# Supplementary material for: Characterization of the malaria parasite Plasmodium falciparum Tepsin homolog
Source: Microbiol Spectr. 2025 Jun 30;13(8):e03288-24. doi: 10.1128/spectrum.03288-24 (PMC12323583; doi:10.1128/spectrum.03288-24)
Supplement: Data S1 — Raw values related to Fig. 3C and 4C. [file spectrum.03288-24-s0001.xlsx]

## Sheet: Colocalization PfTepsin
Raw values related to figures 3C and 4C
	IFA PfTepsin-anti-ERD2 (Golgi)												IFA PfTepsin-anti-AMA1 (Micronemes)
Image	Overlap	Partial overlap	Close foci	No overlap	PfTepsin signal								Image	Overlap	Partial overlap	Close foci	No overlap	PfTepsin signal
1	3	6	19	21	49								1	11	0	11	14	36
2	5	2	12	7	26								2	6	1	7	8	22
3	2	4	5	6	17								3	/	/	/	/	/
4	4	0	5	27	36								4	10	3	9	0	22
5	4	1	7	0	12								5	0	1	10	13	24
6	1	1	8	6	16								6	8	0	11	2	21
7	1	4	14	11	30								7	7	7	6	4	24
8	8	4	11	16	39								8	7	1	6	9	23
9	3	0	7	19	29								9	3	7	4	7	21
10	3	1	6	10	20								10	21	0	0	0	21
12	4	0	8	2	14								11	5	0	8	8	21
13	4	5	7	2	18								12	9	4	2	6	21
14	3	3	11	0	17								13	12	0	0	0	12
15	1	4	4	0	9								14	7	4	3	0	14
17	6	0	7	2	15								15	5	0	6	1	11
18	1	4	5	0	10								16	12	0	16	0	28
19	3	3	12	4	22								17	8	2	15	0	23
20	3	4	14	3	24			OVERLAP	PARTIAL OVERLAP	CLOSE FOCI	NO OVERLAP		18	3	0	19	4	26
Mean	3.27778	2.55556	9	7.55556	22.3889		%	14.6402	11.4144	40.1985	33.7469		19	0	2	20	0	22			OVERLAP	PARTIAL OVERLAP	CLOSE FOCI	NO OVERLAP
%	14.6402	11.4144	40.1985	33.7469	100								20	20	0	0	0	20		%	40.4711	6.85225	37.2591	16.2741
													21	18	0	11	0	28
													22	17	0	10	0	27
													Mean	9	1.52381	8.28571	3.61905	22.2381
													%	40.4711	6.85225	37.2591	16.2741	100
	IFA PfTepsin-anti-Rab6 (Golgi)												IFA PfTepsin-anti-EBA175 (Micronemes)
Image	Overlap	Partial overlap	Close foci	No overlap	PfTepsin signal								Image	Overlap	Partial overlap	Close foci	No overlap	Vert
1	1	3	14	4	22								1	7	0	0	3	10
2	3	0	6	0	9								2	4	0	9	0	13
3	3	6	0	1	10								3	2	0	3	4	9
4	2	2	11	6	21								4	3	0	8	1	12
5	1	0	12	0	13								5	5	0	6	2	13
6	2	3	7	7	19								6	3	0	7	4	14
7	2	4	7	7	20								7	1	0	5	1	7
8	7	2	10	9	28								8	6	0	8	7	21
9	1	0	5	3	9								9	0	0	0	10	10
10	4	4	9	0	17								10	1	2	8	2	13
11	3	0	13	3	19								11	0	0	0	14	14
12	3	1	5	12	21								12	2	0	14	0	16
13	3	4	11	6	24								13	5	0	10	3	18
14	3	3	8	4	18								14	1	0	12	0	13
15	1	1	12	1	15								15	3	0	9	5	17
16	0	0	12	5	17								16	0	0	9	0	9
17	0	0	5	1	6								17	3	0	9	7	16
18	3	0	0	1	4								18	1	0	5	2	8
19	4	2	7	2	15								19	7	0	10	0	17
20	2	2	9	0	13								20	9	0	5	2	16
Mean	2.4	1.85	8.15	3.6	16								21	3	0	9	2	14
%	15	11.5625	50.9375	22.5	100								Mean	3.14286	0.0952381	6.95238	3.28571	13.3333
													%	23.5714	0.714286	52.1429	24.6429	100
																						OVERLAP	PARTIAL OVERLAP	CLOSE FOCI	NO OVERLAP
																					%	23.5714	0.714286	52.1429	24.6429
								OVERLAP	PARTIAL OVERLAP	CLOSE FOCI	NO OVERLAP
							%	15	11.5625	50.9375	22.5
													IFA PfTepsin-anti-RAP1(Rhoptries)
													Image	Overlap	Partial overlap	Close foci	No overlap	Total
													1	1	0	19	5	25
													2	1	1	13	2	17
													3	1	0	17	2	20
													4	0	0	17	4	21
													5	0	2	11	5	18
													6	3	0	15	0	18
													7	0	0	15	2	17
													8	1	0	24	0	25
													9	1	0	9	7	17
													10	2	2	10	4	18
													11	1	0	21	2	24
													12	1	1	15	6	23
													13	2	1	16	5	24
													14	2	0	10	1	13
													15	1	0	25	5	31
													16	2	1	25	0	28
													17	1	2	18	0	21
													18	1	0	29	0	30
													19	0	0	18	1	19
													20	1	1	13	1	16
													21	2	0	15	2	19
													22	1	0	7	2	10
													23	1	0	8	10	19
													24	0	0	15	17	32				OVERLAP	PARTIAL OVERLAP	CLOSE FOCI	NO OVERLAP
													Mean	1.08333	0.458333	16.0417	3.45833	21.0417			%	5.14851	2.17822	76.2376	16.4356
													%	5.14851	2.17822	76.2376	16.4356	100
