# Supplementary material for: Characterization of the malaria parasite Plasmodium falciparum Tepsin homolog
Source: Microbiol Spectr. 2025 Jun 30;13(8):e03288-24. doi: 10.1128/spectrum.03288-24 (PMC12323583; doi:10.1128/spectrum.03288-24)
Supplement: Data S2 — Complete data from the immunoprecipitation-mass spectrometry experiments. Related to Fig. 5. [file spectrum.03288-24-s0002.xlsx]

## Sheet: Exp1
Complete data from the immunoprecipitation-mass spectrometry experiments. Related to Fig. 5
DiBioID #1 of PfTepsin-2xFKBP-GFP+FRB-BirA+Biotine+/-RAPA
Identified Proteins	Accession Number	Alternate ID	Molecular Weight	Quantitative Value (Normalized Total Spectra) PfTepsin_FRB-BirA Biotine	Quantitative Value (Normalized Total Spectra) PfTepsin_FRB-BirA Biotine RAPA	Log2 Normalized Ratio PfTepsin_FRB-BirA Biotine/PfTepsin_FRB-BirA Biotine RAPA	Unique peptide countPfTepsin_FRB-BirA Biotine	Unique peptide count PfTepsin-FRB-Bira+Biotine+RAPA	Sequence coverage (%)PfTepsin_FRB-BirA Biotine	Sequence coverage (%)PfTepsin_FRB-BirA Biotine RAPA
Peroxiredoxin OS=Plasmodium falciparum (isolate 3D7) OX=36329 GN=PF3D7_1027300 PE=4 SV=1	Q8IJD0	PF3D7_1027300	44 kDa	0	7	2.80735	0	7	0.0	0.14
Ribosome biogenesis protein MRT4, putative OS=Plasmodium falciparum (isolate 3D7) OX=36329 GN=PF3D7_1367600 PE=3 SV=1	Q8ID32	PF3D7_1367600	26 kDa	0	7	2.80735	0	7	0.0	0.32
Uncharacterized protein OS=Plasmodium falciparum (isolate 3D7) OX=36329 GN=PF3D7_1459600 PE=4 SV=1	Q8IKN5	PF3D7_1459600	94 kDa	1	6	2.58496	1	6	0.0112	0.0737
40S ribosomal protein S7 OS=Plasmodium falciparum (isolate 3D7) OX=36329 GN=PF3D7_1302800 PE=1 SV=1	Q8IET7	PF3D7_1302800	22 kDa	2	11	2.45943	2	11	0.165	0.366
Peptidyl-prolyl cis-trans isomerase FKBP35 OS=Plasmodium falciparum (isolate 3D7) OX=36329 GN=FKBP35 PE=1 SV=1	Q8I4V8	FKBP35	35 kDa	3	16	2.41504	3	16	0.138	0.378
High molecular weight rhoptry protein 2 OS=Plasmodium falciparum (isolate 3D7) OX=36329 GN=PF3D7_0929400 PE=4 SV=1	C0H571	PF3D7_0929400	163 kDa	1	5	2.32193	1	5	0.0102	0.0414
60S acidic ribosomal protein P1, putative OS=Plasmodium falciparum (isolate 3D7) OX=36329 GN=PF3D7_1103100 PE=3 SV=1	Q8IIX0	PF3D7_1103100	13 kDa	2	8	2	2	8	0.22	0.669
Nucleolar protein 56, putative OS=Plasmodium falciparum (isolate 3D7) OX=36329 GN=PF3D7_1118500 PE=3 SV=1	Q8III3	PF3D7_1118500	69 kDa	1	4	2	1	4	0.0135	0.0875
Splicing factor 3B subunit 2, putative OS=Plasmodium falciparum (isolate 3D7) OX=36329 GN=PF3D7_1461600 PE=4 SV=1	Q8IKL7	PF3D7_1461600	79 kDa	0	3	1.58496	0	3	0	0.0561
tRNA (Guanine(26)-N(2))-dimethyltransferase, putative OS=Plasmodium falciparum (isolate 3D7) OX=36329 GN=PF3D7_1319300 PE=3 SV=1	Q8IEC3	PF3D7_1319300	95 kDa	0	3	1.58496	0	3	0	0.0498
Glutamic acid-rich protein GARP OS=Plasmodium falciparum (isolate 3D7) OX=36329 GN=PF3D7_0113000 PE=4 SV=1	Q9U0N1	PF3D7_0113000	80 kDa	0	3	1.58496	0	3	0.0	0.0594
Clathrin light chain OS=Plasmodium falciparum (isolate 3D7) OX=36329 GN=PF3D7_1435500 PE=3 SV=1	Q8ILA9	PF3D7_1435500	30 kDa	2	6	1.58496	2	6	0.114	0.114
rRNA (Cytosine-C(5))-methyltransferase, putative OS=Plasmodium falciparum (isolate 3D7) OX=36329 GN=PF3D7_1129400 PE=3 SV=1	Q8II69	PF3D7_1129400	74 kDa	2	6	1.58496	2	6	0.0347	0.11
Nucleolar preribosomal GTPase, putative OS=Plasmodium falciparum (isolate 3D7) OX=36329 GN=PF3D7_0528800 PE=4 SV=1	Q8I3H9	PF3D7_0528800	64 kDa	2	6	1.58496	2	6	0.0466	0.108
Polyubiquitin OS=Plasmodium falciparum (isolate 3D7) OX=36329 GN=PF3D7_1211800 PE=4 SV=1	Q7KQK2 (+1)	PF3D7_1211800	43 kDa	1	3	1.58496	1	3	0.0341	0.0997
CCR4-NOT transcription complex subunit 4, putative OS=Plasmodium falciparum (isolate 3D7) OX=36329 GN=PF3D7_1235300 PE=4 SV=1	Q8I569	PF3D7_1235300	195 kDa	1	3	1.58496	1	3	0.00481	0.015
DnaJ protein, putative OS=Plasmodium falciparum (isolate 3D7) OX=36329 GN=PF3D7_0629200 PE=4 SV=1	C6KTC7	PF3D7_0629200	45 kDa	1	3	1.58496	1	3	0.0368	0.0763
Mannose-6-phosphate isomerase OS=Plasmodium falciparum (isolate 3D7) OX=36329 GN=PF3D7_0801800 PE=3 SV=1	Q8IAL6	PF3D7_0801800	118 kDa	3	8	1.41504	3	8	0.0366	0.105
T-complex protein 1 subunit eta OS=Plasmodium falciparum (isolate 3D7) OX=36329 GN=MAL3P3.6 PE=3 SV=1	O77323	MAL3P3	60 kDa	2	5	1.32193	2	5	0.0761	0.115
Methionine--tRNA ligase OS=Plasmodium falciparum (isolate 3D7) OX=36329 GN=PF3D7_1034900 PE=3 SV=1	Q8IJ60	PF3D7_1034900	104 kDa	2	5	1.32193	2	5	0.0427	0.081
Helicase SKI2W, putative OS=Plasmodium falciparum (isolate 3D7) OX=36329 GN=PF3D7_0909900 PE=4 SV=1	Q8I353	PF3D7_0909900	160 kDa	2	5	1.32193	2	5	0.0168	0.0481
NOC3p domain-containing protein OS=Plasmodium falciparum (isolate 3D7) OX=36329 GN=PF3D7_1466800 PE=4 SV=1	Q8IKG9	PF3D7_1466800	105 kDa	3	7	1.22239	3	7	0.0244	0.0976
40S ribosomal protein S25 OS=Plasmodium falciparum (isolate 3D7) OX=36329 GN=PF3D7_1421200 PE=1 SV=2	Q8ILN8	PF3D7_1421200	12 kDa	3	7	1.22239	3	7	0.276	0.495
60S ribosomal protein L38 OS=Plasmodium falciparum (isolate 3D7) OX=36329 GN=PF3D7_1130100 PE=1 SV=1	Q8II62	PF3D7_1130100	10 kDa	9	20	1.152	9	20	0.483	0.54
Phosphotransferase OS=Plasmodium falciparum (isolate 3D7) OX=36329 GN=PF3D7_0624000 PE=3 SV=1	C6KT76	PF3D7_0624000	55 kDa	5	11	1.1375	5	11	0.103	0.209
Phosphoribosylpyrophosphate synthetase OS=Plasmodium falciparum (isolate 3D7) OX=36329 GN=PF3D7_1325100 PE=3 SV=1	Q8IE67	PF3D7_1325100	49 kDa	0	2	1	0	2	0.0	0.0572
1-acyl-sn-glycerol-3-phosphate acyltransferase, putative OS=Plasmodium falciparum (isolate 3D7) OX=36329 GN=PF3D7_1444300 PE=4 SV=2	Q8IL28	PF3D7_1444300	34 kDa	0	2	1	0	2	0	0.127
Cell cycle regulator protein, putative OS=Plasmodium falciparum (isolate 3D7) OX=36329 GN=PF3D7_0529500 PE=4 SV=1	Q8I3H2	PF3D7_0529500	20 kDa	0	2	1	0	2	0.0	0.128
ATP-dependent RNA helicase DBP7, putative OS=Plasmodium falciparum (isolate 3D7) OX=36329 GN=PF3D7_0721300 PE=4 SV=1	Q8IBN8	PF3D7_0721300	105 kDa	0	2	1	0	2	0	0.0267
U3 small nucleolar RNA-associated protein 7, putative OS=Plasmodium falciparum (isolate 3D7) OX=36329 GN=PF3D7_0722600 PE=4 SV=1	Q8IBM7	PF3D7_0722600	70 kDa	0	2	1	0	2	0	0.0449
Ribosome biogenesis protein BOP1 homolog OS=Plasmodium falciparum (isolate 3D7) OX=36329 GN=PF3D7_1405800 PE=3 SV=1	Q8IM36	PF3D7_1405800	114 kDa	0	2	1	0	2	0.0	0.0248
Arginyl-tRNA--protein transferase OS=Plasmodium falciparum (isolate 3D7) OX=36329 GN=PF3D7_0212900 PE=4 SV=1	O96210	PF3D7_0212900	43 kDa	0	2	1	0	2	0.0	0.0959
ATP-dependent RNA helicase DBP8, putative OS=Plasmodium falciparum (isolate 3D7) OX=36329 GN=PF3D7_1332700 PE=4 SV=1	Q8IE01	PF3D7_1332700	57 kDa	0	2	1	0	2	0	0.0469
60S ribosomal protein L7-2, putative OS=Plasmodium falciparum (isolate 3D7) OX=36329 GN=PF3D7_1354600 PE=4 SV=1	C0H5I4	PF3D7_1354600	31 kDa	0	2	1	0	2	0	0.0913
KRR1 small subunit processome component OS=Plasmodium falciparum (isolate 3D7) OX=36329 GN=PF3D7_0208200 PE=3 SV=1	O96169	PF3D7_0208200	36 kDa	0	2	1	0	2	0.0	0.06
60S ribosomal protein L11a, putative OS=Plasmodium falciparum (isolate 3D7) OX=36329 GN=PF3D7_0719600 PE=1 SV=1	Q8IBQ6	PF3D7_0719600	20 kDa	3	6	1	3	6	0.127	0.277
Histone H2B OS=Plasmodium falciparum (isolate 3D7) OX=36329 GN=PF3D7_1105100 PE=3 SV=1	Q8IIV1	PF3D7_1105100	13 kDa	4	8	1	4	8	0.308	0.316
DnaJ protein, putative OS=Plasmodium falciparum (isolate 3D7) OX=36329 GN=PF3D7_0823800 PE=4 SV=1	Q8IB72	PF3D7_0823800	77 kDa	5	10	1	5	10	0.0931	0.174
Translational activator GCN1, putative OS=Plasmodium falciparum (isolate 3D7) OX=36329 GN=PF3D7_1305300 PE=3 SV=1	C0H5A0	PF3D7_1305300	419 kDa	2	4	1	2	4	0.00369	0.00993
Protein DJ-1 OS=Plasmodium falciparum (isolate 3D7) OX=36329 GN=PF3D7_0627500 PE=4 SV=1	C6KTB1	PF3D7_0627500	20 kDa	2	4	1	2	4	0.138	0.323
Nucleolar complex protein 2, putative OS=Plasmodium falciparum (isolate 3D7) OX=36329 GN=PF3D7_1340300 PE=3 SV=1	Q8IDT3	PF3D7_1340300	114 kDa	1	2	1	1	2	0.0147	0.0325
PRESAN domain-containing protein OS=Plasmodium falciparum (isolate 3D7) OX=36329 GN=PF3D7_0402000 PE=4 SV=1	Q8I206	PF3D7_0402000	50 kDa	2	4	1	2	4	0.0701	0.0701
RNA-binding protein, putative OS=Plasmodium falciparum (isolate 3D7) OX=36329 GN=PF3D7_1139100 PE=4 SV=1	Q8IHX4	PF3D7_1139100	210 kDa	1	2	1	1	2	0.00503	0.0151
AAA family ATPase, putative OS=Plasmodium falciparum (isolate 3D7) OX=36329 GN=PF3D7_1412700 PE=4 SV=1	Q8ILW7	PF3D7_1412700	143 kDa	1	2	1	1	2	0.0082	0.0189
Phosphatidylinositol 3-kinase OS=Plasmodium falciparum (isolate 3D7) OX=36329 GN=PF3D7_0515300 PE=1 SV=1	Q8I3V5	PF3D7_0515300	256 kDa	1	2	1	1	2	0.00563	0.00938
Uncharacterized protein OS=Plasmodium falciparum (isolate 3D7) OX=36329 GN=PF3D7_1223500 PE=4 SV=1	A0A144A125	PF3D7_1223500	544 kDa	1	2	1	1	2	0.00244	0.0071
Glucose-6-phosphate isomerase OS=Plasmodium falciparum (isolate 3D7) OX=36329 GN=PF3D7_1436000 PE=1 SV=1	Q8ILA4	PF3D7_1436000	67 kDa	2	4	1	2	4	0.0345	0.0777
Proteasome subunit beta OS=Plasmodium falciparum (isolate 3D7) OX=36329 GN=PF3D7_1011400 PE=1 SV=1	Q8IJT1	PF3D7_1011400	31 kDa	1	2	1	1	2	0.0517	0.103
ATP-dependent RNA helicase DDX51, putative OS=Plasmodium falciparum (isolate 3D7) OX=36329 GN=PF3D7_0405000 PE=4 SV=1	Q8I1X9	PF3D7_0405000	68 kDa	1	2	1	1	2	0.0141	0.03
Uncharacterized protein OS=Plasmodium falciparum (isolate 3D7) OX=36329 GN=PF3D7_0412200 PE=4 SV=1	Q9U0G8	PF3D7_0412200	39 kDa	1	2	1	1	2	0.0422	0.0663
Parasite-infected erythrocyte surface protein OS=Plasmodium falciparum (isolate 3D7) OX=36329 GN=PF3D7_0501200 PE=4 SV=1	Q8I488	PF3D7_0501200	49 kDa	1	2	1	1	2	0.0368	0.0686
HSP90 co-chaperone p23 OS=Plasmodium falciparum (isolate 3D7) OX=36329 GN=PF3D7_1453700 PE=4 SV=2	Q8IKU1	PF3D7_1453700	30 kDa	1	2	1	1	2	0.04	0.116
Choline/ethanolaminephosphotransferase, putative OS=Plasmodium falciparum (isolate 3D7) OX=36329 GN=PF3D7_0628300.1 PE=3 SV=1	C6KTB9	PF3D7_0628300	45 kDa	1	2	1	1	2	0.0205	0.0435
Protein-synthesizing GTPase OS=Plasmodium falciparum (isolate 3D7) OX=36329 GN=PF3D7_1410600 PE=4 SV=1	Q8ILY9	PF3D7_1410600	51 kDa	7	13	0.893085	7	13	0.151	0.237
60S ribosomal protein L36 OS=Plasmodium falciparum (isolate 3D7) OX=36329 GN=PF3D7_1109900 PE=1 SV=2	Q8I713	PF3D7_1109900	13 kDa	6	11	0.874469	6	11	0.366	0.375
Endoplasmin, putative OS=Plasmodium falciparum (isolate 3D7) OX=36329 GN=PF3D7_1222300 PE=1 SV=1	Q8I0V4	PF3D7_1222300	95 kDa	9	16	0.830075	9	16	0.156	0.263
Clathrin heavy chain OS=Plasmodium falciparum (isolate 3D7) OX=36329 GN=PF3D7_1219100 PE=3 SV=1	Q8I5L6	PF3D7_1219100	233 kDa	48	81	0.754888	48	81	0.244	0.321
Heat shock protein 70 OS=Plasmodium falciparum (isolate 3D7) OX=36329 GN=PF3D7_1134000 PE=3 SV=1	Q8II24	PF3D7_1134000	73 kDa	3	5	0.736966	3	5	0.0528	0.106
60S ribosomal protein L14, putative OS=Plasmodium falciparum (isolate 3D7) OX=36329 GN=PF3D7_1431700 PE=1 SV=1	Q8ILE8	PF3D7_1431700	19 kDa	5	8	0.678072	5	8	0.218	0.23
60S ribosomal protein L6, putative OS=Plasmodium falciparum (isolate 3D7) OX=36329 GN=PF3D7_1323100 PE=1 SV=1	Q8IE85	PF3D7_1323100	22 kDa	7	11	0.652077	7	11	0.326	0.374
Nucleolar protein 5, putative OS=Plasmodium falciparum (isolate 3D7) OX=36329 GN=PF3D7_1008800 PE=3 SV=1	Q8IJV7	PF3D7_1008800	53 kDa	8	12	0.584963	8	12	0.215	0.273
Autophagy-related protein 18 OS=Plasmodium falciparum (isolate 3D7) OX=36329 GN=PF3D7_1012900 PE=4 SV=1	Q8IJR6	PF3D7_1012900	44 kDa	6	9	0.584963	6	9	0.221	0.224
CCT-alpha OS=Plasmodium falciparum (isolate 3D7) OX=36329 GN=PF3D7_1132200 PE=3 SV=1	Q8II43	PF3D7_1132200	60 kDa	4	6	0.584963	4	6	0.0809	0.145
Phosphoethanolamine N-methyltransferase OS=Plasmodium falciparum (isolate 3D7) OX=36329 GN=PF3D7_1343000 PE=4 SV=1	Q8IDQ9	PF3D7_1343000	31 kDa	4	6	0.584963	4	6	0.165	0.222
60S ribosomal protein L37ae, putative OS=Plasmodium falciparum (isolate 3D7) OX=36329 GN=PF3D7_0210100.1 PE=3 SV=1	A0A143ZYX3	PF3D7_0210100	11 kDa	4	6	0.584963	4	6	0.0938	0.0938
Pre-mRNA-splicing factor ATP-dependent RNA helicase PRP43, putative OS=Plasmodium falciparum (isolate 3D7) OX=36329 GN=PF3D7_0917600 PE=4 SV=1	Q8I2X7	PF3D7_0917600	94 kDa	2	3	0.584963	2	3	0.0402	0.0561
Putative rRNA methyltransferase OS=Plasmodium falciparum (isolate 3D7) OX=36329 GN=PF3D7_1354300 PE=3 SV=1	Q8IDF8	PF3D7_1354300	120 kDa	2	3	0.584963	2	3	0.0177	0.0245
DNA replication licensing factor MCM7 OS=Plasmodium falciparum (isolate 3D7) OX=36329 GN=MCM7 PE=3 SV=1	Q8IC16	MCM7	94 kDa	2	3	0.584963	2	3	0.0329	0.0524
Vesicle-fusing ATPase OS=Plasmodium falciparum (isolate 3D7) OX=36329 GN=PF3D7_0303000 PE=3 SV=1	O77313	PF3D7_0303000	89 kDa	2	3	0.584963	2	3	0.046	0.0677
Polyribonucleotide 5'-hydroxyl-kinase Clp1, putative OS=Plasmodium falciparum (isolate 3D7) OX=36329 GN=PF3D7_0821600 PE=4 SV=1	Q8IB50	PF3D7_0821600	79 kDa	2	3	0.584963	2	3	0.043	0.0623
Replication factor C subunit 3, putative OS=Plasmodium falciparum (isolate 3D7) OX=36329 GN=PF3D7_1463200 PE=3 SV=1	Q8IKK4	PF3D7_1463200	39 kDa	2	3	0.584963	2	3	0.113	0.113
Ribonuclease, putative OS=Plasmodium falciparum (isolate 3D7) OX=36329 GN=PF3D7_0615400 PE=4 SV=2	C6KSZ5	PF3D7_0615400	323 kDa	2	3	0.584963	2	3	0.00953	0.0128
60S ribosomal protein L1, putative OS=Plasmodium falciparum (isolate 3D7) OX=36329 GN=PF3D7_1441200 PE=3 SV=1	Q8IL58	PF3D7_1441200	25 kDa	2	3	0.584963	2	3	0.124	0.124
Histone-lysine N-methyltransferase, putative OS=Plasmodium falciparum (isolate 3D7) OX=36329 GN=PF3D7_1355300 PE=4 SV=1	Q8IDE8	PF3D7_1355300	60 kDa	2	3	0.584963	2	3	0.0373	0.0648
ATP-dependent RNA helicase DDX1, putative OS=Plasmodium falciparum (isolate 3D7) OX=36329 GN=PF3D7_0521700 PE=3 SV=1	Q8I3P6	PF3D7_0521700	97 kDa	2	3	0.584963	2	3	0.0285	0.0428
EF-hand calcium-binding domain-containing protein, putative OS=Plasmodium falciparum (isolate 3D7) OX=36329 GN=PF3D7_1025000 PE=4 SV=2	Q8IJF4	PF3D7_1025000	116 kDa	2	3	0.584963	2	3	0.0265	0.0337
ATP-dependent RNA helicase DBP5 OS=Plasmodium falciparum (isolate 3D7) OX=36329 GN=PF3D7_1459000 PE=4 SV=1	Q8IKP1	PF3D7_1459000	84 kDa	2	3	0.584963	2	3	0.0378	0.0526
Proteasome subunit alpha type-3, putative OS=Plasmodium falciparum (isolate 3D7) OX=36329 GN=PF3D7_0317000 PE=1 SV=1	O77396	PF3D7_0317000	29 kDa	2	3	0.584963	2	3	0.115	0.115
Uncharacterized protein OS=Plasmodium falciparum (isolate 3D7) OX=36329 GN=PF3D7_1422400 PE=4 SV=1	Q8ILM9	PF3D7_1422400	195 kDa	2	3	0.584963	2	3	0.0141	0.019
AP complex subunit sigma OS=Plasmodium falciparum (isolate 3D7) OX=36329 GN=PF3D7_1118100 PE=3 SV=1	Q8III7	PF3D7_1118100	18 kDa	2	3	0.584963	2	3	0.123	0.226
Glycerol-3-phosphate dehydrogenase [NAD(+)] OS=Plasmodium falciparum (isolate 3D7) OX=36329 GN=PF3D7_1216200 PE=1 SV=1	Q8I5P5	PF3D7_1216200	41 kDa	2	3	0.584963	2	3	0.0763	0.0763
Heat shock protein 90 OS=Plasmodium falciparum (isolate 3D7) OX=36329 GN=PF3D7_0708400 PE=1 SV=1	Q8IC05	PF3D7_0708400	86 kDa	125	187	0.58111	125	187	0.528	0.576
40S ribosomal protein S8 OS=Plasmodium falciparum (isolate 3D7) OX=36329 GN=PF3D7_1408600 PE=1 SV=1	Q8IM10	PF3D7_1408600	25 kDa	13	19	0.547488	13	19	0.326	0.344
Tubulin alpha chain OS=Plasmodium falciparum (isolate 3D7) OX=36329 GN=PF3D7_0903700 PE=3 SV=1	Q6ZLZ9	PF3D7_0903700	50 kDa	9	13	0.530515	9	13	0.249	0.249
Gamete antigen 27/25 OS=Plasmodium falciparum (isolate 3D7) OX=36329 GN=PF3D7_1302100 PE=1 SV=1	Q8IEU2	PF3D7_1302100	26 kDa	7	10	0.514573	7	10	0.442	0.447
40S ribosomal protein S19 OS=Plasmodium falciparum (isolate 3D7) OX=36329 GN=PF3D7_0422400 PE=1 SV=1	Q8IFP2	PF3D7_0422400	20 kDa	7	10	0.514573	7	10	0.253	0.312
T-complex protein 1 subunit zeta OS=Plasmodium falciparum (isolate 3D7) OX=36329 GN=PF3D7_0608700 PE=3 SV=1	C6KST5	PF3D7_0608700	62 kDa	5	7	0.485427	5	7	0.118	0.173
60S ribosomal protein L35, putative OS=Plasmodium falciparum (isolate 3D7) OX=36329 GN=PF3D7_1124900 PE=1 SV=2	Q8IIB4	PF3D7_1124900	15 kDa	5	7	0.485427	5	7	0.226	0.29
Glutamyl-tRNA synthetase OS=Plasmodium falciparum (isolate 3D7) OX=36329 GN=PF3D7_1349200 PE=3 SV=1	Q8IDK7	PF3D7_1349200	101 kDa	5	7	0.485427	5	7	0.066	0.0892
Mature parasite-infected erythrocyte surface antigen OS=Plasmodium falciparum (isolate 3D7) OX=36329 GN=PF3D7_0500800 PE=4 SV=1	Q8I492	PF3D7_0500800	168 kDa	5	7	0.485427	5	7	0.0307	0.053
60S acidic ribosomal protein P0 OS=Plasmodium falciparum (isolate 3D7) OX=36329 GN=PF3D7_1130200 PE=3 SV=1	Q8II61	PF3D7_1130200	35 kDa	18	25	0.473931	18	25	0.585	0.69
40S ribosomal protein S16, putative OS=Plasmodium falciparum (isolate 3D7) OX=36329 GN=PF3D7_0813900 PE=1 SV=1	Q8IAX5	PF3D7_0813900	16 kDa	11	15	0.447459	11	15	0.521	0.542
CUGBP Elav-like family member 2, putative OS=Plasmodium falciparum (isolate 3D7) OX=36329 GN=PF3D7_1409800 PE=4 SV=1	Q8ILZ7	PF3D7_1409800	59 kDa	3	4	0.415037	3	4	0.0875	0.103
AP-1 complex subunit gamma, putative OS=Plasmodium falciparum (isolate 3D7) OX=36329 GN=PF3D7_1455500 PE=4 SV=1	Q8IKS3	PF3D7_1455500	124 kDa	3	4	0.415037	3	4	0.037	0.0472
DNA-directed RNA polymerases I and III subunit RPAC2, putative OS=Plasmodium falciparum (isolate 3D7) OX=36329 GN=PF3D7_1415200 PE=3 SV=1	Q8ILU4	PF3D7_1415200	11 kDa	3	4	0.415037	3	4	0.354	0.354
ATP-dependent RNA helicase DRS1, putative OS=Plasmodium falciparum (isolate 3D7) OX=36329 GN=PF3D7_1251500 PE=3 SV=1	A0A144A382	PF3D7_1251500	83 kDa	3	4	0.415037	3	4	0.0596	0.0624
Tudor staphylococcal nuclease OS=Plasmodium falciparum (isolate 3D7) OX=36329 GN=PF3D7_1136300 PE=4 SV=1	Q8II01	PF3D7_1136300	129 kDa	3	4	0.415037	3	4	0.0328	0.0428
60S ribosomal protein L6, putative OS=Plasmodium falciparum (isolate 3D7) OX=36329 GN=PF3D7_1338200 PE=3 SV=1	A0A5K1K8V8	PF3D7_1338200	26 kDa	20	26	0.378512	20	26	0.566	0.557
40S ribosomal protein S3a OS=Plasmodium falciparum (isolate 3D7) OX=36329 GN=MAL3P7.35 PE=1 SV=1	O97313	MAL3P7	30 kDa	20	26	0.378512	20	26	0.458	0.515
Glyceraldehyde-3-phosphate dehydrogenase OS=Plasmodium falciparum (isolate 3D7) OX=36329 GN=PF3D7_1462800 PE=3 SV=1	Q8IKK7	PF3D7_1462800	37 kDa	14	18	0.36257	14	18	0.418	0.421
40S ribosomal protein S4 OS=Plasmodium falciparum (isolate 3D7) OX=36329 GN=PF3D7_1105400 PE=1 SV=2	Q8IIU8	PF3D7_1105400	30 kDa	25	32	0.356144	25	32	0.544	0.544
Glutamine synthetase, putative OS=Plasmodium falciparum (isolate 3D7) OX=36329 GN=PF3D7_0922600 PE=3 SV=1	C0H551	PF3D7_0922600	63 kDa	4	5	0.321928	4	5	0.0958	0.155
60S acidic ribosomal protein P2 OS=Plasmodium falciparum (isolate 3D7) OX=36329 GN=MAL3P3.19 PE=3 SV=1	O00806	MAL3P3	12 kDa	4	5	0.321928	4	5	0.438	0.446
Seryl-tRNA synthetase OS=Plasmodium falciparum (isolate 3D7) OX=36329 GN=PF3D7_0717700 PE=4 SV=1	Q8IBS3	PF3D7_0717700	62 kDa	4	5	0.321928	4	5	0.0631	0.0835
60S ribosomal protein L31 OS=Plasmodium falciparum (isolate 3D7) OX=36329 GN=PF3D7_0503800 PE=1 SV=1	Q8I463	PF3D7_0503800	14 kDa	4	5	0.321928	4	5	0.183	0.183
Phosphoglycerate kinase OS=Plasmodium falciparum (isolate 3D7) OX=36329 GN=PGK PE=1 SV=1	P27362	PGK	45 kDa	9	11	0.289507	9	11	0.3	0.339
60S ribosomal protein L23, putative OS=Plasmodium falciparum (isolate 3D7) OX=36329 GN=PF3D7_1331800 PE=1 SV=1	Q8IE09	PF3D7_1331800	15 kDa	10	12	0.263034	10	12	0.36	0.36
Uncharacterized protein OS=Plasmodium falciparum (isolate 3D7) OX=36329 GN=PF3D7_1454200 PE=4 SV=1	Q8IKT7	PF3D7_1454200	169 kDa	5	6	0.263034	5	6	0.0463	0.0527
Myosin F, putative OS=Plasmodium falciparum (isolate 3D7) OX=36329 GN=PF3D7_1329100 PE=3 SV=1	Q8IE50	PF3D7_1329100	250 kDa	5	6	0.263034	5	6	0.0319	0.0319
Tubulin beta chain OS=Plasmodium falciparum (isolate 3D7) OX=36329 GN=PF3D7_1008700 PE=3 SV=1	A0A143ZWL7	PF3D7_1008700	50 kDa	21	25	0.251539	21	25	0.391	0.409
40S ribosomal protein S17, putative OS=Plasmodium falciparum (isolate 3D7) OX=36329 GN=PF3D7_1242700 PE=1 SV=1	Q8I502	PF3D7_1242700	16 kDa	16	19	0.247928	16	19	0.569	0.569
40S ribosomal protein S24 OS=Plasmodium falciparum (isolate 3D7) OX=36329 GN=PF3D7_0519400 PE=1 SV=1	Q8I3R6	PF3D7_0519400	15 kDa	16	19	0.247928	16	19	0.376	0.444
Eukaryotic translation initiation factor 3 subunit B OS=Plasmodium falciparum (isolate 3D7) OX=36329 GN=PF3D7_0517700 PE=3 SV=1	Q8I3T1	PF3D7_0517700	84 kDa	16	19	0.247928	16	19	0.293	0.323
60S ribosomal protein L27a, putative OS=Plasmodium falciparum (isolate 3D7) OX=36329 GN=PF3D7_0618300 PE=1 SV=1	C6KT23	PF3D7_0618300	17 kDa	11	13	0.241008	11	13	0.392	0.392
40S ribosomal protein S15 OS=Plasmodium falciparum (isolate 3D7) OX=36329 GN=PF3D7_1358800 PE=1 SV=1	Q8IDB0	PF3D7_1358800	17 kDa	12	14	0.222392	12	14	0.483	0.477
Actin II OS=Plasmodium falciparum (isolate 3D7) OX=36329 GN=PF3D7_1412500 PE=3 SV=1	A0A144A3N9	PF3D7_1412500	43 kDa	6	7	0.222392	6	7	0.229	0.285
Prefoldin subunit 2, putative OS=Plasmodium falciparum (isolate 3D7) OX=36329 GN=PF3D7_1416900 PE=3 SV=1	Q8ILS7	PF3D7_1416900	17 kDa	6	7	0.222392	6	7	0.388	0.388
40S ribosomal protein S15A, putative OS=Plasmodium falciparum (isolate 3D7) OX=36329 GN=PF3D7_0316800 PE=1 SV=1	O77395	PF3D7_0316800	15 kDa	13	15	0.206451	13	15	0.546	0.446
40S ribosomal protein S18, putative OS=Plasmodium falciparum (isolate 3D7) OX=36329 GN=PF3D7_1126200 PE=1 SV=1	Q8IIA2	PF3D7_1126200	18 kDa	7	8	0.192645	7	8	0.417	0.449
S-adenosylmethionine synthase OS=Plasmodium falciparum (isolate 3D7) OX=36329 GN=PF3D7_0922200 PE=3 SV=1	Q7K6A4	PF3D7_0922200	45 kDa	7	8	0.192645	7	8	0.187	0.206
Actin I OS=Plasmodium falciparum (isolate 3D7) OX=36329 GN=PF3D7_1246200 PE=3 SV=1	A0A144A1R5	PF3D7_1246200	42 kDa	22	25	0.184425	22	25	0.484	0.551
PHAX domain-containing protein, putative OS=Plasmodium falciparum (isolate 3D7) OX=36329 GN=PF3D7_1021900 PE=4 SV=1	Q8IJI4	PF3D7_1021900	267 kDa	8	9	0.169925	8	9	0.0367	0.0424
40S ribosomal protein S5, putative OS=Plasmodium falciparum (isolate 3D7) OX=36329 GN=PF3D7_0721600 PE=1 SV=1	Q8IBN5	PF3D7_0721600	22 kDa	8	9	0.169925	8	9	0.108	0.108
DNA/RNA-binding protein Alba 4 OS=Plasmodium falciparum (isolate 3D7) OX=36329 GN=PF3D7_1347500 PE=4 SV=1	A0A5K1K8Y8	PF3D7_1347500	42 kDa	9	10	0.152003	9	10	0.218	0.325
Adenosylhomocysteinase OS=Plasmodium falciparum (isolate 3D7) OX=36329 GN=PFE1050w PE=1 SV=2	P50250	PFE1050w	54 kDa	9	10	0.152003	9	10	0.211	0.188
60S ribosomal protein L23 OS=Plasmodium falciparum (isolate 3D7) OX=36329 GN=PF3D7_1323400 PE=1 SV=1	Q8IE82	PF3D7_1323400	22 kDa	9	10	0.152003	9	10	0.211	0.211
Erythrocyte membrane-associated antigen OS=Plasmodium falciparum (isolate 3D7) OX=36329 GN=PF3D7_0703500 PE=3 SV=2	Q8IC35	PF3D7_0703500	265 kDa	11	12	0.125531	11	12	0.0518	0.0687
60S ribosomal protein L7a OS=Plasmodium falciparum (isolate 3D7) OX=36329 GN=PF3D7_1424400 PE=1 SV=2	Q8ILL2	PF3D7_1424400	33 kDa	12	13	0.115477	12	13	0.283	0.279
40S ribosomal protein S11, putative OS=Plasmodium falciparum (isolate 3D7) OX=36329 GN=PF3D7_0317600 PE=1 SV=2	O77381	PF3D7_0317600	19 kDa	13	14	0.106915	13	14	0.304	0.311
DNA/RNA-binding protein Alba 3 OS=Plasmodium falciparum (isolate 3D7) OX=36329 GN=PF3D7_1006200 PE=4 SV=1	Q8IJX8	PF3D7_1006200	12 kDa	14	15	0.0995357	14	15	0.626	0.607
40S ribosomal protein S11 OS=Plasmodium falciparum (isolate 3D7) OX=36329 GN=PF3D7_0516200 PE=3 SV=1	A0A5K1K925	PF3D7_0516200	16 kDa	14	15	0.0995357	14	15	0.53	0.536
40S ribosomal protein S5 OS=Plasmodium falciparum (isolate 3D7) OX=36329 GN=PF3D7_1447000 PE=1 SV=1	Q8IL02	PF3D7_1447000	30 kDa	16	17	0.0874628	16	17	0.371	0.382
40S ribosomal protein S6 OS=Plasmodium falciparum (isolate 3D7) OX=36329 GN=PF3D7_1342000 PE=1 SV=1	Q8IDR9	PF3D7_1342000	35 kDa	22	23	0.0641303	22	23	0.314	0.314
60S ribosomal protein L5, putative OS=Plasmodium falciparum (isolate 3D7) OX=36329 GN=PF3D7_1424100 PE=1 SV=1	Q8ILL3	PF3D7_1424100	34 kDa	27	28	0.0524674	27	28	0.531	0.446
PRE-binding protein OS=Plasmodium falciparum (isolate 3D7) OX=36329 GN=PF3D7_1011800 PE=4 SV=1	Q8IJS7	PF3D7_1011800	132 kDa	47	47	0	47	47	0.332	0.342
T-complex protein 1 subunit theta OS=Plasmodium falciparum (isolate 3D7) OX=36329 GN=PF3D7_0214000 PE=3 SV=3	O96220	PF3D7_0214000	61 kDa	16	16	0	16	16	0.325	0.31
Phosphopyruvate hydratase OS=Plasmodium falciparum (isolate 3D7) OX=36329 GN=PF3D7_1015900 PE=3 SV=1	A0A143ZZ61	PF3D7_1015900	49 kDa	15	15	0	15	15	0.386	0.291
Importin subunit alpha OS=Plasmodium falciparum (isolate 3D7) OX=36329 GN=PF3D7_0812400 PE=3 SV=1	Q8IAW0	PF3D7_0812400	61 kDa	13	13	0	13	13	0.24	0.24
Ribosomal protein L15 OS=Plasmodium falciparum (isolate 3D7) OX=36329 GN=PF3D7_0415900 PE=1 SV=1	C0H4A6	PF3D7_0415900	24 kDa	10	10	0	10	10	0.278	0.278
Eukaryotic translation initiation factor 3 subunit I OS=Plasmodium falciparum (isolate 3D7) OX=36329 GN=PF3D7_0716800 PE=3 SV=1	Q8IBT2	PF3D7_0716800	37 kDa	13	13	0	13	13	0.388	0.541
L-lactate dehydrogenase OS=Plasmodium falciparum (isolate 3D7) OX=36329 GN=PF3D7_1324900 PE=1 SV=1	Q76NM3	PF3D7_1324900	34 kDa	11	11	0	11	11	0.354	0.323
Uncharacterized protein OS=Plasmodium falciparum (isolate 3D7) OX=36329 GN=PF3D7_1445700 PE=4 SV=1	Q8IL16	PF3D7_1445700	42 kDa	3	3	0	3	3	0.103	0.0741
60S ribosomal protein L7, putative OS=Plasmodium falciparum (isolate 3D7) OX=36329 GN=PF3D7_0307200 PE=1 SV=2	O97250	PF3D7_0307200	31 kDa	7	7	0	7	7	0.323	0.323
Cell division cycle protein 48 homologue, putative OS=Plasmodium falciparum (isolate 3D7) OX=36329 GN=PF3D7_0619400 PE=4 SV=1	C6KT34	PF3D7_0619400	92 kDa	8	8	0	8	8	0.111	0.118
40S ribosomal protein SA OS=Plasmodium falciparum (isolate 3D7) OX=36329 GN=PF3D7_1026800 PE=3 SV=1	A0A143ZZG2	PF3D7_1026800	30 kDa	9	9	0	9	9	0.289	0.289
Small GTP-binding protein sar1 OS=Plasmodium falciparum (isolate 3D7) OX=36329 GN=PF3D7_0416800 PE=3 SV=1	Q8I1S0	PF3D7_0416800	22 kDa	8	8	0	8	8	0.37	0.427
CCT-epsilon OS=Plasmodium falciparum (isolate 3D7) OX=36329 GN=PF3D7_0320300 PE=3 SV=1	O97282	PF3D7_0320300	59 kDa	5	5	0	5	5	0.159	0.129
T-complex protein 1 subunit gamma OS=Plasmodium falciparum (isolate 3D7) OX=36329 GN=PF3D7_1229500 PE=3 SV=1	Q8I5C4	PF3D7_1229500	61 kDa	5	5	0	5	5	0.114	0.133
60S ribosomal protein L44 OS=Plasmodium falciparum (isolate 3D7) OX=36329 GN=RPL44 PE=1 SV=3	O97231	RPL44	12 kDa	6	6	0	6	6	0.135	0.135
26S protease regulatory subunit 10B, putative OS=Plasmodium falciparum (isolate 3D7) OX=36329 GN=PF3D7_1306400 PE=3 SV=1	Q8IEQ1	PF3D7_1306400	45 kDa	5	5	0	5	5	0.155	0.178
Calcyclin-binding protein OS=Plasmodium falciparum (isolate 3D7) OX=36329 GN=PF3D7_1238100 PE=4 SV=2	Q8I542	PF3D7_1238100	27 kDa	5	5	0	5	5	0.276	0.316
40S ribosomal protein S23, putative OS=Plasmodium falciparum (isolate 3D7) OX=36329 GN=PF3D7_0306900 PE=1 SV=1	O97248	PF3D7_0306900	16 kDa	3	3	0	3	3	0.138	0.138
FPL domain-containing protein OS=Plasmodium falciparum (isolate 3D7) OX=36329 GN=PF3D7_0619000.2 PE=3 SV=1	A0A143ZX45	PF3D7_0619000	214 kDa	6	6	0	6	6	0.0484	0.0306
DnaJ protein, putative OS=Plasmodium falciparum (isolate 3D7) OX=36329 GN=PF3D7_1473200 PE=4 SV=1	Q8IKA6	PF3D7_1473200	52 kDa	7	7	0	7	7	0.187	0.218
H/ACA ribonucleoprotein complex subunit 4, putative OS=Plasmodium falciparum (isolate 3D7) OX=36329 GN=PF3D7_1417500 PE=3 SV=1	Q8ILS0	PF3D7_1417500	53 kDa	4	4	0	4	4	0.0944	0.129
DNA-directed RNA polymerases I, II, and III subunit RPABC1, putative OS=Plasmodium falciparum (isolate 3D7) OX=36329 GN=PF3D7_1364800 PE=3 SV=1	Q8ID59	PF3D7_1364800	24 kDa	7	7	0	7	7	0.298	0.298
Histone H3 OS=Plasmodium falciparum (isolate 3D7) OX=36329 GN=PF3D7_0610400 PE=3 SV=1	C6KSV0	PF3D7_0610400	15 kDa	4	4	0	4	4	0.221	0.221
Proteasome subunit alpha type OS=Plasmodium falciparum (isolate 3D7) OX=36329 GN=PF3D7_0727400 PE=1 SV=1	Q8IBI3	PF3D7_0727400	28 kDa	5	5	0	5	5	0.266	0.266
Protein transport protein SEC16, putative OS=Plasmodium falciparum (isolate 3D7) OX=36329 GN=PF3D7_1119900 PE=4 SV=1	Q8IIG8	PF3D7_1119900	209 kDa	4	4	0	4	4	0.0252	0.0269
TLD domain-containing protein, putative OS=Plasmodium falciparum (isolate 3D7) OX=36329 GN=PF3D7_1344100 PE=4 SV=1	C0H5G9	PF3D7_1344100	94 kDa	3	3	0	3	3	0.0559	0.0447
Histone H2B OS=Plasmodium falciparum (isolate 3D7) OX=36329 GN=PF3D7_0714000 PE=3 SV=1	Q8IBV7	PF3D7_0714000	14 kDa	4	4	0	4	4	0.276	0.285
ADP/ATP translocase OS=Plasmodium falciparum (isolate 3D7) OX=36329 GN=PF3D7_1037300 PE=3 SV=1	Q8IJ34	PF3D7_1037300	34 kDa	6	6	0	6	6	0.213	0.213
60S ribosomal protein L28 OS=Plasmodium falciparum (isolate 3D7) OX=36329 GN=PF3D7_1142500 PE=1 SV=1	Q8IHU0	PF3D7_1142500	14 kDa	5	5	0	5	5	0.181	0.181
DNA/RNA-binding protein Alba 2 OS=Plasmodium falciparum (isolate 3D7) OX=36329 GN=PF3D7_1346300 PE=4 SV=1	Q8IDN4	PF3D7_1346300	25 kDa	5	5	0	5	5	0.194	0.194
Glutathione peroxidase OS=Plasmodium falciparum (isolate 3D7) OX=36329 GN=PF3D7_1212000 PE=3 SV=1	Q8I5T2	PF3D7_1212000	24 kDa	4	4	0	4	4	0.273	0.21
Pre-mRNA-splicing factor ATP-dependent RNA helicase PRP22, putative OS=Plasmodium falciparum (isolate 3D7) OX=36329 GN=PF3D7_1030100 PE=4 SV=1	Q8IJA4	PF3D7_1030100	149 kDa	4	4	0	4	4	0.0326	0.0357
Rhoptry neck protein 3 OS=Plasmodium falciparum (isolate 3D7) OX=36329 GN=PF3D7_1252100 PE=4 SV=1	Q8I4R5	PF3D7_1252100	263 kDa	5	5	0	5	5	0.023	0.0271
Elongation factor 1-beta OS=Plasmodium falciparum (isolate 3D7) OX=36329 GN=PF3D7_0913200 PE=3 SV=1	Q8I320	PF3D7_0913200	32 kDa	5	5	0	5	5	0.149	0.149
Ribosomal protein L37 OS=Plasmodium falciparum (isolate 3D7) OX=36329 GN=PF3D7_0706400 PE=1 SV=1	C0H4L5	PF3D7_0706400	11 kDa	4	4	0	4	4	0.152	0.152
Cleavage and polyadenylation specificity factor subunit 2 OS=Plasmodium falciparum (isolate 3D7) OX=36329 GN=PF3D7_0819000 PE=3 SV=1	Q8IB25	PF3D7_0819000	158 kDa	3	3	0	3	3	0.0343	0.035
60S ribosomal protein L34 OS=Plasmodium falciparum (isolate 3D7) OX=36329 GN=PF3D7_0710600 PE=1 SV=1	Q8IBY4	PF3D7_0710600	17 kDa	4	4	0	4	4	0.167	0.167
Spindle pole body protein, putative OS=Plasmodium falciparum (isolate 3D7) OX=36329 GN=PF3D7_0303500 PE=3 SV=3	O97225	PF3D7_0303500	268 kDa	4	4	0	4	4	0.0238	0.0252
Prolyl-tRNA synthetase OS=Plasmodium falciparum (isolate 3D7) OX=36329 GN=PF3D7_1213800 PE=3 SV=1	A0A144A0G8	PF3D7_1213800	87 kDa	4	4	0	4	4	0.0697	0.0496
Acyl-CoA synthetase OS=Plasmodium falciparum (isolate 3D7) OX=36329 GN=PF3D7_0525100 PE=4 SV=1	Q8I3L4	PF3D7_0525100	77 kDa	3	3	0	3	3	0.0728	0.0579
Uncharacterized protein OS=Plasmodium falciparum (isolate 3D7) OX=36329 GN=PF3D7_0811400 PE=4 SV=1	C0H4U0	PF3D7_0811400	71 kDa	4	4	0	4	4	0.0773	0.1
Uncharacterized protein OS=Plasmodium falciparum (isolate 3D7) OX=36329 GN=PF3D7_0831400 PE=4 SV=1	C0H4Z7	PF3D7_0831400	36 kDa	5	5	0	5	5	0.149	0.123
Intron-binding protein aquarius, putative OS=Plasmodium falciparum (isolate 3D7) OX=36329 GN=PF3D7_1352700 PE=4 SV=1	Q8IDH3	PF3D7_1352700	304 kDa	3	3	0	3	3	0.017	0.017
Uncharacterized protein OS=Plasmodium falciparum (isolate 3D7) OX=36329 GN=PF3D7_1147300 PE=4 SV=1	Q8IHP7	PF3D7_1147300	159 kDa	4	4	0	4	4	0.0411	0.0367
Uncharacterized protein OS=Plasmodium falciparum (isolate 3D7) OX=36329 GN=PF3D7_0817300 PE=4 SV=1	Q8IB09	PF3D7_0817300	255 kDa	2	2	0	2	2	0.0107	0.0107
Pantothenate kinase 1, putative OS=Plasmodium falciparum (isolate 3D7) OX=36329 GN=PF3D7_1420600 PE=4 SV=2	Q8ILP4	PF3D7_1420600	60 kDa	4	4	0	4	4	0.118	0.0925
Cysteinyl-tRNA synthetase OS=Plasmodium falciparum (isolate 3D7) OX=36329 GN=PF3D7_1015200.2 PE=3 SV=1	A0A143ZXE7 (+2)	PF3D7_1015200	79 kDa	4	4	0	4	4	0.0636	0.0636
Uncharacterized protein OS=Plasmodium falciparum (isolate 3D7) OX=36329 GN=PF3D7_1455700 PE=4 SV=1	Q8IKS1	PF3D7_1455700	126 kDa	3	3	0	3	3	0.0288	0.0288
60S ribosomal protein L29 OS=Plasmodium falciparum (isolate 3D7) OX=36329 GN=PF3D7_1460300 PE=1 SV=1	C6S3J6	PF3D7_1460300	8 kDa	3	3	0	3	3	0.134	0.134
N2227-like protein, putative OS=Plasmodium falciparum (isolate 3D7) OX=36329 GN=PF3D7_0309300 PE=4 SV=1	O77329	PF3D7_0309300	112 kDa	4	4	0	4	4	0.066	0.0576
Phosphoenolpyruvate carboxykinase (ATP) OS=Plasmodium falciparum (isolate 3D7) OX=36329 GN=PF3D7_1342800 PE=3 SV=1	Q8IDR1	PF3D7_1342800	66 kDa	2	2	0	2	2	0.0669	0.0669
EELM2 domain-containing protein, putative OS=Plasmodium falciparum (isolate 3D7) OX=36329 GN=PF3D7_0519800 PE=4 SV=1	Q8I3R2	PF3D7_0519800	78 kDa	2	2	0	2	2	0.0389	0.0389
DNA-directed RNA polymerase subunit OS=Plasmodium falciparum (isolate 3D7) OX=36329 GN=PF3D7_1329000 PE=3 SV=1	Q8IE49	PF3D7_1329000	275 kDa	2	2	0	2	2	0.0174	0.0174
Exportin-T OS=Plasmodium falciparum (isolate 3D7) OX=36329 GN=PF3D7_1315900 PE=3 SV=1	A0A5K1K8Q1	PF3D7_1315900	143 kDa	2	2	0	2	2	0.0154	0.0154
Uncharacterized protein OS=Plasmodium falciparum (isolate 3D7) OX=36329 GN=PF3D7_1419400 PE=4 SV=2	Q8ILQ6	PF3D7_1419400	262 kDa	1	1	0	1	1	0.00409	0.00409
Polyadenylate-binding protein 2, putative OS=Plasmodium falciparum (isolate 3D7) OX=36329 GN=PF3D7_0923900 PE=4 SV=1	Q8I2R8	PF3D7_0923900	23 kDa	2	2	0	2	2	0.114	0.114
Eukaryotic translation initiation factor 3 subunit L OS=Plasmodium falciparum (isolate 3D7) OX=36329 GN=PF3D7_0612100 PE=3 SV=1	C6KSW5	PF3D7_0612100	78 kDa	1	1	0	1	1	0.0168	0.0168
Heat shock protein 90, putative OS=Plasmodium falciparum (isolate 3D7) OX=36329 GN=PF3D7_1118200 PE=3 SV=1	Q8III6	PF3D7_1118200	108 kDa	3	3	0	3	3	0.0333	0.0452
BEACH domain-containing protein, putative OS=Plasmodium falciparum (isolate 3D7) OX=36329 GN=PF3D7_1124100 PE=4 SV=1	Q8IIC2	PF3D7_1124100	196 kDa	3	3	0	3	3	0.02	0.02
Uncharacterized protein OS=Plasmodium falciparum (isolate 3D7) OX=36329 GN=PF3D7_1138700 PE=4 SV=2	Q8IHX8	PF3D7_1138700	222 kDa	2	2	0	2	2	0.016	0.016
Small ribosomal subunit assembling AARP2 protein OS=Plasmodium falciparum (isolate 3D7) OX=36329 GN=PF3D7_0106700 PE=4 SV=1	Q8I275	PF3D7_0106700	167 kDa	2	2	0	2	2	0.0216	0.0167
Plasmepsin IV OS=Plasmodium falciparum (isolate 3D7) OX=36329 GN=PF3D7_1407800 PE=1 SV=1	Q8IM16	PF3D7_1407800	51 kDa	2	2	0	2	2	0.0757	0.0757
RNA-binding protein, putative OS=Plasmodium falciparum (isolate 3D7) OX=36329 GN=PF3D7_0319500 PE=4 SV=1	O97318	PF3D7_0319500	37 kDa	2	2	0	2	2	0.0939	0.0906
GTP-binding protein, putative OS=Plasmodium falciparum (isolate 3D7) OX=36329 GN=PF3D7_1358900 PE=4 SV=1	C0H5I9	PF3D7_1358900	42 kDa	2	2	0	2	2	0.0763	0.0763
Protein transport protein SEC23 OS=Plasmodium falciparum (isolate 3D7) OX=36329 GN=pfsec23 PE=2 SV=1	Q8IB60	pfsec23	86 kDa	2	2	0	2	2	0.0382	0.0382
Uncharacterized protein OS=Plasmodium falciparum (isolate 3D7) OX=36329 GN=PF3D7_0813400 PE=4 SV=1	C0H4U5	PF3D7_0813400	77 kDa	2	2	0	2	2	0.0379	0.0379
Eukaryotic translation initiation factor 2 subunit beta OS=Plasmodium falciparum (isolate 3D7) OX=36329 GN=PF3D7_1010600 PE=3 SV=1	Q8IJT9	PF3D7_1010600	25 kDa	3	3	0	3	3	0.122	0.162
Uncharacterized protein OS=Plasmodium falciparum (isolate 3D7) OX=36329 GN=PF3D7_1105800 PE=4 SV=2	Q8IIU5	PF3D7_1105800	31 kDa	2	2	0	2	2	0.0902	0.094
Translation initiation factor SUI1, putative OS=Plasmodium falciparum (isolate 3D7) OX=36329 GN=PF3D7_0907600 PE=4 SV=1	Q8I375	PF3D7_0907600	95 kDa	2	2	0	2	2	0.0281	0.0281
FANCJ-like helicase, putative OS=Plasmodium falciparum (isolate 3D7) OX=36329 GN=PF3D7_1408400 PE=4 SV=1	Q8IM12	PF3D7_1408400	136 kDa	2	2	0	2	2	0.0216	0.0147
Fe-S cluster assembly protein, putative OS=Plasmodium falciparum (isolate 3D7) OX=36329 GN=PF3D7_1128500 PE=4 SV=1	Q8II78	PF3D7_1128500	85 kDa	2	2	0	2	2	0.0306	0.0306
Acyl-CoA synthetase OS=Plasmodium falciparum (isolate 3D7) OX=36329 GN=PF3D7_0619500 PE=4 SV=1	C6KT35	PF3D7_0619500	164 kDa	2	2	0	2	2	0.0201	0.0172
Uncharacterized protein OS=Plasmodium falciparum (isolate 3D7) OX=36329 GN=PF3D7_0626000 PE=4 SV=1	C6KT96	PF3D7_0626000	209 kDa	2	2	0	2	2	0.0143	0.0143
Prefoldin subunit 5, putative OS=Plasmodium falciparum (isolate 3D7) OX=36329 GN=PF3D7_1128100 PE=4 SV=1	Q8II82	PF3D7_1128100	29 kDa	2	2	0	2	2	0.0887	0.0887
Uncharacterized protein OS=Plasmodium falciparum (isolate 3D7) OX=36329 GN=PF3D7_0522400 PE=4 SV=1	C0H4F8	PF3D7_0522400	1117 kDa	1	1	0	1	1	0.00086	0.00086
Magnesium transporter OS=Plasmodium falciparum (isolate 3D7) OX=36329 GN=PF3D7_1427600 PE=3 SV=1	Q8ILI8	PF3D7_1427600	57 kDa	2	2	0	2	2	0.0565	0.0565
Ubiquitin-like protein nedd8 homologue, putative OS=Plasmodium falciparum (isolate 3D7) OX=36329 GN=PF3D7_1313000 PE=4 SV=1	Q8IEI4	PF3D7_1313000	9 kDa	2	2	0	2	2	0.382	0.382
Uncharacterized protein OS=Plasmodium falciparum (isolate 3D7) OX=36329 GN=PF3D7_0828300 PE=4 SV=1	Q8IBB4	PF3D7_0828300	65 kDa	2	2	0	2	2	0.0362	0.0362
Exosome complex exonuclease RRP6 OS=Plasmodium falciparum (isolate 3D7) OX=36329 GN=PF3D7_1449700 PE=4 SV=1	Q8IKX8	PF3D7_1449700	136 kDa	1	1	0	1	1	0.00792	0.00792
Kelch protein K10 OS=Plasmodium falciparum (isolate 3D7) OX=36329 GN=PF3D7_1022600 PE=4 SV=1	Q8IJH9	PF3D7_1022600	106 kDa	2	2	0	2	2	0.0247	0.0247
Uncharacterized protein OS=Plasmodium falciparum (isolate 3D7) OX=36329 GN=PF3D7_1412400 PE=4 SV=1	Q8ILX0	PF3D7_1412400	391 kDa	2	2	0	2	2	0.00684	0.00528
E3 ubiquitin-protein ligase, putative OS=Plasmodium falciparum (isolate 3D7) OX=36329 GN=PF3D7_1004300 PE=4 SV=1	Q8IJZ4	PF3D7_1004300	132 kDa	2	2	0	2	2	0.0239	0.0239
Uncharacterized protein OS=Plasmodium falciparum (isolate 3D7) OX=36329 GN=PF3D7_1456700 PE=4 SV=1	Q8IKR2	PF3D7_1456700	78 kDa	2	2	0	2	2	0.0263	0.0263
Uncharacterized protein OS=Plasmodium falciparum (isolate 3D7) OX=36329 GN=PF3D7_1134200 PE=4 SV=1	Q8II22	PF3D7_1134200	215 kDa	2	2	0	2	2	0.0127	0.0139
Transcription initiation factor TFIID subunit 10, putative OS=Plasmodium falciparum (isolate 3D7) OX=36329 GN=PF3D7_0522200 PE=4 SV=1	Q8I3P1	PF3D7_0522200	14 kDa	2	2	0	2	2	0.216	0.216
Exosome complex component MTR3, putative OS=Plasmodium falciparum (isolate 3D7) OX=36329 GN=PF3D7_0209200 PE=4 SV=3	O96177	PF3D7_0209200	31 kDa	2	2	0	2	2	0.0909	0.0909
U6 snRNA-associated Sm-like protein LSm3 OS=Plasmodium falciparum (isolate 3D7) OX=36329 GN=LSM3 PE=3 SV=1	C0H4W2	LSM3	11 kDa	2	2	0	2	2	0.264	0.264
Uncharacterized protein OS=Plasmodium falciparum (isolate 3D7) OX=36329 GN=PF3D7_1032700 PE=4 SV=1	Q8IJ80	PF3D7_1032700	66 kDa	2	2	0	2	2	0.0271	0.0524
Uncharacterized protein OS=Plasmodium falciparum (isolate 3D7) OX=36329 GN=PF3D7_0703900 PE=4 SV=1	A0A143ZY62	PF3D7_0703900	529 kDa	2	2	0	2	2	0.00436	0.00551
Spermidine synthase OS=Plasmodium falciparum (isolate 3D7) OX=36329 GN=PF3D7_1129000 PE=1 SV=1	Q8II73	PF3D7_1129000	37 kDa	2	2	0	2	2	0.0748	0.0748
Uncharacterized protein MAL13P1.336 OS=Plasmodium falciparum (isolate 3D7) OX=36329 GN=MAL13P1.336 PE=1 SV=1	Q8ID39	MAL13P1	79 kDa	1	1	0	1	1	0.0219	0.0219
Signal recognition particle subunit SRP68, putative OS=Plasmodium falciparum (isolate 3D7) OX=36329 GN=PF3D7_0621900 PE=3 SV=1	C6KT56	PF3D7_0621900	92 kDa	2	2	0	2	2	0.0271	0.0271
Exosome complex component RRP4 OS=Plasmodium falciparum (isolate 3D7) OX=36329 GN=PF3D7_0410400 PE=4 SV=1	Q9U0I4	PF3D7_0410400	39 kDa	2	2	0	2	2	0.0592	0.0592
Uncharacterized protein OS=Plasmodium falciparum (isolate 3D7) OX=36329 GN=PF3D7_1331200 PE=4 SV=1	A0A5K1K984	PF3D7_1331200	49 kDa	2	2	0	2	2	0.0811	0.0811
Eukaryotic initiation factor 4A-III, putative OS=Plasmodium falciparum (isolate 3D7) OX=36329 GN=PF3D7_0422700 PE=3 SV=1	Q8IFN9	PF3D7_0422700	45 kDa	3	3	0	3	3	0.126	0.141
M18 aspartyl aminopeptidase OS=Plasmodium falciparum (isolate 3D7) OX=36329 GN=PF3D7_0932300 PE=1 SV=1	Q8I2J3	PF3D7_0932300	66 kDa	2	2	0	2	2	0.0246	0.0491
DNA repair protein RAD51 homolog OS=Plasmodium falciparum (isolate 3D7) OX=36329 GN=PF3D7_1107400 PE=3 SV=2	Q8IIS8	PF3D7_1107400	39 kDa	2	2	0	2	2	0.0829	0.0829
Elongation factor 1-delta, putative OS=Plasmodium falciparum (isolate 3D7) OX=36329 GN=PF3D7_0319600 PE=3 SV=2	O97319	PF3D7_0319600	18 kDa	2	2	0	2	2	0.128	0.192
Transcription factor, putative OS=Plasmodium falciparum (isolate 3D7) OX=36329 GN=PF3D7_0407300 PE=4 SV=1	Q9U0L3	PF3D7_0407300	38 kDa	3	3	0	3	3	0.125	0.109
Plasmepsin II OS=Plasmodium falciparum (isolate 3D7) OX=36329 GN=PF3D7_1408000 PE=1 SV=1	Q8I6V3	PF3D7_1408000	51 kDa	3	3	0	3	3	0.0905	0.0993
AP-1 complex subunit mu-1 OS=Plasmodium falciparum (isolate 3D7) OX=36329 GN=PF3D7_1311400 PE=3 SV=1	Q8IEK4	PF3D7_1311400	51 kDa	2	2	0	2	2	0.0595	0.0503
Proteasome subunit alpha type OS=Plasmodium falciparum (isolate 3D7) OX=36329 GN=PF3D7_1353800 PE=1 SV=1	Q8IDG3	PF3D7_1353800	28 kDa	2	2	0	2	2	0.0976	0.0488
Knob-associated histidine-rich protein OS=Plasmodium falciparum (isolate 3D7) OX=36329 GN=PF3D7_0202000 PE=4 SV=1	Q9TY99	PF3D7_0202000	71 kDa	2	2	0	2	2	0.0413	0.0413
Uncharacterized protein OS=Plasmodium falciparum (isolate 3D7) OX=36329 GN=PF3D7_0913300 PE=4 SV=1	Q8I319	PF3D7_0913300	76 kDa	2	2	0	2	2	0.0325	0.0325
PRESAN domain-containing protein OS=Plasmodium falciparum (isolate 3D7) OX=36329 GN=PF3D7_0424600 PE=4 SV=1	Q8IFM0	PF3D7_0424600	36 kDa	2	2	0	2	2	0.0583	0.0583
40S ribosomal protein S3 OS=Plasmodium falciparum (isolate 3D7) OX=36329 GN=PF3D7_1465900 PE=1 SV=1	Q8IKH8	PF3D7_1465900	25 kDa	23	22	-0.0641303	23	22	0.43	0.48
Elongation factor 2 OS=Plasmodium falciparum (isolate 3D7) OX=36329 GN=PF3D7_1451100 PE=3 SV=1	Q8IKW5	PF3D7_1451100	94 kDa	21	20	-0.0703893	21	20	0.214	0.227
Pyruvate kinase OS=Plasmodium falciparum (isolate 3D7) OX=36329 GN=PF3D7_0626800 PE=1 SV=1	C6KTA4	PF3D7_0626800	56 kDa	20	19	-0.0740006	20	19	0.305	0.323
Elongation factor 1-alpha OS=Plasmodium falciparum (isolate 3D7) OX=36329 GN=PF3D7_1357000 PE=3 SV=1	Q8I0P6	PF3D7_1357000	49 kDa	52	49	-0.0857299	52	49	0.634	0.623
60S ribosomal protein L4 OS=Plasmodium falciparum (isolate 3D7) OX=36329 GN=PF3D7_0507100 PE=1 SV=1	Q8I431	PF3D7_0507100	46 kDa	33	31	-0.0901978	33	31	0.436	0.409
60S ribosomal protein L27 OS=Plasmodium falciparum (isolate 3D7) OX=36329 GN=PF3D7_1460700 PE=1 SV=2	Q8IKM5	PF3D7_1460700	17 kDa	16	15	-0.0931094	16	15	0.445	0.445
60S ribosomal protein L32 OS=Plasmodium falciparum (isolate 3D7) OX=36329 GN=PF3D7_0903900 PE=1 SV=1	Q8I3B0	PF3D7_0903900	16 kDa	29	27	-0.103093	29	27	0.412	0.412
Ubiquitin-like protein, putative OS=Plasmodium falciparum (isolate 3D7) OX=36329 GN=PF3D7_0922100 PE=4 SV=1	Q8I2T2	PF3D7_0922100	182 kDa	28	26	-0.106915	28	26	0.172	0.151
DNA-directed RNA polymerase subunit beta OS=Plasmodium falciparum (isolate 3D7) OX=36329 GN=PF3D7_1134700 PE=3 SV=1	Q8II17	PF3D7_1134700	176 kDa	14	13	-0.106915	14	13	0.115	0.124
Eukaryotic translation initiation factor 3 subunit C OS=Plasmodium falciparum (isolate 3D7) OX=36329 GN=PF3D7_1206200 PE=3 SV=1	Q8I5Y3	PF3D7_1206200	116 kDa	14	13	-0.106915	14	13	0.159	0.143
HSP40, subfamily A OS=Plasmodium falciparum (isolate 3D7) OX=36329 GN=PF3D7_1437900 PE=4 SV=1	Q8IL88	PF3D7_1437900	48 kDa	25	23	-0.120294	25	23	0.441	0.439
GTP-binding nuclear protein OS=Plasmodium falciparum (isolate 3D7) OX=36329 GN=PF3D7_1117700 PE=3 SV=1	Q7KQK6	PF3D7_1117700	25 kDa	24	22	-0.125531	24	22	0.598	0.593
60S ribosomal protein L35ae, putative OS=Plasmodium falciparum (isolate 3D7) OX=36329 GN=PF3D7_1142600 PE=1 SV=1	Q8IHT9	PF3D7_1142600	16 kDa	12	11	-0.125531	12	11	0.329	0.271
60S ribosomal protein L18-2, putative OS=Plasmodium falciparum (isolate 3D7) OX=36329 GN=PF3D7_1341300 PE=1 SV=1	C0H5G3	PF3D7_1341300	21 kDa	12	11	-0.125531	12	11	0.316	0.262
40S ribosomal protein S19 OS=Plasmodium falciparum (isolate 3D7) OX=36329 GN=PF3D7_1317800 PE=1 SV=1	C0H5C2	PF3D7_1317800	17 kDa	11	10	-0.137504	11	10	0.414	0.248
60S ribosomal protein L17, putative OS=Plasmodium falciparum (isolate 3D7) OX=36329 GN=PF3D7_1351400 PE=1 SV=1	Q8IDI5	PF3D7_1351400	23 kDa	11	10	-0.137504	11	10	0.325	0.271
6-hydroxymethyl-7,8-dihydropterin pyrophosphokinase OS=Plasmodium falciparum (isolate 3D7) OX=36329 GN=PF3D7_0810800 PE=3 SV=1	Q8IAU3	PF3D7_0810800	83 kDa	11	10	-0.137504	11	10	0.171	0.129
Elongation factor 1-gamma, putative OS=Plasmodium falciparum (isolate 3D7) OX=36329 GN=PF3D7_1338300 PE=4 SV=1	A0A5K1K967	PF3D7_1338300	48 kDa	11	10	-0.137504	11	10	0.236	0.217
Nucleolar GTP-binding protein 1 OS=Plasmodium falciparum (isolate 3D7) OX=36329 GN=PF3D7_0612900 PE=3 SV=1	C6KSX2	PF3D7_0612900	80 kDa	11	10	-0.137504	11	10	0.137	0.125
DNA replication licensing factor MCM2 OS=Plasmodium falciparum (isolate 3D7) OX=36329 GN=PF3D7_1417800 PE=3 SV=1	Q8ILR7	PF3D7_1417800	112 kDa	11	10	-0.137504	11	10	0.138	0.119
DNA-directed RNA polymerase OS=Plasmodium falciparum (isolate 3D7) OX=36329 GN=PF3D7_0509400 PE=4 SV=1	Q8I410	PF3D7_0509400	341 kDa	30	27	-0.152003	30	27	0.126	0.107
Uncharacterized protein OS=Plasmodium falciparum (isolate 3D7) OX=36329 GN=PF3D7_1419700 PE=4 SV=1	Q8ILQ3	PF3D7_1419700	60 kDa	19	17	-0.160465	19	17	0.236	0.253
Heat shock protein 70 OS=Plasmodium falciparum (isolate 3D7) OX=36329 GN=PF3D7_0818900 PE=3 SV=1	Q8IB24	PF3D7_0818900	74 kDa	85	76	-0.161463	85	76	0.482	0.458
26S protease regulatory subunit 6B, putative OS=Plasmodium falciparum (isolate 3D7) OX=36329 GN=PF3D7_0413600 PE=3 SV=1	Q8I1V1	PF3D7_0413600	45 kDa	9	8	-0.169925	9	8	0.286	0.207
Multiprotein-bridging factor 1, putative OS=Plasmodium falciparum (isolate 3D7) OX=36329 GN=PF3D7_1128200 PE=4 SV=1	Q8II81	PF3D7_1128200	16 kDa	9	8	-0.169925	9	8	0.441	0.441
Lysine decarboxylase, putative OS=Plasmodium falciparum (isolate 3D7) OX=36329 GN=PF3D7_0405700 PE=4 SV=1	Q8I1X1	PF3D7_0405700	281 kDa	9	8	-0.169925	9	8	0.0431	0.0331
DNA/RNA-binding protein Alba 1 OS=Plasmodium falciparum (isolate 3D7) OX=36329 GN=PF3D7_0814200 PE=4 SV=1	Q8IAX8	PF3D7_0814200	27 kDa	25	22	-0.184425	25	22	0.347	0.347
FoP domain-containing protein, putative OS=Plasmodium falciparum (isolate 3D7) OX=36329 GN=PF3D7_0519700 PE=4 SV=1	C0H4F1	PF3D7_0519700	23 kDa	16	14	-0.192645	16	14	0.406	0.411
60S ribosomal protein L2 OS=Plasmodium falciparum (isolate 3D7) OX=36329 GN=PF3D7_0516900 PE=1 SV=1	Q8I3T9	PF3D7_0516900	28 kDa	16	14	-0.192645	16	14	0.323	0.273
RNA-binding protein, putative OS=Plasmodium falciparum (isolate 3D7) OX=36329 GN=PF3D7_1110400 PE=4 SV=1	Q8IIQ7	PF3D7_1110400	174 kDa	8	7	-0.192645	8	7	0.0573	0.0391
60S ribosomal protein L24, putative OS=Plasmodium falciparum (isolate 3D7) OX=36329 GN=PF3D7_1309100 PE=1 SV=1	Q8IEM3	PF3D7_1309100	19 kDa	8	7	-0.192645	8	7	0.222	0.216
Serine/arginine-rich splicing factor 1 OS=Plasmodium falciparum (isolate 3D7) OX=36329 GN=PF3D7_0517300 PE=1 SV=2	Q8I3T5	PF3D7_0517300	35 kDa	8	7	-0.192645	8	7	0.225	0.181
Lysine--tRNA ligase OS=Plasmodium falciparum (isolate 3D7) OX=36329 GN=PF3D7_1350100 PE=1 SV=1	Q8IDJ8	PF3D7_1350100	68 kDa	23	20	-0.201634	23	20	0.322	0.338
S-adenosylmethionine decarboxylase/ornithine decarboxylase OS=Plasmodium falciparum (isolate 3D7) OX=36329 GN=PF3D7_1033100 PE=3 SV=1	Q8IJ77	PF3D7_1033100	168 kDa	22	19	-0.211504	22	19	0.15	0.142
40S ribosomal protein S9, putative OS=Plasmodium falciparum (isolate 3D7) OX=36329 GN=PF3D7_0520000 PE=1 SV=1	Q8I3R0	PF3D7_0520000	22 kDa	14	12	-0.222392	14	12	0.466	0.423
Uncharacterized protein OS=Plasmodium falciparum (isolate 3D7) OX=36329 GN=PF3D7_1248700 PE=4 SV=1	Q8I4U7	PF3D7_1248700	231 kDa	7	6	-0.222392	7	6	0.0488	0.0282
GYF domain-containing protein OS=Plasmodium falciparum (isolate 3D7) OX=36329 GN=PF3D7_0604500 PE=4 SV=1	C6KSP3	PF3D7_0604500	334 kDa	7	6	-0.222392	7	6	0.024	0.0251
Histone acetyltransferase GCN5 OS=Plasmodium falciparum (isolate 3D7) OX=36329 GN=PF3D7_0823300 PE=1 SV=2	Q8IB67	PF3D7_0823300	171 kDa	7	6	-0.222392	7	6	0.056	0.0498
Proteasome subunit alpha type-2, putative OS=Plasmodium falciparum (isolate 3D7) OX=36329 GN=PF3D7_0608500 PE=1 SV=1	C6KST3	PF3D7_0608500	27 kDa	7	6	-0.222392	7	6	0.383	0.34
Ras-related protein Rab-2 OS=Plasmodium falciparum (isolate 3D7) OX=36329 GN=PF3D7_1231100 PE=4 SV=1	Q8I5A9	PF3D7_1231100	24 kDa	7	6	-0.222392	7	6	0.329	0.324
Protein arginine N-methyltransferase OS=Plasmodium falciparum (isolate 3D7) OX=36329 GN=PF3D7_1361000 PE=3 SV=1	Q8ID96	PF3D7_1361000	86 kDa	7	6	-0.222392	7	6	0.112	0.0994
Insulinase, putative OS=Plasmodium falciparum (isolate 3D7) OX=36329 GN=PF3D7_1118300 PE=4 SV=1	Q8III5	PF3D7_1118300	174 kDa	13	11	-0.241008	13	11	0.0773	0.0712
WD repeat-containing protein, putative OS=Plasmodium falciparum (isolate 3D7) OX=36329 GN=PF3D7_1126500 PE=4 SV=1	Q8II99	PF3D7_1126500	164 kDa	13	11	-0.241008	13	11	0.0928	0.105
Carbamoyl phosphate synthetase OS=Plasmodium falciparum (isolate 3D7) OX=36329 GN=PF3D7_1308200 PE=4 SV=1	Q8IEN3	PF3D7_1308200	273 kDa	51	43	-0.246161	51	43	0.192	0.18
60S ribosomal protein L21 OS=Plasmodium falciparum (isolate 3D7) OX=36329 GN=PF3D7_1426000 PE=1 SV=1	Q8ILK3	PF3D7_1426000	19 kDa	19	16	-0.247928	19	16	0.261	0.304
Histone H4 OS=Plasmodium falciparum (isolate 3D7) OX=36329 GN=PF3D7_1105000 PE=3 SV=1	Q8IIV2	PF3D7_1105000	11 kDa	19	16	-0.247928	19	16	0.583	0.524
60S ribosomal protein L10, putative OS=Plasmodium falciparum (isolate 3D7) OX=36329 GN=PF3D7_1414300 PE=1 SV=1	Q8ILV2	PF3D7_1414300	25 kDa	24	20	-0.263034	24	20	0.438	0.402
DNA replication licensing factor MCM3, putative OS=Plasmodium falciparum (isolate 3D7) OX=36329 GN=PF3D7_0527000 PE=3 SV=1	Q8I3J5	PF3D7_0527000	110 kDa	12	10	-0.263034	12	10	0.142	0.141
Phosphoenolpyruvate carboxylase OS=Plasmodium falciparum (isolate 3D7) OX=36329 GN=PF3D7_1426700 PE=4 SV=1	Q8ILJ7	PF3D7_1426700	134 kDa	12	10	-0.263034	12	10	0.122	0.0836
Isoleucyl-tRNA synthetase OS=Plasmodium falciparum (isolate 3D7) OX=36329 GN=PF3D7_1332900 PE=3 SV=1	Q8IDZ9	PF3D7_1332900	151 kDa	6	5	-0.263034	6	5	0.055	0.0417
Rab3 GTPase-activating protein non-catalytic subunit, putative OS=Plasmodium falciparum (isolate 3D7) OX=36329 GN=PF3D7_1016200 PE=4 SV=1	Q8IJN4	PF3D7_1016200	66 kDa	6	5	-0.263034	6	5	0.136	0.112
40S ribosomal protein S20e, putative OS=Plasmodium falciparum (isolate 3D7) OX=36329 GN=PF3D7_1003500 PE=1 SV=1	Q8IK02	PF3D7_1003500	14 kDa	6	5	-0.263034	6	5	0.127	0.127
High mobility group protein B1 OS=Plasmodium falciparum (isolate 3D7) OX=36329 GN=PF3D7_1202900 PE=4 SV=1	Q8I616	PF3D7_1202900	11 kDa	6	5	-0.263034	6	5	0.474	0.474
Exosome complex component RRP40, putative OS=Plasmodium falciparum (isolate 3D7) OX=36329 GN=PF3D7_1307000 PE=4 SV=1	Q8IEP5	PF3D7_1307000	28 kDa	6	5	-0.263034	6	5	0.253	0.18
60S ribosomal protein L13 OS=Plasmodium falciparum (isolate 3D7) OX=36329 GN=PF3D7_0814000 PE=1 SV=1	Q8IAX6	PF3D7_0814000	25 kDa	23	19	-0.275634	23	19	0.442	0.437
Uncharacterized protein OS=Plasmodium falciparum (isolate 3D7) OX=36329 GN=PF3D7_0717100 PE=4 SV=1	C0H4N1	PF3D7_0717100	109 kDa	11	9	-0.289507	11	9	0.126	0.0702
60S ribosomal protein L3 OS=Plasmodium falciparum (isolate 3D7) OX=36329 GN=PF3D7_1027800 PE=1 SV=1	Q8IJC6	PF3D7_1027800	44 kDa	49	40	-0.292782	49	40	0.461	0.412
Heterochromatin protein 1 OS=Plasmodium falciparum (isolate 3D7) OX=36329 GN=PF3D7_1220900 PE=1 SV=1	Q8I5K4	PF3D7_1220900	31 kDa	15	12	-0.321928	15	12	0.32	0.286
DNA-directed RNA polymerase subunit beta OS=Plasmodium falciparum (isolate 3D7) OX=36329 GN=PF3D7_1206600 PE=3 SV=1	Q8I5X9	PF3D7_1206600	167 kDa	10	8	-0.321928	10	8	0.0841	0.0772
Phosphoglycerate mutase OS=Plasmodium falciparum (isolate 3D7) OX=36329 GN=PF3D7_1120100 PE=1 SV=1	Q8IIG6	PF3D7_1120100	29 kDa	10	8	-0.321928	10	8	0.288	0.288
Eukaryotic translation initiation factor 3 subunit G OS=Plasmodium falciparum (isolate 3D7) OX=36329 GN=PF3D7_0815600 PE=3 SV=2	Q8IAZ3	PF3D7_0815600	31 kDa	10	8	-0.321928	10	8	0.347	0.347
Nuclear movement protein, putative OS=Plasmodium falciparum (isolate 3D7) OX=36329 GN=PF3D7_1336800 PE=4 SV=1	Q8IDW4	PF3D7_1336800	46 kDa	5	4	-0.321928	5	4	0.199	0.153
GPN-loop GTPase 1 OS=Plasmodium falciparum (isolate 3D7) OX=36329 GN=PF3D7_1201500 PE=3 SV=1	Q8I630	PF3D7_1201500	58 kDa	5	4	-0.321928	5	4	0.103	0.0805
60S ribosomal protein L39 OS=Plasmodium falciparum (isolate 3D7) OX=36329 GN=PF3D7_0611700 PE=1 SV=1	C0H4H3	PF3D7_0611700	7 kDa	5	4	-0.321928	5	4	0.216	0.216
Uncharacterized protein OS=Plasmodium falciparum (isolate 3D7) OX=36329 GN=PF3D7_1346500 PE=4 SV=1	A0A5K1K8P9	PF3D7_1346500	71 kDa	5	4	-0.321928	5	4	0.106	0.0773
Cleavage stimulation factor subunit 1, putative OS=Plasmodium falciparum (isolate 3D7) OX=36329 GN=PF3D7_0620500 PE=4 SV=1	C6KT45	PF3D7_0620500	76 kDa	5	4	-0.321928	5	4	0.108	0.0831
Probable ATP-dependent 6-phosphofructokinase OS=Plasmodium falciparum (isolate 3D7) OX=36329 GN=PF3D7_0915400 PE=3 SV=1	Q8I2Z8	PF3D7_0915400	159 kDa	77	61	-0.336049	77	61	0.48	0.435
Eukaryotic initiation factor 4A OS=Plasmodium falciparum (isolate 3D7) OX=36329 GN=PF3D7_1468700 PE=3 SV=1	Q8IKF0	PF3D7_1468700	45 kDa	24	19	-0.337035	24	19	0.41	0.327
DNA-directed RNA polymerase subunit beta OS=Plasmodium falciparum (isolate 3D7) OX=36329 GN=PF3D7_0215700 PE=3 SV=3	O96236	PF3D7_0215700	152 kDa	38	30	-0.341037	38	30	0.247	0.231
CCT-beta OS=Plasmodium falciparum (isolate 3D7) OX=36329 GN=PF3D7_0306800 PE=3 SV=4	O97247	PF3D7_0306800	59 kDa	33	26	-0.343954	33	26	0.503	0.501
Acetyl-CoA synthetase, putative OS=Plasmodium falciparum (isolate 3D7) OX=36329 GN=PF3D7_0627800 PE=3 SV=1	C6KTB4	PF3D7_0627800	114 kDa	14	11	-0.347923	14	11	0.198	0.117
Pre-mRNA-processing-splicing factor 8, putative OS=Plasmodium falciparum (isolate 3D7) OX=36329 GN=PF3D7_0405400 PE=4 SV=1	Q8I1X5	PF3D7_0405400	366 kDa	54	42	-0.36257	54	42	0.202	0.17
RuvB-like helicase OS=Plasmodium falciparum (isolate 3D7) OX=36329 GN=PF3D7_1106000 PE=3 SV=1	Q8IIU3	PF3D7_1106000	53 kDa	18	14	-0.36257	18	14	0.396	0.331
Hypoxanthine phosphoribosyltransferase OS=Plasmodium falciparum (isolate 3D7) OX=36329 GN=PF3D7_1012400 PE=3 SV=1	Q8IJS1	PF3D7_1012400	26 kDa	9	7	-0.36257	9	7	0.251	0.251
Phosphatidate phosphatase OS=Plasmodium falciparum (isolate 3D7) OX=36329 GN=PF3D7_0303200 PE=3 SV=4	O77317	PF3D7_0303200	135 kDa	9	7	-0.36257	9	7	0.099	0.0688
60S ribosomal protein L13, putative OS=Plasmodium falciparum (isolate 3D7) OX=36329 GN=PF3D7_1004000 PE=1 SV=1	Q8IJZ7	PF3D7_1004000	24 kDa	22	17	-0.371969	22	17	0.396	0.396
60S ribosomal protein L26, putative OS=Plasmodium falciparum (isolate 3D7) OX=36329 GN=PF3D7_0312800 PE=1 SV=1	O77364	PF3D7_0312800	15 kDa	13	10	-0.378512	13	10	0.262	0.262
60S ribosomal protein L19 OS=Plasmodium falciparum (isolate 3D7) OX=36329 GN=PF3D7_0614500 PE=1 SV=1	C6KSY6	PF3D7_0614500	22 kDa	13	10	-0.378512	13	10	0.357	0.346
60S ribosomal protein L18a OS=Plasmodium falciparum (isolate 3D7) OX=36329 GN=PF3D7_1341200 PE=1 SV=1	Q8IDS6	PF3D7_1341200	22 kDa	34	26	-0.387023	34	26	0.484	0.429
Protein phosphatase PPM2 OS=Plasmodium falciparum (isolate 3D7) OX=36329 GN=PF3D7_1138500 PE=3 SV=2	Q8IHY0	PF3D7_1138500	105 kDa	36	27	-0.415037	36	27	0.329	0.254
CTP synthase OS=Plasmodium falciparum (isolate 3D7) OX=36329 GN=PF3D7_1410200 PE=3 SV=1	Q8ILZ3	PF3D7_1410200	99 kDa	28	21	-0.415037	28	21	0.352	0.231
AP2 domain transcription factor AP2-I OS=Plasmodium falciparum (isolate 3D7) OX=36329 GN=PF3D7_1007700 PE=4 SV=1	Q8IJW6	PF3D7_1007700	183 kDa	24	18	-0.415037	24	18	0.102	0.0795
Pre-mRNA-splicing helicase BRR2, putative OS=Plasmodium falciparum (isolate 3D7) OX=36329 GN=PF3D7_0422500 PE=4 SV=1	Q8IFP1	PF3D7_0422500	338 kDa	16	12	-0.415037	16	12	0.0807	0.0543
Multidrug resistance protein 1 OS=Plasmodium falciparum (isolate 3D7) OX=36329 GN=PF3D7_0523000 PE=4 SV=1	Q7K6A5	PF3D7_0523000	162 kDa	16	12	-0.415037	16	12	0.163	0.115
Vacuolar proton pump subunit B OS=Plasmodium falciparum (isolate 3D7) OX=36329 GN=PF3D7_0406100 PE=3 SV=1	Q6ZMA8	PF3D7_0406100	56 kDa	8	6	-0.415037	8	6	0.261	0.198
DNA topoisomerase 2 OS=Plasmodium falciparum (isolate 3D7) OX=36329 GN=PF3D7_1433500 PE=3 SV=1	Q8ILC8	PF3D7_1433500	169 kDa	8	6	-0.415037	8	6	0.0632	0.0584
Thioredoxin peroxidase 1 OS=Plasmodium falciparum (isolate 3D7) OX=36329 GN=PF3D7_1438900 PE=3 SV=1	Q8IL80	PF3D7_1438900	22 kDa	8	6	-0.415037	8	6	0.287	0.287
Pyridoxal 5'-phosphate synthase subunit Pdx1 OS=Plasmodium falciparum (isolate 3D7) OX=36329 GN=pdx1 PE=1 SV=1	C6KT50	pdx1	33 kDa	8	6	-0.415037	8	6	0.292	0.256
Exportin-1, putative OS=Plasmodium falciparum (isolate 3D7) OX=36329 GN=PF3D7_0302900 PE=3 SV=2	O77312	PF3D7_0302900	148 kDa	8	6	-0.415037	8	6	0.0933	0.0566
Probable prefoldin subunit 6 OS=Plasmodium falciparum (isolate 3D7) OX=36329 GN=PFE0595w PE=1 SV=2	Q8I3Y6	PFE0595w	14 kDa	8	6	-0.415037	8	6	0.37	0.277
Uncharacterized protein OS=Plasmodium falciparum (isolate 3D7) OX=36329 GN=PF3D7_0922800 PE=4 SV=1	C0H552	PF3D7_0922800	516 kDa	8	6	-0.415037	8	6	0.0193	0.0141
Ribosome biogenesis protein NSA2 homolog OS=Plasmodium falciparum (isolate 3D7) OX=36329 GN=PF3D7_0707900 PE=3 SV=1	Q8IC10	PF3D7_0707900	30 kDa	4	3	-0.415037	4	3	0.208	0.178
General transcription and DNA repair factor IIH helicase subunit XPD OS=Plasmodium falciparum (isolate 3D7) OX=36329 GN=PF3D7_0934100 PE=3 SV=1	Q8I2H7	PF3D7_0934100	123 kDa	4	3	-0.415037	4	3	0.0502	0.0369
Regulator of nonsense transcripts 1, putative OS=Plasmodium falciparum (isolate 3D7) OX=36329 GN=PF3D7_1005500 PE=3 SV=1	A0A143ZY29	PF3D7_1005500	184 kDa	4	3	-0.415037	4	3	0.0526	0.0348
40S ribosomal protein S26 OS=Plasmodium falciparum (isolate 3D7) OX=36329 GN=PF3D7_0217800 PE=1 SV=1	O96258	PF3D7_0217800	13 kDa	4	3	-0.415037	4	3	0.243	0.14
RNA-binding protein, putative OS=Plasmodium falciparum (isolate 3D7) OX=36329 GN=PF3D7_1022000 PE=4 SV=2	Q8IJI3	PF3D7_1022000	167 kDa	4	3	-0.415037	4	3	0.0344	0.0302
Translation elongation factor EF-1, subunit alpha, putative OS=Plasmodium falciparum (isolate 3D7) OX=36329 GN=PF3D7_1123400 PE=4 SV=1	Q8IIC9	PF3D7_1123400	63 kDa	4	3	-0.415037	4	3	0.0973	0.0793
Inositol-3-phosphate synthase OS=Plasmodium falciparum (isolate 3D7) OX=36329 GN=PF3D7_0511800 PE=3 SV=1	Q8I3Y8	PF3D7_0511800	69 kDa	4	3	-0.415037	4	3	0.0728	0.0579
40S ribosomal protein S10, putative OS=Plasmodium falciparum (isolate 3D7) OX=36329 GN=PF3D7_0719700 PE=1 SV=1	Q8IBQ5	PF3D7_0719700	16 kDa	4	3	-0.415037	4	3	0.307	0.19
Importin subunit beta, putative OS=Plasmodium falciparum (isolate 3D7) OX=36329 GN=PF3D7_0815200 PE=4 SV=1	Q8IAY9	PF3D7_0815200	100 kDa	4	3	-0.415037	4	3	0.0661	0.0468
Single-stranded DNA-binding protein, putative OS=Plasmodium falciparum (isolate 3D7) OX=36329 GN=PF3D7_0520400 PE=4 SV=1	Q8I3Q6	PF3D7_0520400	36 kDa	4	3	-0.415037	4	3	0.159	0.123
rRNA 2'-O-methyltransferase fibrillarin, putative OS=Plasmodium falciparum (isolate 3D7) OX=36329 GN=PF3D7_1407100 PE=3 SV=1	Q8IM23	PF3D7_1407100	34 kDa	4	3	-0.415037	4	3	0.154	0.116
Uncharacterized protein OS=Plasmodium falciparum (isolate 3D7) OX=36329 GN=PF3D7_1336000 PE=4 SV=1	Q8IDX1	PF3D7_1336000	47 kDa	4	3	-0.415037	4	3	0.14	0.105
Nucleolar protein 10 OS=Plasmodium falciparum (isolate 3D7) OX=36329 GN=PF3D7_1433000 PE=3 SV=1	C6S3I4	PF3D7_1433000	7 kDa	4	3	-0.415037	4	3	0.564	0.4
Transportin OS=Plasmodium falciparum (isolate 3D7) OX=36329 GN=PF3D7_0627700 PE=4 SV=1	C6KTB3	PF3D7_0627700	133 kDa	4	3	-0.415037	4	3	0.0418	0.0331
V-type proton ATPase catalytic subunit A OS=Plasmodium falciparum (isolate 3D7) OX=36329 GN=vapA PE=1 SV=1	Q76NM6	vapA	69 kDa	4	3	-0.415037	4	3	0.113	0.0917
Coatomer subunit delta OS=Plasmodium falciparum (isolate 3D7) OX=36329 GN=PF3D7_1134800 PE=3 SV=1	Q8II16	PF3D7_1134800	57 kDa	4	3	-0.415037	4	3	0.0883	0.0575
Non-SERCA-type Ca2+ -transporting P-ATPase OS=Plasmodium falciparum (isolate 3D7) OX=36329 GN=PF3D7_1211900 PE=4 SV=1	A0A143ZZK9	PF3D7_1211900	140 kDa	4	3	-0.415037	4	3	0.0419	0.0301
RNA cytidine acetyltransferase OS=Plasmodium falciparum (isolate 3D7) OX=36329 GN=PF3D7_1020700 PE=3 SV=1	Q8IJJ5	PF3D7_1020700	149 kDa	4	3	-0.415037	4	3	0.0307	0.0197
Guanine nucleotide-exchange factor SEC12 OS=Plasmodium falciparum (isolate 3D7) OX=36329 GN=PF3D7_1116400 PE=4 SV=1	Q8IIK2	PF3D7_1116400	57 kDa	4	3	-0.415037	4	3	0.0825	0.066
HD superfamily phosphohydrolase protein, putative OS=Plasmodium falciparum (isolate 3D7) OX=36329 GN=PF3D7_1239000 PE=4 SV=2	Q8I533	PF3D7_1239000	96 kDa	4	3	-0.415037	4	3	0.0523	0.0268
Eukaryotic translation initiation factor 3 subunit A OS=Plasmodium falciparum (isolate 3D7) OX=36329 GN=PF3D7_1212700 PE=3 SV=1	Q8I5S6	PF3D7_1212700	166 kDa	46	34	-0.436099	46	34	0.229	0.208
U5 small nuclear ribonucleoprotein component, putative OS=Plasmodium falciparum (isolate 3D7) OX=36329 GN=PF3D7_1003800 PE=3 SV=1	Q8IJZ9	PF3D7_1003800	143 kDa	34	25	-0.443607	34	25	0.276	0.245
Glutamate dehydrogenase, putative OS=Plasmodium falciparum (isolate 3D7) OX=36329 GN=PF3D7_0802000 PE=3 SV=1	Q8IAM0	PF3D7_0802000	160 kDa	11	8	-0.459432	11	8	0.0945	0.0716
Eukaryotic translation initiation factor 4E OS=Plasmodium falciparum (isolate 3D7) OX=36329 GN=PF3D7_0315100 PE=3 SV=1	O97266	PF3D7_0315100	27 kDa	11	8	-0.459432	11	8	0.529	0.374
Karyopherin beta OS=Plasmodium falciparum (isolate 3D7) OX=36329 GN=PF3D7_0524000 PE=4 SV=1	Q8I3M5	PF3D7_0524000	127 kDa	18	13	-0.469485	18	13	0.185	0.121
Heat shock protein 70 OS=Plasmodium falciparum (isolate 3D7) OX=36329 GN=PF3D7_0917900 PE=3 SV=1	Q8I2X4	PF3D7_0917900	72 kDa	32	23	-0.476438	32	23	0.405	0.339
Replication protein A1, small OS=Plasmodium falciparum (isolate 3D7) OX=36329 GN=PF3D7_0904800 PE=4 SV=1	Q8I3A1	PF3D7_0904800	56 kDa	21	15	-0.485427	21	15	0.287	0.233
Calponin homology domain-containing protein, putative OS=Plasmodium falciparum (isolate 3D7) OX=36329 GN=PF3D7_1447800 PE=4 SV=1	Q8IKZ7	PF3D7_1447800	238 kDa	7	5	-0.485427	7	5	0.0433	0.0322
Deoxyribodipyrimidine photo-lyase, putative OS=Plasmodium falciparum (isolate 3D7) OX=36329 GN=PF3D7_0513600 PE=4 SV=1	Q8I0W8	PF3D7_0513600	129 kDa	7	5	-0.485427	7	5	0.0863	0.0485
Translation initiation factor IF-2, putative OS=Plasmodium falciparum (isolate 3D7) OX=36329 GN=PF3D7_0607000 PE=4 SV=1	C6KSR8	PF3D7_0607000	112 kDa	7	5	-0.485427	7	5	0.0614	0.0502
Histidine--tRNA ligase OS=Plasmodium falciparum (isolate 3D7) OX=36329 GN=PF3D7_1445100 PE=4 SV=1	Q8IL22	PF3D7_1445100	134 kDa	7	5	-0.485427	7	5	0.0583	0.0362
Actin-related protein, putative OS=Plasmodium falciparum (isolate 3D7) OX=36329 GN=PF3D7_0719300 PE=3 SV=1	Q8IBQ9	PF3D7_0719300	121 kDa	7	5	-0.485427	7	5	0.0766	0.0378
Ribosome biogenesis protein TSR1, putative OS=Plasmodium falciparum (isolate 3D7) OX=36329 GN=PF3D7_1451900 PE=4 SV=1	Q8IKV7	PF3D7_1451900	121 kDa	24	17	-0.4975	24	17	0.247	0.21
Importin-7, putative OS=Plasmodium falciparum (isolate 3D7) OX=36329 GN=PF3D7_0706000 PE=4 SV=1	C0H4L1	PF3D7_0706000	146 kDa	17	12	-0.5025	17	12	0.159	0.117
Uncharacterized protein OS=Plasmodium falciparum (isolate 3D7) OX=36329 GN=PF3D7_1210600 PE=4 SV=1	Q8I5U3	PF3D7_1210600	123 kDa	17	12	-0.5025	17	12	0.161	0.103
Uncharacterized protein OS=Plasmodium falciparum (isolate 3D7) OX=36329 GN=PF3D7_1352400 PE=4 SV=1	A0A5K1K907	PF3D7_1352400	190 kDa	50	35	-0.514573	50	35	0.302	0.213
ATP-dependent RNA helicase DDX5, putative OS=Plasmodium falciparum (isolate 3D7) OX=36329 GN=PF3D7_1445900 PE=2 SV=2	Q8IL13	PF3D7_1445900	60 kDa	20	14	-0.514573	20	14	0.385	0.279
Gamma-ECS OS=Plasmodium falciparum (isolate 3D7) OX=36329 GN=PF3D7_0918900 PE=3 SV=1	Q8I2W4	PF3D7_0918900	124 kDa	26	18	-0.530515	26	18	0.222	0.174
RuvB-like helicase OS=Plasmodium falciparum (isolate 3D7) OX=36329 GN=PF3D7_1362200 PE=3 SV=1	Q8ID85	PF3D7_1362200	55 kDa	29	20	-0.536053	29	20	0.474	0.455
ATP-dependent RNA helicase DBP1, putative OS=Plasmodium falciparum (isolate 3D7) OX=36329 GN=PF3D7_0810600 PE=4 SV=1	Q8IAU1	PF3D7_0810600	109 kDa	16	11	-0.540568	16	11	0.142	0.125
Ran-specific GTPase-activating protein 1, putative OS=Plasmodium falciparum (isolate 3D7) OX=36329 GN=PF3D7_0419600 PE=4 SV=1	Q76NN6	PF3D7_0419600	33 kDa	16	11	-0.540568	16	11	0.25	0.25
Uncharacterized protein OS=Plasmodium falciparum (isolate 3D7) OX=36329 GN=PF3D7_0212400 PE=4 SV=2	O96204	PF3D7_0212400	494 kDa	22	15	-0.552541	22	15	0.0731	0.0447
Zinc finger protein, putative OS=Plasmodium falciparum (isolate 3D7) OX=36329 GN=PF3D7_1008100 PE=4 SV=1	Q8IJW2	PF3D7_1008100	453 kDa	9	6	-0.584963	9	6	0.0322	0.0221
RNA-binding protein, putative OS=Plasmodium falciparum (isolate 3D7) OX=36329 GN=PF3D7_0605100 PE=4 SV=1	C6KSP9	PF3D7_0605100	86 kDa	9	6	-0.584963	9	6	0.148	0.109
CPSF (Cleavage and polyadenylation specific factor), subunit A, putative OS=Plasmodium falciparum (isolate 3D7) OX=36329 GN=PF3D7_0317700 PE=3 SV=2	O77380	PF3D7_0317700	339 kDa	12	8	-0.584963	12	8	0.0436	0.0418
VAC14 domain-containing protein, putative OS=Plasmodium falciparum (isolate 3D7) OX=36329 GN=PF3D7_1225700 PE=3 SV=1	Q8I5G0	PF3D7_1225700	178 kDa	9	6	-0.584963	9	6	0.052	0.0453
Transformer-2 protein homolog beta, putative OS=Plasmodium falciparum (isolate 3D7) OX=36329 GN=PF3D7_1002400.1 PE=4 SV=1	Q8IK12	PF3D7_1002400	30 kDa	9	6	-0.584963	9	6	0.194	0.194
Hsc70-interacting protein OS=Plasmodium falciparum (isolate 3D7) OX=36329 GN=PF3D7_0527500 PE=3 SV=1	Q8I3J0	PF3D7_0527500	51 kDa	9	6	-0.584963	9	6	0.201	0.144
Casein kinase I OS=Plasmodium falciparum (isolate 3D7) OX=36329 GN=PF3D7_1136500.1 PE=3 SV=1	A0A144A308	PF3D7_1136500	38 kDa	9	6	-0.584963	9	6	0.211	0.18
Serine/threonine protein kinase, putative OS=Plasmodium falciparum (isolate 3D7) OX=36329 GN=PF3D7_1148000 PE=4 SV=1	Q8IHP1	PF3D7_1148000	171 kDa	9	6	-0.584963	9	6	0.0532	0.0406
Asparagine--tRNA ligase OS=Plasmodium falciparum (isolate 3D7) OX=36329 GN=PF3D7_0211800 PE=3 SV=1	O96198	PF3D7_0211800	71 kDa	9	6	-0.584963	9	6	0.202	0.102
DNA-directed RNA polymerases I and III subunit RPAC1, putative OS=Plasmodium falciparum (isolate 3D7) OX=36329 GN=PF3D7_1143300 PE=4 SV=1	Q8IHT3	PF3D7_1143300	39 kDa	6	4	-0.584963	6	4	0.207	0.174
Trailer hitch homolog, putative OS=Plasmodium falciparum (isolate 3D7) OX=36329 GN=PF3D7_1474900 PE=4 SV=1	Q8IK89	PF3D7_1474900	39 kDa	3	2	-0.584963	3	2	0.107	0.107
Sortilin OS=Plasmodium falciparum (isolate 3D7) OX=36329 GN=PF3D7_1451800 PE=3 SV=1	Q8IKV8	PF3D7_1451800	102 kDa	9	6	-0.584963	9	6	0.0994	0.0927
Coatomer subunit beta, putative OS=Plasmodium falciparum (isolate 3D7) OX=36329 GN=PF3D7_1429800 PE=4 SV=2	Q8ILG6	PF3D7_1429800	160 kDa	6	4	-0.584963	6	4	0.0584	0.0453
60S ribosomal protein L12, putative OS=Plasmodium falciparum (isolate 3D7) OX=36329 GN=PF3D7_0517000 PE=3 SV=2	Q8I3T8	PF3D7_0517000	18 kDa	6	4	-0.584963	6	4	0.479	0.279
Ribonucleoside-diphosphate reductase small chain, putative OS=Plasmodium falciparum (isolate 3D7) OX=36329 GN=PF3D7_1405600 PE=3 SV=1	Q8IM38	PF3D7_1405600	41 kDa	6	4	-0.584963	6	4	0.203	0.138
Nucleoporin NUP313, putative OS=Plasmodium falciparum (isolate 3D7) OX=36329 GN=PF3D7_1446500 PE=4 SV=1	Q8IL08	PF3D7_1446500	347 kDa	3	2	-0.584963	3	2	0.00933	0.006
Ribonucleoside-diphosphate reductase small chain, putative OS=Plasmodium falciparum (isolate 3D7) OX=36329 GN=PF3D7_1015800 PE=3 SV=2	Q8IJN8	PF3D7_1015800	40 kDa	6	4	-0.584963	6	4	0.131	0.128
26S proteasome regulatory subunit RPN2, putative OS=Plasmodium falciparum (isolate 3D7) OX=36329 GN=PF3D7_1466300 PE=3 SV=1	Q8IKH3	PF3D7_1466300	133 kDa	3	2	-0.584963	3	2	0.0299	0.0145
Uncharacterized protein OS=Plasmodium falciparum (isolate 3D7) OX=36329 GN=PF3D7_0507800 PE=4 SV=1	Q8I425	PF3D7_0507800	177 kDa	3	2	-0.584963	3	2	0.0229	0.0157
Small subunit rRNA processing factor, putative OS=Plasmodium falciparum (isolate 3D7) OX=36329 GN=PF3D7_1207100 PE=3 SV=1	Q8I5X4	PF3D7_1207100	100 kDa	3	2	-0.584963	3	2	0.0464	0.031
GTP cyclohydrolase 1 OS=Plasmodium falciparum (isolate 3D7) OX=36329 GN=PF3D7_1224000 PE=3 SV=1	Q8I5H7	PF3D7_1224000	46 kDa	3	2	-0.584963	3	2	0.111	0.054
Signal recognition particle 54 kDa protein OS=Plasmodium falciparum (isolate 3D7) OX=36329 GN=PF3D7_1450100 PE=3 SV=1	Q8IKX4	PF3D7_1450100	56 kDa	3	2	-0.584963	3	2	0.044	0.044
Nucleoporin NUP138, putative OS=Plasmodium falciparum (isolate 3D7) OX=36329 GN=PF3D7_0903500 PE=4 SV=1	Q8I3B3	PF3D7_0903500	155 kDa	3	2	-0.584963	3	2	0.0383	0.0267
Zinc finger protein, putative OS=Plasmodium falciparum (isolate 3D7) OX=36329 GN=PF3D7_1433400 PE=4 SV=2	Q8ILC9	PF3D7_1433400	682 kDa	3	2	-0.584963	3	2	0.00712	0.00347
Exoribonuclease, putative OS=Plasmodium falciparum (isolate 3D7) OX=36329 GN=PF3D7_0909400 PE=3 SV=1	Q8I358	PF3D7_0909400	155 kDa	3	2	-0.584963	3	2	0.0191	0.0191
Eukaryotic translation initiation factor 3 subunit E OS=Plasmodium falciparum (isolate 3D7) OX=36329 GN=PF3D7_0528200 PE=3 SV=1	Q8I3I5	PF3D7_0528200	61 kDa	3	2	-0.584963	3	2	0.0561	0.0368
Nascent polypeptide-associated complex subunit alpha, putative OS=Plasmodium falciparum (isolate 3D7) OX=36329 GN=PF3D7_0621800 PE=4 SV=1	C6KT55	PF3D7_0621800	21 kDa	6	4	-0.584963	6	4	0.25	0.223
Uncharacterized protein OS=Plasmodium falciparum (isolate 3D7) OX=36329 GN=PF3D7_0210900 PE=4 SV=1	O96191	PF3D7_0210900	33 kDa	3	2	-0.584963	3	2	0.0775	0.0775
Ribosome-interacting GTPase 1, putative OS=Plasmodium falciparum (isolate 3D7) OX=36329 GN=PF3D7_0524400 PE=4 SV=1	A0A5K1K870	PF3D7_0524400	41 kDa	3	2	-0.584963	3	2	0.0986	0.0603
High mobility group protein B3, putative OS=Plasmodium falciparum (isolate 3D7) OX=36329 GN=PF3D7_1205800 PE=4 SV=1	Q8I5Y7	PF3D7_1205800	267 kDa	3	2	-0.584963	3	2	0.0193	0.0136
Choline-phosphate cytidylyltransferase OS=Plasmodium falciparum (isolate 3D7) OX=36329 GN=PF3D7_1316600 PE=1 SV=1	Q8IEE9	PF3D7_1316600	105 kDa	3	2	-0.584963	3	2	0.0413	0.0279
DNA helicase, putative OS=Plasmodium falciparum (isolate 3D7) OX=36329 GN=PF3D7_0818700 PE=4 SV=2	C0H4V8	PF3D7_0818700	144 kDa	3	2	-0.584963	3	2	0.0278	0.018
Uncharacterized protein OS=Plasmodium falciparum (isolate 3D7) OX=36329 GN=PF3D7_1319400 PE=4 SV=1	A0A5K1K826	PF3D7_1319400	128 kDa	3	2	-0.584963	3	2	0.028	0.0187
Uncharacterized protein OS=Plasmodium falciparum (isolate 3D7) OX=36329 GN=PF3D7_0617200 PE=4 SV=1	C6KT13	PF3D7_0617200	53 kDa	3	2	-0.584963	3	2	0.0807	0.0538
Uncharacterized protein OS=Plasmodium falciparum (isolate 3D7) OX=36329 GN=PF3D7_0501000 PE=4 SV=1	Q8I490	PF3D7_0501000	31 kDa	3	2	-0.584963	3	2	0.1	0.0423
Splicing factor subunit OS=Plasmodium falciparum (isolate 3D7) OX=36329 GN=PF3D7_1355800 PE=3 SV=1	C0H5I5	PF3D7_1355800	10 kDa	3	2	-0.584963	3	2	0.407	0.267
Protein SIS1 OS=Plasmodium falciparum (isolate 3D7) OX=36329 GN=PF3D7_0213100 PE=4 SV=1	O96212	PF3D7_0213100	37 kDa	3	2	-0.584963	3	2	0.137	0.0701
DNA replication ATP-dependent helicase/nuclease DNA2, putative OS=Plasmodium falciparum (isolate 3D7) OX=36329 GN=PF3D7_1106700 PE=4 SV=1	Q8IIT6	PF3D7_1106700	120 kDa	3	2	-0.584963	3	2	0.0352	0.0273
EH domain-containing protein OS=Plasmodium falciparum (isolate 3D7) OX=36329 GN=PF3D7_0304200 PE=4 SV=1	Q9NLB8	PF3D7_0304200	62 kDa	3	2	-0.584963	3	2	0.075	0.0563
Dicarboxylate/tricarboxylate carrier OS=Plasmodium falciparum (isolate 3D7) OX=36329 GN=PF3D7_0823900 PE=3 SV=1	Q8IB73	PF3D7_0823900	35 kDa	3	2	-0.584963	3	2	0.104	0.0692
DUF155 domain-containing protein OS=Plasmodium falciparum (isolate 3D7) OX=36329 GN=PF3D7_0819500 PE=3 SV=1	C0H4W0	PF3D7_0819500	46 kDa	3	2	-0.584963	3	2	0.0777	0.0518
Polyadenylate-binding protein OS=Plasmodium falciparum (isolate 3D7) OX=36329 GN=PF3D7_1224300 PE=3 SV=1	Q8I5H4	PF3D7_1224300	97 kDa	23	15	-0.616671	23	15	0.19	0.157
Uncharacterized protein OS=Plasmodium falciparum (isolate 3D7) OX=36329 GN=PF3D7_1408700 PE=4 SV=2	Q8IM09	PF3D7_1408700	852 kDa	23	15	-0.616671	23	15	0.0393	0.0258
Heat shock protein DNAJ homologue Pfj4 OS=Plasmodium falciparum (isolate 3D7) OX=36329 GN=PF3D7_1211400 PE=4 SV=1	Q7KQK3	PF3D7_1211400	28 kDa	17	11	-0.628031	17	11	0.496	0.389
T-complex protein 1 subunit delta OS=Plasmodium falciparum (isolate 3D7) OX=36329 GN=PF3D7_1357800 PE=3 SV=1	C0H5I7	PF3D7_1357800	58 kDa	31	20	-0.632268	31	20	0.507	0.456
MATH and LRR domain-containing protein PFE0570w OS=Plasmodium falciparum (isolate 3D7) OX=36329 GN=PFE0570w PE=1 SV=1	Q8I3Z1	PFE0570w	1188 kDa	44	28	-0.652077	44	28	0.0519	0.0331
14-3-3 protein OS=Plasmodium falciparum (isolate 3D7) OX=36329 GN=PF3D7_0818200 PE=3 SV=1	C0H4V6	PF3D7_0818200	30 kDa	11	7	-0.652077	11	7	0.405	0.237
Glucose-6-phosphate dehydrogenase-6-phosphogluconolactonase OS=Plasmodium falciparum (isolate 3D7) OX=36329 GN=PF3D7_1453800 PE=3 SV=1	A0A144A6N0	PF3D7_1453800	107 kDa	11	7	-0.652077	11	7	0.169	0.0769
Heat shock protein 110 OS=Plasmodium falciparum (isolate 3D7) OX=36329 GN=PF3D7_0708800 PE=4 SV=1	Q8IC01	PF3D7_0708800	100 kDa	19	12	-0.662965	19	12	0.211	0.149
Asparagine and aspartate rich protein 1 OS=Plasmodium falciparum (isolate 3D7) OX=36329 GN=PF3D7_1233600 PE=4 SV=1	Q8I586	PF3D7_1233600	646 kDa	65	41	-0.664816	65	41	0.115	0.0833
ATP-dependent RNA helicase UAP56 OS=Plasmodium falciparum (isolate 3D7) OX=36329 GN=PF3D7_0209800 PE=4 SV=1	Q9TY94	PF3D7_0209800	52 kDa	16	10	-0.678072	16	10	0.352	0.21
Uncharacterized protein OS=Plasmodium falciparum (isolate 3D7) OX=36329 GN=PF3D7_0108300 PE=4 SV=2	Q8I259	PF3D7_0108300	255 kDa	8	5	-0.678072	8	5	0.0441	0.0284
26S protease regulatory subunit 7, putative OS=Plasmodium falciparum (isolate 3D7) OX=36329 GN=PF3D7_1311500 PE=3 SV=2	Q8IEK3	PF3D7_1311500	47 kDa	8	5	-0.678072	8	5	0.26	0.164
Uncharacterized protein OS=Plasmodium falciparum (isolate 3D7) OX=36329 GN=PF3D7_1426800 PE=4 SV=2	Q8ILJ6	PF3D7_1426800	249 kDa	8	5	-0.678072	8	5	0.0461	0.0255
Uncharacterized protein OS=Plasmodium falciparum (isolate 3D7) OX=36329 GN=PF3D7_1366300 PE=4 SV=1	A0A5K1K933	PF3D7_1366300	495 kDa	8	5	-0.678072	8	5	0.0251	0.0174
Inosine-5'-monophosphate dehydrogenase OS=Plasmodium falciparum (isolate 3D7) OX=36329 GN=PF3D7_0920800 PE=3 SV=1	Q8I2U5	PF3D7_0920800	56 kDa	8	5	-0.678072	8	5	0.194	0.127
Periodic tryptophan protein 2, putative OS=Plasmodium falciparum (isolate 3D7) OX=36329 GN=PF3D7_0802300 PE=3 SV=1	Q8IAM3	PF3D7_0802300	129 kDa	8	5	-0.678072	8	5	0.0847	0.0446
Nucleoporin NUP116/NSP116, putative OS=Plasmodium falciparum (isolate 3D7) OX=36329 GN=PF3D7_1473700 PE=4 SV=1	Q8IKA0	PF3D7_1473700	142 kDa	13	8	-0.70044	13	8	0.0782	0.0726
Uncharacterized protein OS=Plasmodium falciparum (isolate 3D7) OX=36329 GN=PF3D7_1359600 PE=4 SV=1	A0A5K1K8U0	PF3D7_1359600	235 kDa	13	8	-0.70044	13	8	0.0716	0.0435
AP2 domain transcription factor AP2-EXP OS=Plasmodium falciparum (isolate 3D7) OX=36329 GN=PF3D7_1466400 PE=1 SV=1	Q8IKH2	PF3D7_1466400	92 kDa	13	8	-0.70044	13	8	0.159	0.13
HECT-like E3 ubiquitin ligase, putative OS=Plasmodium falciparum (isolate 3D7) OX=36329 GN=PF3D7_0826100 PE=4 SV=1	Q8IB94	PF3D7_0826100	1005 kDa	35	21	-0.736966	35	21	0.0513	0.0326
Casein kinase 2, alpha subunit OS=Plasmodium falciparum (isolate 3D7) OX=36329 GN=PF3D7_1108400 PE=1 SV=1	Q8IIR9	PF3D7_1108400	40 kDa	25	15	-0.736966	25	15	0.546	0.382
Cullin-like protein, putative OS=Plasmodium falciparum (isolate 3D7) OX=36329 GN=PF3D7_0629800 PE=3 SV=1	C6KTD3	PF3D7_0629800	136 kDa	10	6	-0.736966	10	6	0.0841	0.0487
Uncharacterized protein OS=Plasmodium falciparum (isolate 3D7) OX=36329 GN=PF3D7_1006700 PE=4 SV=2	Q8IJX4	PF3D7_1006700	46 kDa	10	6	-0.736966	10	6	0.253	0.235
26S proteasome regulatory subunit RPN1, putative OS=Plasmodium falciparum (isolate 3D7) OX=36329 GN=PF3D7_0205900 PE=3 SV=3	O96153	PF3D7_0205900	108 kDa	15	9	-0.736966	15	9	0.156	0.0818
Transcriptional coactivator ADA2 OS=Plasmodium falciparum (isolate 3D7) OX=36329 GN=PF3D7_1014600 PE=4 SV=1	Q8IJP9	PF3D7_1014600	300 kDa	5	3	-0.736966	5	3	0.0283	0.0221
M17 leucyl aminopeptidase OS=Plasmodium falciparum (isolate 3D7) OX=36329 GN=PF3D7_1446200 PE=1 SV=1	Q8IL11	PF3D7_1446200	68 kDa	5	3	-0.736966	5	3	0.109	0.0628
Probable DNA-directed RNA polymerase II subunit RPB11 OS=Plasmodium falciparum (isolate 3D7) OX=36329 GN=PF13_0023 PE=3 SV=1	Q8IER7	PF13_0023	14 kDa	5	3	-0.736966	5	3	0.389	0.175
mRNA-decapping enzyme 2, putative OS=Plasmodium falciparum (isolate 3D7) OX=36329 GN=PF3D7_1308900 PE=3 SV=1	Q8IEM5	PF3D7_1308900	138 kDa	5	3	-0.736966	5	3	0.0435	0.0256
P-type phospholipid transporter OS=Plasmodium falciparum (isolate 3D7) OX=36329 GN=PF3D7_1223400 PE=3 SV=1	Q8I5I3	PF3D7_1223400	190 kDa	5	3	-0.736966	5	3	0.0365	0.0229
DNA helicase OS=Plasmodium falciparum (isolate 3D7) OX=36329 GN=PF3D7_1211700 PE=3 SV=1	Q8I5T4	PF3D7_1211700	86 kDa	5	3	-0.736966	5	3	0.066	0.0515
cAMP-dependent protein kinase regulatory subunit OS=Plasmodium falciparum (isolate 3D7) OX=36329 GN=PF3D7_1223100 PE=1 SV=1	Q7KQK0	PF3D7_1223100	51 kDa	5	3	-0.736966	5	3	0.118	0.0771
ADP-ribosylation factor OS=Plasmodium falciparum (isolate 3D7) OX=36329 GN=PF3D7_1020900 PE=3 SV=1	A0A143ZY58	PF3D7_1020900	21 kDa	5	3	-0.736966	5	3	0.398	0.215
Eukaryotic peptide chain release factor subunit 1 OS=Plasmodium falciparum (isolate 3D7) OX=36329 GN=PF3D7_0212300 PE=3 SV=1	O96203	PF3D7_0212300	48 kDa	5	3	-0.736966	5	3	0.089	0.082
Casein kinase II subunit beta OS=Plasmodium falciparum (isolate 3D7) OX=36329 GN=PF3D7_1103700 PE=3 SV=1	Q8IIW5	PF3D7_1103700	28 kDa	5	3	-0.736966	5	3	0.18	0.0816
Phosphoinositide-binding protein, putative OS=Plasmodium falciparum (isolate 3D7) OX=36329 GN=PF3D7_0704400 PE=4 SV=1	Q8IC26	PF3D7_0704400	119 kDa	5	3	-0.736966	5	3	0.0663	0.0376
Pre-mRNA-splicing factor CWC2, putative OS=Plasmodium falciparum (isolate 3D7) OX=36329 GN=PF3D7_0515000 PE=3 SV=1	Q8I3V8	PF3D7_0515000	98 kDa	5	3	-0.736966	5	3	0.0943	0.0401
Vacuolar protein sorting-associated protein 26, putative OS=Plasmodium falciparum (isolate 3D7) OX=36329 GN=PF3D7_1250300 PE=3 SV=1	A0A144A4V4	PF3D7_1250300	35 kDa	5	3	-0.736966	5	3	0.219	0.0976
60S ribosomal protein L22, putative OS=Plasmodium falciparum (isolate 3D7) OX=36329 GN=PF3D7_0821700 PE=1 SV=1	Q8IB51	PF3D7_0821700	16 kDa	5	3	-0.736966	5	3	0.281	0.273
Coatomer subunit beta' OS=Plasmodium falciparum (isolate 3D7) OX=36329 GN=PF3D7_0905900 PE=3 SV=1	Q8I390	PF3D7_0905900	118 kDa	5	3	-0.736966	5	3	0.0653	0.0436
Nascent polypeptide-associated complex subunit beta OS=Plasmodium falciparum (isolate 3D7) OX=36329 GN=PF3D7_1426100 PE=3 SV=1	Q8ILK2	PF3D7_1426100	19 kDa	5	3	-0.736966	5	3	0.216	0.164
RNA-binding protein, putative OS=Plasmodium falciparum (isolate 3D7) OX=36329 GN=PF3D7_1330800 PE=4 SV=1	Q8IE18	PF3D7_1330800	68 kDa	5	3	-0.736966	5	3	0.106	0.0554
Mini-chromosome maintenance complex-binding protein, putative OS=Plasmodium falciparum (isolate 3D7) OX=36329 GN=PF3D7_1412100 PE=4 SV=1	Q8ILX3	PF3D7_1412100	113 kDa	5	3	-0.736966	5	3	0.0554	0.0387
Exportin-7, putative OS=Plasmodium falciparum (isolate 3D7) OX=36329 GN=PF3D7_0910100 PE=4 SV=1	C0H530	PF3D7_0910100	139 kDa	5	3	-0.736966	5	3	0.0401	0.025
Phenylalanyl-tRNA synthetase beta subunit OS=Plasmodium falciparum (isolate 3D7) OX=36329 GN=PF3D7_1104000 PE=3 SV=1	Q8IIW2	PF3D7_1104000	73 kDa	5	3	-0.736966	5	3	0.0867	0.0353
Nucleoporin NUP637, putative OS=Plasmodium falciparum (isolate 3D7) OX=36329 GN=PF3D7_0609000 PE=4 SV=1	C6KST7	PF3D7_0609000	721 kDa	69	41	-0.750972	69	41	0.126	0.0808
DNA-directed RNA polymerase subunit OS=Plasmodium falciparum (isolate 3D7) OX=36329 GN=PF3D7_0318200 PE=3 SV=1	O77375	PF3D7_0318200	279 kDa	32	19	-0.752072	32	19	0.166	0.105
tRNA m5C-methyltransferase, putative OS=Plasmodium falciparum (isolate 3D7) OX=36329 GN=PF3D7_0704200 PE=3 SV=1	Q8IC28	PF3D7_0704200	141 kDa	17	10	-0.765535	17	10	0.178	0.0972
26S protease regulatory subunit 6A, putative OS=Plasmodium falciparum (isolate 3D7) OX=36329 GN=PF3D7_1130400 PE=3 SV=1	Q8II60	PF3D7_1130400	50 kDa	12	7	-0.777608	12	7	0.376	0.271
RNA-binding protein, putative OS=Plasmodium falciparum (isolate 3D7) OX=36329 GN=PF3D7_0823200 PE=4 SV=1	Q8IB66	PF3D7_0823200	32 kDa	12	7	-0.777608	12	7	0.476	0.308
Protein phosphatase PPM11, putative OS=Plasmodium falciparum (isolate 3D7) OX=36329 GN=PF3D7_1208900 PE=4 SV=1	Q8I5V9	PF3D7_1208900	167 kDa	14	8	-0.807355	14	8	0.112	0.0721
Receptor for activated c kinase OS=Plasmodium falciparum (isolate 3D7) OX=36329 GN=PF3D7_0826700 PE=4 SV=1	Q8IBA0	PF3D7_0826700	36 kDa	7	4	-0.807355	7	4	0.325	0.124
DNA helicase OS=Plasmodium falciparum (isolate 3D7) OX=36329 GN=PF3D7_1317100 PE=3 SV=1	Q8IEE5	PF3D7_1317100	115 kDa	7	4	-0.807355	7	4	0.0667	0.0567
Cleavage and polyadenylation specificity factor subunit 3, putative OS=Plasmodium falciparum (isolate 3D7) OX=36329 GN=PF3D7_1438500 PE=4 SV=1	Q8IL83	PF3D7_1438500	101 kDa	7	4	-0.807355	7	4	0.0845	0.0388
Multidrug resistance-associated protein 2 OS=Plasmodium falciparum (isolate 3D7) OX=36329 GN=PF3D7_1229100 PE=4 SV=1	Q8I5C7	PF3D7_1229100	248 kDa	7	4	-0.807355	7	4	0.0323	0.0133
U3 small nucleolar RNA-associated protein 4, putative OS=Plasmodium falciparum (isolate 3D7) OX=36329 GN=PF3D7_1333600 PE=4 SV=1	Q8IDZ2	PF3D7_1333600	159 kDa	7	4	-0.807355	7	4	0.0592	0.0397
Calcium-transporting ATPase OS=Plasmodium falciparum (isolate 3D7) OX=36329 GN=PF3D7_0106300 PE=4 SV=1	Q76NN8	PF3D7_0106300	139 kDa	7	4	-0.807355	7	4	0.0782	0.0399
Symplekin_C domain-containing protein OS=Plasmodium falciparum (isolate 3D7) OX=36329 GN=PF3D7_1218200 PE=4 SV=1	Q8I5M6	PF3D7_1218200	256 kDa	7	4	-0.807355	7	4	0.0398	0.0244
RNA-binding protein NOB1, putative OS=Plasmodium falciparum (isolate 3D7) OX=36329 GN=PF3D7_0418700 PE=3 SV=1	Q8I1Q0	PF3D7_0418700	67 kDa	7	4	-0.807355	7	4	0.111	0.0527
Uncharacterized protein OS=Plasmodium falciparum (isolate 3D7) OX=36329 GN=PF3D7_1036900 PE=4 SV=1	A0A143ZYL5	PF3D7_1036900	193 kDa	34	19	-0.839535	34	19	0.213	0.122
Uncharacterized protein OS=Plasmodium falciparum (isolate 3D7) OX=36329 GN=PF3D7_1128000.1 PE=4 SV=1	Q8II83	PF3D7_1128000	213 kDa	9	5	-0.847997	9	5	0.0609	0.0296
ATP-dependent RNA helicase DDX60, putative OS=Plasmodium falciparum (isolate 3D7) OX=36329 GN=PF3D7_0903400 PE=4 SV=1	Q8I3B4	PF3D7_0903400	301 kDa	18	10	-0.847997	18	10	0.0808	0.0402
DNA helicase OS=Plasmodium falciparum (isolate 3D7) OX=36329 GN=PF3D7_1355100 PE=3 SV=1	Q8IDF0	PF3D7_1355100	106 kDa	9	5	-0.847997	9	5	0.116	0.0635
Protein transport protein SEC7, putative OS=Plasmodium falciparum (isolate 3D7) OX=36329 GN=PF3D7_1442900 PE=4 SV=1	Q8IL42	PF3D7_1442900	405 kDa	9	5	-0.847997	9	5	0.0384	0.0242
Uncharacterized protein OS=Plasmodium falciparum (isolate 3D7) OX=36329 GN=PF3D7_1227700 PE=4 SV=1	Q8I5E1	PF3D7_1227700	91 kDa	9	5	-0.847997	9	5	0.137	0.083
Dynamin-like protein OS=Plasmodium falciparum (isolate 3D7) OX=36329 GN=PF3D7_1145400 PE=3 SV=1	Q8IHR4	PF3D7_1145400	96 kDa	31	17	-0.866733	31	17	0.329	0.192
AP2 domain transcription factor AP2-O5, putative OS=Plasmodium falciparum (isolate 3D7) OX=36329 GN=PF3D7_1449500 PE=4 SV=1	Q8IKY0	PF3D7_1449500	84 kDa	11	6	-0.874469	11	6	0.122	0.0839
Leucyl-tRNA synthetase OS=Plasmodium falciparum (isolate 3D7) OX=36329 GN=PF3D7_0622800 PE=1 SV=1	C6KT64	PF3D7_0622800	170 kDa	11	6	-0.874469	11	6	0.0719	0.0567
ATP-dependent RNA helicase DHX57, putative OS=Plasmodium falciparum (isolate 3D7) OX=36329 GN=PF3D7_0310500 PE=4 SV=1	O77360	PF3D7_0310500	267 kDa	11	6	-0.874469	11	6	0.0551	0.0326
Kelch protein K13 OS=Plasmodium falciparum (isolate 3D7) OX=36329 GN=PF3D7_1343700 PE=1 SV=1	Q8IDQ2	PF3D7_1343700	84 kDa	24	13	-0.884523	24	13	0.298	0.222
Kelch domain-containing protein, putative OS=Plasmodium falciparum (isolate 3D7) OX=36329 GN=PF3D7_1468100 PE=4 SV=1	Q8IKF6	PF3D7_1468100	296 kDa	37	20	-0.887525	37	20	0.174	0.104
SWIB/MDM2 domain-containing protein OS=Plasmodium falciparum (isolate 3D7) OX=36329 GN=PF3D7_0611400 PE=4 SV=1	C6KSV9	PF3D7_0611400	98 kDa	13	7	-0.893085	13	7	0.184	0.102
Histone deacetylase, putative OS=Plasmodium falciparum (isolate 3D7) OX=36329 GN=PF3D7_1472200 PE=4 SV=1	A0A144A4T0	PF3D7_1472200	269 kDa	19	10	-0.925999	19	10	0.0964	0.0573
Protein dopey homolog PFC0245c OS=Plasmodium falciparum (isolate 3D7) OX=36329 GN=PFC0245c PE=1 SV=1	O97239	PFC0245c	468 kDa	30	15	-1	30	15	0.0918	0.0481
Uncharacterized protein OS=Plasmodium falciparum (isolate 3D7) OX=36329 GN=PF3D7_0706500 PE=4 SV=1	C0H4L6	PF3D7_0706500	197 kDa	16	8	-1	16	8	0.11	0.068
Myosin-specific chaperone UNC, putative OS=Plasmodium falciparum (isolate 3D7) OX=36329 GN=PF3D7_1420200 PE=4 SV=1	Q8ILP8	PF3D7_1420200	148 kDa	20	10	-1	20	10	0.153	0.0803
26S protease regulatory subunit 8, putative OS=Plasmodium falciparum (isolate 3D7) OX=36329 GN=PF3D7_1248900 PE=3 SV=1	Q8I4U5	PF3D7_1248900	50 kDa	14	7	-1	14	7	0.354	0.225
Splicing factor 3B subunit 3, putative OS=Plasmodium falciparum (isolate 3D7) OX=36329 GN=PF3D7_1234800 PE=4 SV=1	Q8I574	PF3D7_1234800	152 kDa	16	8	-1	16	8	0.153	0.073
DNA-directed RNA polymerase II subunit RPB3, putative OS=Plasmodium falciparum (isolate 3D7) OX=36329 GN=PF3D7_0923000 PE=3 SV=1	Q8I2S6	PF3D7_0923000	38 kDa	16	8	-1	16	8	0.46	0.284
Nucleosome assembly protein OS=Plasmodium falciparum (isolate 3D7) OX=36329 GN=PF3D7_0919000 PE=3 SV=1	Q8I2W3	PF3D7_0919000	32 kDa	14	7	-1	14	7	0.331	0.242
Uncharacterized protein OS=Plasmodium falciparum (isolate 3D7) OX=36329 GN=PF3D7_0606600 PE=4 SV=1	C6KSR4	PF3D7_0606600	280 kDa	10	5	-1	10	5	0.0534	0.0269
Clustered-asparagine-rich protein OS=Plasmodium falciparum (isolate 3D7) OX=36329 GN=PF3D7_1236100 PE=4 SV=2	Q8I562	PF3D7_1236100	52 kDa	8	4	-1	8	4	0.193	0.126
NTF2 domain-containing protein OS=Plasmodium falciparum (isolate 3D7) OX=36329 GN=PF3D7_1423700 PE=4 SV=1	Q8ILL5	PF3D7_1423700	184 kDa	6	3	-1	6	3	0.0533	0.0295
Dynein-related AAA-type ATPase, putative OS=Plasmodium falciparum (isolate 3D7) OX=36329 GN=PF3D7_1434500 PE=4 SV=2	Q8ILB9	PF3D7_1434500	971 kDa	6	3	-1	6	3	0.00975	0.00407
NPL domain-containing protein OS=Plasmodium falciparum (isolate 3D7) OX=36329 GN=PF3D7_0813300 PE=4 SV=1	C0H4U4	PF3D7_0813300	36 kDa	10	5	-1	10	5	0.238	0.0984
Uncharacterized protein OS=Plasmodium falciparum (isolate 3D7) OX=36329 GN=PF3D7_1345800 PE=4 SV=1	A0A5K1K976	PF3D7_1345800	119 kDa	8	4	-1	8	4	0.0845	0.0382
Histone-arginine methyltransferase CARM1, putative OS=Plasmodium falciparum (isolate 3D7) OX=36329 GN=PF3D7_0811500 PE=4 SV=1	A0A5K1K956	PF3D7_0811500	108 kDa	12	6	-1	12	6	0.111	0.0789
Actin-related protein, putative OS=Plasmodium falciparum (isolate 3D7) OX=36329 GN=PF3D7_1422800 PE=3 SV=1	Q8ILM5	PF3D7_1422800	61 kDa	10	5	-1	10	5	0.211	0.0785
Pre-mRNA-processing factor 19 OS=Plasmodium falciparum (isolate 3D7) OX=36329 GN=PF3D7_0308600 PE=3 SV=1	O77325	PF3D7_0308600	61 kDa	8	4	-1	8	4	0.269	0.128
26S protease regulatory subunit 4, putative OS=Plasmodium falciparum (isolate 3D7) OX=36329 GN=PF3D7_1008400 PE=3 SV=2	Q8IJW0	PF3D7_1008400	50 kDa	4	2	-1	4	2	0.136	0.0737
Tetratricopeptide repeat protein, putative OS=Plasmodium falciparum (isolate 3D7) OX=36329 GN=PF3D7_0921600 PE=4 SV=1	Q8I2T7	PF3D7_0921600	198 kDa	6	3	-1	6	3	0.0442	0.0194
Coatomer subunit gamma OS=Plasmodium falciparum (isolate 3D7) OX=36329 GN=PF3D7_1145100 PE=3 SV=1	Q8IHR6	PF3D7_1145100	124 kDa	6	3	-1	6	3	0.0674	0.0318
Acyl-CoA synthetase OS=Plasmodium falciparum (isolate 3D7) OX=36329 GN=PF3D7_1238800 PE=4 SV=1	Q8I535	PF3D7_1238800	92 kDa	6	3	-1	6	3	0.0631	0.0467
Rhoptry protein RHOP148 OS=Plasmodium falciparum (isolate 3D7) OX=36329 GN=PF3D7_1366400 PE=4 SV=1	A0A5K1K9G4	PF3D7_1366400	149 kDa	4	2	-1	4	2	0.0428	0.0135
GBP130 protein OS=Plasmodium falciparum (isolate 3D7) OX=36329 GN=PF3D7_1016300 PE=4 SV=1	A0A143ZWU2	PF3D7_1016300	96 kDa	4	2	-1	4	2	0.0522	0.0291
Protein CAF40, putative OS=Plasmodium falciparum (isolate 3D7) OX=36329 GN=PF3D7_0507600 PE=4 SV=1	Q8I427	PF3D7_0507600	73 kDa	4	2	-1	4	2	0.0583	0.0322
ATP-dependent RNA helicase DDX41, putative OS=Plasmodium falciparum (isolate 3D7) OX=36329 GN=PF3D7_0527900 PE=4 SV=1	A0A5K1K8X8	PF3D7_0527900	76 kDa	6	3	-1	6	3	0.119	0.0586
Uncharacterized protein OS=Plasmodium falciparum (isolate 3D7) OX=36329 GN=PF3D7_1237500 PE=4 SV=1	Q8I548	PF3D7_1237500	193 kDa	4	2	-1	4	2	0.0315	0.0119
Single-strand telomeric DNA-binding protein GBP2, putative OS=Plasmodium falciparum (isolate 3D7) OX=36329 GN=PF3D7_1006800 PE=4 SV=1	Q8IJX3	PF3D7_1006800	30 kDa	4	2	-1	4	2	0.163	0.0772
Mediator of RNA polymerase II transcription subunit 8, putative OS=Plasmodium falciparum (isolate 3D7) OX=36329 GN=PF3D7_0411100 PE=4 SV=1	Q9U0H7	PF3D7_0411100	24 kDa	6	3	-1	6	3	0.449	0.239
Uncharacterized protein OS=Plasmodium falciparum (isolate 3D7) OX=36329 GN=PF3D7_1359000 PE=4 SV=1	C0H5J0	PF3D7_1359000	395 kDa	4	2	-1	4	2	0.0149	0.00853
Uncharacterized protein OS=Plasmodium falciparum (isolate 3D7) OX=36329 GN=PF3D7_0111400 PE=4 SV=1	B9ZSI9	PF3D7_0111400	85 kDa	2	1	-1	2	1	0.0362	0.0195
Small heat shock protein, putative OS=Plasmodium falciparum (isolate 3D7) OX=36329 GN=PF3D7_1304500 PE=3 SV=1	Q8IES0	PF3D7_1304500	25 kDa	4	2	-1	4	2	0.232	0.0853
Vesicle-associated membrane protein, putative OS=Plasmodium falciparum (isolate 3D7) OX=36329 GN=PF3D7_1439800 PE=4 SV=1	Q8IL71	PF3D7_1439800	28 kDa	6	3	-1	6	3	0.212	0.141
Proteasome subunit alpha type-1, putative OS=Plasmodium falciparum (isolate 3D7) OX=36329 GN=PF3D7_1474800 PE=1 SV=1	Q8IK90	PF3D7_1474800	29 kDa	4	2	-1	4	2	0.209	0.102
60S ribosomal subunit protein L24, putative OS=Plasmodium falciparum (isolate 3D7) OX=36329 GN=PF3D7_0506100 PE=3 SV=1	Q8I441	PF3D7_0506100	25 kDa	2	1	-1	2	1	0.108	0.049
ER membrane protein complex subunit 2 OS=Plasmodium falciparum (isolate 3D7) OX=36329 GN=PF3D7_1410000 PE=3 SV=1	Q8ILZ5	PF3D7_1410000	35 kDa	4	2	-1	4	2	0.13	0.0719
Structural maintenance of chromosomes protein 3 homolog OS=Plasmodium falciparum (isolate 3D7) OX=36329 GN=PFD0685c PE=1 SV=1	Q8I1U7	PFD0685c	141 kDa	4	2	-1	4	2	0.0495	0.0168
ADP-ribosylation factor GTPase-activating protein OS=Plasmodium falciparum (isolate 3D7) OX=36329 GN=PF3D7_1244600 PE=1 SV=1	Q8I4Y5	PF3D7_1244600	37 kDa	4	2	-1	4	2	0.196	0.0783
Cyclin-dependent kinases regulatory subunit OS=Plasmodium falciparum (isolate 3D7) OX=36329 GN=PF3D7_0105800 PE=3 SV=1	Q8I283	PF3D7_0105800	99 kDa	4	2	-1	4	2	0.0505	0.0228
TLD domain-containing protein OS=Plasmodium falciparum (isolate 3D7) OX=36329 GN=PF3D7_0919800 PE=4 SV=1	Q8I2V5	PF3D7_0919800	125 kDa	2	1	-1	2	1	0.0176	0.00835
PRESAN domain-containing protein OS=Plasmodium falciparum (isolate 3D7) OX=36329 GN=PF3D7_0801000 PE=4 SV=1	Q8IAK9	PF3D7_0801000	147 kDa	4	2	-1	4	2	0.0394	0.0139
Cdc2-related protein kinase 3 OS=Plasmodium falciparum (isolate 3D7) OX=36329 GN=PF3D7_0415300 PE=4 SV=1	Q8I1T4	PF3D7_0415300	160 kDa	2	1	-1	2	1	0.0119	0.00597
AAA family ATPase, putative OS=Plasmodium falciparum (isolate 3D7) OX=36329 GN=PF3D7_0407900 PE=3 SV=1	Q9U0K7	PF3D7_0407900	78 kDa	2	1	-1	2	1	0.036	0.018
Cg7 protein OS=Plasmodium falciparum (isolate 3D7) OX=36329 GN=PF3D7_0709400 PE=4 SV=1	Q8IBZ5	PF3D7_0709400	153 kDa	4	2	-1	4	2	0.0414	0.0203
Nuclear cap-binding protein subunit 2 OS=Plasmodium falciparum (isolate 3D7) OX=36329 GN=PF3D7_0415500 PE=3 SV=1	Q8I1T2	PF3D7_0415500	28 kDa	2	1	-1	2	1	0.132	0.0769
Uncharacterized protein OS=Plasmodium falciparum (isolate 3D7) OX=36329 GN=PF3D7_1111700 PE=4 SV=1	Q8IIP6	PF3D7_1111700	96 kDa	4	2	-1	4	2	0.0463	0.0312
Threonyl-tRNA synthetase OS=Plasmodium falciparum (isolate 3D7) OX=36329 GN=PF3D7_1126000 PE=3 SV=1	Q8IIA4	PF3D7_1126000	120 kDa	4	2	-1	4	2	0.0503	0.0306
ATP-dependent RNA helicase DDX6 OS=Plasmodium falciparum (isolate 3D7) OX=36329 GN=PF3D7_0320800 PE=3 SV=1	O97285	PF3D7_0320800	49 kDa	4	2	-1	4	2	0.118	0.0508
Aspartyl-tRNA synthetase OS=Plasmodium falciparum (isolate 3D7) OX=36329 GN=PF3D7_0102900 PE=3 SV=1	Q8I2B1	PF3D7_0102900	73 kDa	4	2	-1	4	2	0.0751	0.0367
SET domain protein, putative OS=Plasmodium falciparum (isolate 3D7) OX=36329 GN=PF3D7_0827800 PE=4 SV=1	Q8IBB0	PF3D7_0827800	284 kDa	2	1	-1	2	1	0.0113	0.00417
Uncharacterized protein OS=Plasmodium falciparum (isolate 3D7) OX=36329 GN=PF3D7_0824200 PE=4 SV=1	C0H4X4	PF3D7_0824200	134 kDa	4	2	-1	4	2	0.0543	0.024
Uncharacterized protein OS=Plasmodium falciparum (isolate 3D7) OX=36329 GN=PF3D7_1136600 PE=4 SV=1	Q8IHZ8	PF3D7_1136600	157 kDa	2	1	-1	2	1	0.0204	0.0113
Proteasome subunit alpha type OS=Plasmodium falciparum (isolate 3D7) OX=36329 GN=PF3D7_1353900 PE=1 SV=1	Q8IDG2	PF3D7_1353900	27 kDa	2	1	-1	2	1	0.0788	0.0456
Syntaxin-binding protein, putative OS=Plasmodium falciparum (isolate 3D7) OX=36329 GN=PF3D7_0613700 PE=3 SV=1	C6KSX9	PF3D7_0613700	83 kDa	4	2	-1	4	2	0.0669	0.0299
Exosome complex component CSL4, putative OS=Plasmodium falciparum (isolate 3D7) OX=36329 GN=PF3D7_0720000 PE=4 SV=1	Q8IBQ2	PF3D7_0720000	22 kDa	2	1	-1	2	1	0.2	0.0872
Transcription initiation factor TFIID subunit 7, putative OS=Plasmodium falciparum (isolate 3D7) OX=36329 GN=PF3D7_0929000 PE=3 SV=1	Q8I2M0	PF3D7_0929000	47 kDa	2	1	-1	2	1	0.0428	0.0227
Mitochondrial acidic protein MAM33, putative OS=Plasmodium falciparum (isolate 3D7) OX=36329 GN=PF3D7_1434800 PE=4 SV=1	Q8ILB6	PF3D7_1434800	29 kDa	2	1	-1	2	1	0.131	0.0437
DNA-binding chaperone, putative OS=Plasmodium falciparum (isolate 3D7) OX=36329 GN=PF3D7_1216900 PE=4 SV=1	Q8I5N9	PF3D7_1216900	111 kDa	2	1	-1	2	1	0.0277	0.0117
Uncharacterized protein OS=Plasmodium falciparum (isolate 3D7) OX=36329 GN=PF3D7_1249100 PE=4 SV=1	Q8I4U3	PF3D7_1249100	45 kDa	2	1	-1	2	1	0.0791	0.0255
Uncharacterized protein OS=Plasmodium falciparum (isolate 3D7) OX=36329 GN=PF3D7_0416900 PE=4 SV=1	C0H4A9	PF3D7_0416900	290 kDa	2	1	-1	2	1	0.00991	0.00413
Signal recognition particle receptor subunit beta OS=Plasmodium falciparum (isolate 3D7) OX=36329 GN=PF3D7_1246800 PE=3 SV=1	Q8I4W4	PF3D7_1246800	31 kDa	2	1	-1	2	1	0.107	0.0345
Gamma-tubulin complex component, putative OS=Plasmodium falciparum (isolate 3D7) OX=36329 GN=PF3D7_1443600 PE=3 SV=1	Q8IL35	PF3D7_1443600	224 kDa	2	1	-1	2	1	0.0184	0.00948
Ribosome production factor 2 homolog OS=Plasmodium falciparum (isolate 3D7) OX=36329 GN=PF3D7_1028400 PE=3 SV=1	Q8IJC0	PF3D7_1028400	57 kDa	2	1	-1	2	1	0.0476	0.0186
DNA primase large subunit OS=Plasmodium falciparum (isolate 3D7) OX=36329 GN=PF3D7_0910900 PE=3 SV=1	C0H531	PF3D7_0910900	64 kDa	2	1	-1	2	1	0.0408	0.0186
U3 small nucleolar ribonucleoprotein protein MPP10, putative OS=Plasmodium falciparum (isolate 3D7) OX=36329 GN=PF3D7_1027100 PE=4 SV=1	Q8IJD2	PF3D7_1027100	92 kDa	2	1	-1	2	1	0.0324	0.0155
BSD-domain protein, putative OS=Plasmodium falciparum (isolate 3D7) OX=36329 GN=PF3D7_0914900 PE=4 SV=1	Q8I303	PF3D7_0914900	84 kDa	2	1	-1	2	1	0.0282	0.0141
Eukaryotic translation initiation factor 3 subunit D OS=Plasmodium falciparum (isolate 3D7) OX=36329 GN=PF3D7_1007900 PE=3 SV=1	Q8IJW4	PF3D7_1007900	63 kDa	2	1	-1	2	1	0.0387	0.0221
DNA mismatch repair protein MSH2, putative OS=Plasmodium falciparum (isolate 3D7) OX=36329 GN=PF3D7_1427500 PE=4 SV=1	Q8ILI9	PF3D7_1427500	95 kDa	2	1	-1	2	1	0.0284	0.0123
RNA-binding protein, putative OS=Plasmodium falciparum (isolate 3D7) OX=36329 GN=PF3D7_1320900 PE=1 SV=1	C0H5C7	PF3D7_1320900	15 kDa	2	1	-1	2	1	0.2	0.088
DNMT1-RFD domain-containing protein OS=Plasmodium falciparum (isolate 3D7) OX=36329 GN=PF3D7_1448500 PE=4 SV=1	Q8IKY8	PF3D7_1448500	443 kDa	2	1	-1	2	1	0.00621	0.0027
Phosphopantothenate--cysteine ligase, putative OS=Plasmodium falciparum (isolate 3D7) OX=36329 GN=PF3D7_1102400 PE=4 SV=1	Q8IIX6	PF3D7_1102400	79 kDa	2	1	-1	2	1	0.0621	0.0121
RNA-binding protein, putative OS=Plasmodium falciparum (isolate 3D7) OX=36329 GN=PF3D7_1326300 PE=4 SV=1	A0A5K1K940	PF3D7_1326300	63 kDa	2	1	-1	2	1	0.0588	0.0247
26S proteasome regulatory subunit RPN3, putative OS=Plasmodium falciparum (isolate 3D7) OX=36329 GN=PF3D7_1338100 PE=3 SV=1	A0A5K1K9F3	PF3D7_1338100	59 kDa	2	1	-1	2	1	0.0557	0.0258
CSTF domain-containing protein, putative OS=Plasmodium falciparum (isolate 3D7) OX=36329 GN=PF3D7_0933000 PE=4 SV=1	Q8I0W1	PF3D7_0933000	89 kDa	2	1	-1	2	1	0.0407	0.0184
26S proteasome regulatory subunit RPN11 OS=Plasmodium falciparum (isolate 3D7) OX=36329 GN=PF3D7_1368100 PE=4 SV=1	Q8ID28	PF3D7_1368100	35 kDa	2	1	-1	2	1	0.0868	0.0418
AP-4 complex subunit epsilon, putative OS=Plasmodium falciparum (isolate 3D7) OX=36329 GN=PF3D7_0904100 PE=4 SV=2	Q8I3A8	PF3D7_0904100	161 kDa	2	1	-1	2	1	0.0187	0.0101
U1 small nuclear ribonucleoprotein A, putative OS=Plasmodium falciparum (isolate 3D7) OX=36329 GN=PF3D7_1306900 PE=4 SV=1	C0H5A4	PF3D7_1306900	52 kDa	2	1	-1	2	1	0.0757	0.029
Gamma-tubulin complex component, putative OS=Plasmodium falciparum (isolate 3D7) OX=36329 GN=PF3D7_0933500 PE=3 SV=1	Q8I2I3	PF3D7_0933500	181 kDa	2	1	-1	2	1	0.0192	0.00992
Mediator of RNA polymerase II transcription subunit 4, putative OS=Plasmodium falciparum (isolate 3D7) OX=36329 GN=PF3D7_1465200 PE=4 SV=1	Q8IKI6	PF3D7_1465200	45 kDa	2	1	-1	2	1	0.0691	0.0372
Large subunit GTPase 1, putative OS=Plasmodium falciparum (isolate 3D7) OX=36329 GN=PF3D7_1431300 PE=4 SV=1	Q8ILF2	PF3D7_1431300	98 kDa	2	1	-1	2	1	0.0276	0.012
Casein kinase II subunit beta OS=Plasmodium falciparum (isolate 3D7) OX=36329 GN=PF3D7_1342400 PE=3 SV=1	Q8IDR5	PF3D7_1342400	45 kDa	2	1	-1	2	1	0.0935	0.0286
Uncharacterized protein OS=Plasmodium falciparum (isolate 3D7) OX=36329 GN=PF3D7_0210200 PE=4 SV=1	A0A143ZWL6	PF3D7_0210200	310 kDa	2	1	-1	2	1	0.01	0.00541
Obg-like ATPase 1 OS=Plasmodium falciparum (isolate 3D7) OX=36329 GN=PF3D7_0722400 PE=3 SV=1	Q8IBM9	PF3D7_0722400	45 kDa	2	1	-1	2	1	0.0814	0.0356
Polyubiquitin binding protein, putative OS=Plasmodium falciparum (isolate 3D7) OX=36329 GN=PF3D7_1363400 PE=4 SV=1	A0A5K1K8W0	PF3D7_1363400	108 kDa	2	1	-1	2	1	0.0265	0.0155
Mic1 domain-containing protein OS=Plasmodium falciparum (isolate 3D7) OX=36329 GN=PF3D7_1226400 PE=4 SV=2	Q8I5F3	PF3D7_1226400	102 kDa	2	1	-1	2	1	0.0292	0.0187
DEAD/DEAH box helicase, putative OS=Plasmodium falciparum (isolate 3D7) OX=36329 GN=PF3D7_1439100 PE=4 SV=1	Q8IL78	PF3D7_1439100	292 kDa	2	1	-1	2	1	0.0085	0.00405
Protein FAM33A OS=Plasmodium falciparum (isolate 3D7) OX=36329 GN=PF3D7_0307500 PE=3 SV=2	O97253	PF3D7_0307500	46 kDa	2	1	-1	2	1	0.0566	0.0334
Uncharacterized protein OS=Plasmodium falciparum (isolate 3D7) OX=36329 GN=PF3D7_0916400 PE=4 SV=1	C0H539	PF3D7_0916400	305 kDa	2	1	-1	2	1	0.00715	0.00397
Small ubiquitin-related modifier OS=Plasmodium falciparum (isolate 3D7) OX=36329 GN=PF3D7_0505800 PE=4 SV=1	Q8I444	PF3D7_0505800	11 kDa	2	1	-1	2	1	0.19	0.09
Sec1 family protein, putative OS=Plasmodium falciparum (isolate 3D7) OX=36329 GN=PF3D7_1034000 PE=3 SV=2	Q8IJ69	PF3D7_1034000	77 kDa	2	1	-1	2	1	0.0317	0.0121
Peptidyl-prolyl cis-trans isomerase OS=Plasmodium falciparum (isolate 3D7) OX=36329 GN=PF3D7_0804800 PE=3 SV=1	Q8I6S4	PF3D7_0804800	25 kDa	2	1	-1	2	1	0.12	0.0507
Uncharacterized protein OS=Plasmodium falciparum (isolate 3D7) OX=36329 GN=PF3D7_0618200 PE=4 SV=1	C6KT22	PF3D7_0618200	23 kDa	2	1	-1	2	1	0.161	0.0452
Uncharacterized protein OS=Plasmodium falciparum (isolate 3D7) OX=36329 GN=PF3D7_1339700 PE=4 SV=1	A0A5K1K969	PF3D7_1339700	232 kDa	2	1	-1	2	1	0.00568	0.00517
Uncharacterized protein OS=Plasmodium falciparum (isolate 3D7) OX=36329 GN=PF3D7_1469800 PE=4 SV=2	Q8IKD9	PF3D7_1469800	25 kDa	2	1	-1	2	1	0.112	0.0698
Selenide water dikinase, putative OS=Plasmodium falciparum (isolate 3D7) OX=36329 GN=PF3D7_0910400 PE=4 SV=1	Q8I348	PF3D7_0910400	140 kDa	2	1	-1	2	1	0.0327	0.0159
Ras-related protein Rab-11A OS=Plasmodium falciparum (isolate 3D7) OX=36329 GN=PF3D7_1320600 PE=1 SV=1	Q76NM4	PF3D7_1320600	25 kDa	2	1	-1	2	1	0.116	0.0509
Thioredoxin-related protein, putative OS=Plasmodium falciparum (isolate 3D7) OX=36329 GN=PF3D7_1352500 PE=4 SV=1	Q8IDH5	PF3D7_1352500	24 kDa	2	1	-1	2	1	0.101	0.0385
Uncharacterized protein OS=Plasmodium falciparum (isolate 3D7) OX=36329 GN=PF3D7_0212500 PE=4 SV=2	O96205	PF3D7_0212500	478 kDa	52	25	-1.05658	52	25	0.132	0.0659
Protein PFC0760c OS=Plasmodium falciparum (isolate 3D7) OX=36329 GN=PFC0760c PE=1 SV=1	O77384	PFC0760c	403 kDa	21	10	-1.07039	21	10	0.0728	0.0357
Ubiquitin carboxyl-terminal hydrolase, putative OS=Plasmodium falciparum (isolate 3D7) OX=36329 GN=PF3D7_0726500 PE=4 SV=1	Q8IBJ1	PF3D7_0726500	373 kDa	17	8	-1.08746	17	8	0.0757	0.0342
Bromodomain protein, putative OS=Plasmodium falciparum (isolate 3D7) OX=36329 GN=PF3D7_1234100 PE=4 SV=1	Q8I581	PF3D7_1234100	466 kDa	15	7	-1.09954	15	7	0.0375	0.0182
Elongator complex protein 3, putative OS=Plasmodium falciparum (isolate 3D7) OX=36329 GN=PF3D7_1227800 PE=4 SV=1	Q8I5E0	PF3D7_1227800	129 kDa	24	11	-1.12553	24	11	0.27	0.126
Serine/threonine protein kinase OS=Plasmodium falciparum (isolate 3D7) OX=36329 GN=PF3D7_0302100 PE=4 SV=1	O77306	PF3D7_0302100	157 kDa	11	5	-1.1375	11	5	0.0837	0.0486
Uncharacterized protein OS=Plasmodium falciparum (isolate 3D7) OX=36329 GN=PF3D7_0724700 PE=4 SV=1	C0H4P2	PF3D7_0724700	421 kDa	11	5	-1.1375	11	5	0.0258	0.0138
E3 ubiquitin-protein ligase OS=Plasmodium falciparum (isolate 3D7) OX=36329 GN=PF3D7_0704600 PE=4 SV=1	C0H4K6	PF3D7_0704600	460 kDa	31	14	-1.14684	31	14	0.0953	0.0408
Uncharacterized protein OS=Plasmodium falciparum (isolate 3D7) OX=36329 GN=PF3D7_0704000 PE=4 SV=1	C0H4K3	PF3D7_0704000	393 kDa	20	9	-1.152	20	9	0.0688	0.0285
SNF2 helicase, putative OS=Plasmodium falciparum (isolate 3D7) OX=36329 GN=PF3D7_0624600 PE=4 SV=1	C6KT82	PF3D7_0624600	316 kDa	38	17	-1.16046	38	17	0.149	0.05
Uncharacterized protein OS=Plasmodium falciparum (isolate 3D7) OX=36329 GN=PF3D7_0306100 PE=4 SV=3	O97243	PF3D7_0306100	74 kDa	9	4	-1.16993	9	4	0.205	0.0589
Histone H2A OS=Plasmodium falciparum (isolate 3D7) OX=36329 GN=PF3D7_0320900 PE=3 SV=1	O97320	PF3D7_0320900	16 kDa	9	4	-1.16993	9	4	0.342	0.209
Origin recognition complex subunit 2 OS=Plasmodium falciparum (isolate 3D7) OX=36329 GN=PF3D7_0705300 PE=3 SV=1	Q8IC17	PF3D7_0705300	98 kDa	9	4	-1.16993	9	4	0.0982	0.0461
VPS13 domain-containing protein, putative OS=Plasmodium falciparum (isolate 3D7) OX=36329 GN=PF3D7_1346400 PE=4 SV=1	C0H5H6	PF3D7_1346400	697 kDa	16	7	-1.19265	16	7	0.0282	0.0144
Coatomer alpha subunit, putative OS=Plasmodium falciparum (isolate 3D7) OX=36329 GN=PF3D7_0606700 PE=4 SV=1	C6KSR5	PF3D7_0606700	177 kDa	14	6	-1.22239	14	6	0.0972	0.0377
MA3 domain-containing protein, putative OS=Plasmodium falciparum (isolate 3D7) OX=36329 GN=PF3D7_1457300 PE=3 SV=1	Q8IKQ7	PF3D7_1457300	76 kDa	14	6	-1.22239	14	6	0.186	0.127
Signal recognition particle receptor subunit alpha, putative OS=Plasmodium falciparum (isolate 3D7) OX=36329 GN=PF3D7_1366600 PE=3 SV=1	Q8ID42	PF3D7_1366600	66 kDa	7	3	-1.22239	7	3	0.101	0.059
Mediator of RNA polymerase II transcription subunit 14 OS=Plasmodium falciparum (isolate 3D7) OX=36329 GN=PF3D7_0709300 PE=3 SV=1	Q8IBZ6	PF3D7_0709300	326 kDa	7	3	-1.22239	7	3	0.0315	0.0132
Uncharacterized protein OS=Plasmodium falciparum (isolate 3D7) OX=36329 GN=PF3D7_0510100 PE=4 SV=1	Q8I403	PF3D7_0510100	298 kDa	7	3	-1.22239	7	3	0.0339	0.0174
Origin recognition complex subunit 5 OS=Plasmodium falciparum (isolate 3D7) OX=36329 GN=PF3D7_0215800 PE=3 SV=1	O96237	PF3D7_0215800	104 kDa	7	3	-1.22239	7	3	0.113	0.0356
ABC transporter E family member 1, putative OS=Plasmodium falciparum (isolate 3D7) OX=36329 GN=PF3D7_1368200 PE=4 SV=1	Q8I6Z4	PF3D7_1368200	70 kDa	7	3	-1.22239	7	3	0.147	0.0679
RNA-binding protein, putative OS=Plasmodium falciparum (isolate 3D7) OX=36329 GN=PF3D7_0929200 PE=4 SV=1	C0H570	PF3D7_0929200	34 kDa	7	3	-1.22239	7	3	0.308	0.138
RNA-binding protein, putative OS=Plasmodium falciparum (isolate 3D7) OX=36329 GN=PF3D7_1004400 PE=4 SV=1	Q8IJZ3	PF3D7_1004400	106 kDa	24	10	-1.26303	24	10	0.255	0.117
Protein-serine/threonine phosphatase OS=Plasmodium falciparum (isolate 3D7) OX=36329 GN=PF3D7_1012700 PE=4 SV=1	Q8IJR8	PF3D7_1012700	171 kDa	22	9	-1.28951	22	9	0.175	0.0793
Nucleoporin NUP205, putative OS=Plasmodium falciparum (isolate 3D7) OX=36329 GN=PF3D7_1364200 PE=4 SV=1	A0A5K1K9A0	PF3D7_1364200	207 kDa	10	4	-1.32193	10	4	0.0585	0.0232
Uncharacterized protein OS=Plasmodium falciparum (isolate 3D7) OX=36329 GN=PF3D7_1466900 PE=4 SV=2	Q8IKG8	PF3D7_1466900	169 kDa	10	4	-1.32193	10	4	0.0833	0.0388
WD repeat-containing protein, putative OS=Plasmodium falciparum (isolate 3D7) OX=36329 GN=PF3D7_1138800 PE=4 SV=2	Q8IHX6	PF3D7_1138800	222 kDa	10	4	-1.32193	10	4	0.0698	0.0328
Chromatin assembly factor 1 subunit B, putative OS=Plasmodium falciparum (isolate 3D7) OX=36329 GN=PF3D7_1329300 PE=4 SV=1	Q8IE52	PF3D7_1329300	67 kDa	10	4	-1.32193	10	4	0.146	0.055
Uncharacterized protein OS=Plasmodium falciparum (isolate 3D7) OX=36329 GN=PF3D7_1225600 PE=4 SV=1	A0A143ZZZ3	PF3D7_1225600	93 kDa	10	4	-1.32193	10	4	0.136	0.0755
Uncharacterized protein OS=Plasmodium falciparum (isolate 3D7) OX=36329 GN=PF3D7_1308400 PE=4 SV=1	C0H5A6	PF3D7_1308400	738 kDa	10	4	-1.32193	10	4	0.0172	0.00667
Protein transport protein SEC31 OS=Plasmodium falciparum (isolate 3D7) OX=36329 GN=PF3D7_0214100 PE=3 SV=3	O96221	PF3D7_0214100	167 kDa	5	2	-1.32193	5	2	0.0564	0.0177
DNA-directed RNA polymerase III subunit RPC5, putative OS=Plasmodium falciparum (isolate 3D7) OX=36329 GN=PF3D7_1458800 PE=4 SV=1	Q8IKP3	PF3D7_1458800	103 kDa	5	2	-1.32193	5	2	0.0532	0.0301
Histone deacetylase OS=Plasmodium falciparum (isolate 3D7) OX=36329 GN=PF3D7_0925700 PE=3 SV=1	Q7K6A1	PF3D7_0925700	51 kDa	5	2	-1.32193	5	2	0.102	0.0824
Cation transporting P-ATPase OS=Plasmodium falciparum (isolate 3D7) OX=36329 GN=PF3D7_0504000 PE=4 SV=1	Q8I461	PF3D7_0504000	283 kDa	5	2	-1.32193	5	2	0.0384	0.015
Probable DNA repair protein RAD50 OS=Plasmodium falciparum (isolate 3D7) OX=36329 GN=PFF0285c PE=1 SV=1	C6KSQ6	PFF0285c	268 kDa	5	2	-1.32193	5	2	0.0268	0.0103
Peptidylprolyl isomerase OS=Plasmodium falciparum (isolate 3D7) OX=36329 GN=PF3D7_0812500 PE=4 SV=1	Q8IAW1	PF3D7_0812500	117 kDa	5	2	-1.32193	5	2	0.0543	0.0282
Serine/arginine-rich splicing factor 12 OS=Plasmodium falciparum (isolate 3D7) OX=36329 GN=PF3D7_0503300 PE=4 SV=1	Q8I468	PF3D7_0503300	38 kDa	5	2	-1.32193	5	2	0.0909	0.0812
W2 domain-containing protein OS=Plasmodium falciparum (isolate 3D7) OX=36329 GN=PF3D7_1213900 PE=4 SV=1	A0A144A0U7	PF3D7_1213900	135 kDa	5	2	-1.32193	5	2	0.051	0.0229
DUF4205 domain-containing protein OS=Plasmodium falciparum (isolate 3D7) OX=36329 GN=PF3D7_0630600 PE=3 SV=2	C6KTE1	PF3D7_0630600	110 kDa	5	2	-1.32193	5	2	0.0599	0.0257
Polyadenylate-binding protein 3, putative OS=Plasmodium falciparum (isolate 3D7) OX=36329 GN=PF3D7_0629400 PE=4 SV=1	C6KTC9	PF3D7_0629400	91 kDa	5	2	-1.32193	5	2	0.0808	0.0385
WD repeat-containing protein, putative OS=Plasmodium falciparum (isolate 3D7) OX=36329 GN=PF3D7_1410300 PE=4 SV=1	Q8ILZ2	PF3D7_1410300	527 kDa	13	5	-1.37851	13	5	0.0347	0.0154
Mediator of RNA polymerase II transcription subunit 17, putative OS=Plasmodium falciparum (isolate 3D7) OX=36329 GN=PF3D7_0520200 PE=4 SV=1	Q8I3Q8	PF3D7_0520200	82 kDa	8	3	-1.41504	8	3	0.0933	0.0488
Uncharacterized protein OS=Plasmodium falciparum (isolate 3D7) OX=36329 GN=PF3D7_0529400.2 PE=4 SV=1	A0A143ZVA4 (+1)	PF3D7_0529400	176 kDa	8	3	-1.41504	8	3	0.0639	0.0293
Pre-mRNA-splicing regulator, putative OS=Plasmodium falciparum (isolate 3D7) OX=36329 GN=PF3D7_1230800 PE=3 SV=2	Q8I5B2	PF3D7_1230800	71 kDa	8	3	-1.41504	8	3	0.19	0.0702
PDCD2 domain-containing protein, putative OS=Plasmodium falciparum (isolate 3D7) OX=36329 GN=PF3D7_0716200 PE=4 SV=1	Q8IBT8	PF3D7_0716200	97 kDa	8	3	-1.41504	8	3	0.0769	0.0481
Vacuolar protein sorting-associated protein 35 OS=Plasmodium falciparum (isolate 3D7) OX=36329 GN=PF3D7_1110500 PE=3 SV=1	Q8IIQ6	PF3D7_1110500	123 kDa	8	3	-1.41504	8	3	0.0705	0.0257
Protein kinase PK4 OS=Plasmodium falciparum (isolate 3D7) OX=36329 GN=PF3D7_0628200 PE=4 SV=1	C6KTB8	PF3D7_0628200	364 kDa	19	7	-1.44057	19	7	0.069	0.0332
NOT family protein, putative OS=Plasmodium falciparum (isolate 3D7) OX=36329 GN=PF3D7_1417200 PE=4 SV=1	Q8ILS4	PF3D7_1417200	520 kDa	11	4	-1.45943	11	4	0.0313	0.0112
Chromatin remodeling protein OS=Plasmodium falciparum (isolate 3D7) OX=36329 GN=PF3D7_1104200 PE=4 SV=1	Q8IIW0	PF3D7_1104200	167 kDa	28	10	-1.48543	28	10	0.206	0.0806
Bromodomain protein, putative OS=Plasmodium falciparum (isolate 3D7) OX=36329 GN=PF3D7_0110500 PE=1 SV=1	Q8I240	PF3D7_0110500	268 kDa	14	5	-1.48543	14	5	0.0705	0.0249
Allantoicase OS=Plasmodium falciparum (isolate 3D7) OX=36329 GN=PF3D7_0729100 PE=3 SV=1	C0H4Q1	PF3D7_0729100	305 kDa	14	5	-1.48543	14	5	0.055	0.024
Uncharacterized protein OS=Plasmodium falciparum (isolate 3D7) OX=36329 GN=PF3D7_0710200 PE=4 SV=1	Q8IBY8	PF3D7_0710200	351 kDa	54	18	-1.58496	54	18	0.167	0.0564
Ran-binding protein, putative OS=Plasmodium falciparum (isolate 3D7) OX=36329 GN=PF3D7_1353400 PE=4 SV=1	Q8IDG6	PF3D7_1353400	140 kDa	6	2	-1.58496	6	2	0.0619	0.0249
AP2 domain transcription factor, putative OS=Plasmodium falciparum (isolate 3D7) OX=36329 GN=PF3D7_1107800 PE=4 SV=1	Q8IIS4	PF3D7_1107800	207 kDa	9	3	-1.58496	9	3	0.0525	0.0197
V-type proton ATPase subunit G, putative OS=Plasmodium falciparum (isolate 3D7) OX=36329 GN=PF3D7_1323200 PE=3 SV=1	Q8IE84	PF3D7_1323200	14 kDa	9	3	-1.58496	9	3	0.455	0.431
Uncharacterized protein OS=Plasmodium falciparum (isolate 3D7) OX=36329 GN=PF3D7_0824800 PE=4 SV=1	Q8IB82	PF3D7_0824800	155 kDa	9	3	-1.58496	9	3	0.0611	0.0227
Uncharacterized protein OS=Plasmodium falciparum (isolate 3D7) OX=36329 GN=PF3D7_0910200 PE=4 SV=1	Q8I350	PF3D7_0910200	368 kDa	6	2	-1.58496	6	2	0.0254	0.00782
Replication factor C subunit 1 OS=Plasmodium falciparum (isolate 3D7) OX=36329 GN=PF3D7_0219600 PE=3 SV=1	O96271	PF3D7_0219600	104 kDa	6	2	-1.58496	6	2	0.0863	0.0321
Topoisomerase I OS=Plasmodium falciparum (isolate 3D7) OX=36329 GN=PF3D7_0510500 PE=3 SV=1	Q8I3Z9	PF3D7_0510500	98 kDa	3	1	-1.58496	3	1	0.0298	0.0143
Uncharacterized protein OS=Plasmodium falciparum (isolate 3D7) OX=36329 GN=PF3D7_0514900 PE=4 SV=1	Q8I3V9	PF3D7_0514900	52 kDa	6	2	-1.58496	6	2	0.189	0.0571
Mediator of RNA polymerase II transcription subunit 18, putative OS=Plasmodium falciparum (isolate 3D7) OX=36329 GN=PF3D7_1213200 PE=4 SV=1	Q8I5S3	PF3D7_1213200	33 kDa	6	2	-1.58496	6	2	0.219	0.0971
Uncharacterized protein OS=Plasmodium falciparum (isolate 3D7) OX=36329 GN=PF3D7_0719900 PE=4 SV=1	Q8IBQ3	PF3D7_0719900	403 kDa	3	1	-1.58496	3	1	0.01	0.00323
Prefoldin subunit 3 OS=Plasmodium falciparum (isolate 3D7) OX=36329 GN=PF3D7_0718500 PE=3 SV=1	Q8IBR6	PF3D7_0718500	23 kDa	3	1	-1.58496	3	1	0.224	0.099
Protein GCN20 OS=Plasmodium falciparum (isolate 3D7) OX=36329 GN=PF3D7_1121700 PE=4 SV=1	Q8IIE9	PF3D7_1121700	95 kDa	6	2	-1.58496	6	2	0.0883	0.0368
Ubiquitin-activating enzyme E1 OS=Plasmodium falciparum (isolate 3D7) OX=36329 GN=PF3D7_1225800 PE=3 SV=1	Q8I5F9	PF3D7_1225800	132 kDa	6	2	-1.58496	6	2	0.0535	0.0219
Uncharacterized protein OS=Plasmodium falciparum (isolate 3D7) OX=36329 GN=PF3D7_1442400 PE=4 SV=1	Q8IL47	PF3D7_1442400	250 kDa	3	1	-1.58496	3	1	0.0166	0.00615
Glutathione S-transferase OS=Plasmodium falciparum (isolate 3D7) OX=36329 GN=PF3D7_1419300 PE=4 SV=1	A0A144A1J6	PF3D7_1419300	25 kDa	3	1	-1.58496	3	1	0.128	0.0616
Protein transport protein Sec24A OS=Plasmodium falciparum (isolate 3D7) OX=36329 GN=PF3D7_1361100 PE=4 SV=1	C0H5J6	PF3D7_1361100	107 kDa	3	1	-1.58496	3	1	0.0638	0.0138
Uncharacterized protein PF13_0277 OS=Plasmodium falciparum (isolate 3D7) OX=36329 GN=PF13_0277 PE=3 SV=1	Q8IDG7	PF13_0277	248 kDa	3	1	-1.58496	3	1	0.0155	0.0058
Uncharacterized protein OS=Plasmodium falciparum (isolate 3D7) OX=36329 GN=PF3D7_1451200 PE=4 SV=1	Q8IKW4	PF3D7_1451200	176 kDa	3	1	-1.58496	3	1	0.0266	0.00997
Proteasome subunit alpha type-6, putative OS=Plasmodium falciparum (isolate 3D7) OX=36329 GN=PF3D7_0807500 PE=1 SV=2	Q8IAR3	PF3D7_0807500	30 kDa	3	1	-1.58496	3	1	0.154	0.0385
Protein transport protein Sec24B, putative OS=Plasmodium falciparum (isolate 3D7) OX=36329 GN=PF3D7_0405100 PE=4 SV=1	C0H489	PF3D7_0405100	156 kDa	3	1	-1.58496	3	1	0.0348	0.00889
Serine/arginine-rich splicing factor 4 OS=Plasmodium falciparum (isolate 3D7) OX=36329 GN=PF3D7_1022400 PE=4 SV=1	Q8IJI0	PF3D7_1022400	62 kDa	3	1	-1.58496	3	1	0.0632	0.0279
U1 small nuclear ribonucleoprotein 70 kDa homolog, putative OS=Plasmodium falciparum (isolate 3D7) OX=36329 GN=PF3D7_1367100 PE=4 SV=1	Q8ID37	PF3D7_1367100	52 kDa	3	1	-1.58496	3	1	0.0898	0.0213
Ornithine aminotransferase OS=Plasmodium falciparum (isolate 3D7) OX=36329 GN=OAT PE=1 SV=1	Q6LFH8	OAT	46 kDa	3	1	-1.58496	3	1	0.0918	0.0628
Nucleic acid binding protein, putative OS=Plasmodium falciparum (isolate 3D7) OX=36329 GN=PF3D7_1132300 PE=4 SV=1	Q8II42	PF3D7_1132300	32 kDa	3	1	-1.58496	3	1	0.0769	0.033
40S ribosomal protein S21 OS=Plasmodium falciparum (isolate 3D7) OX=36329 GN=PF3D7_1144000 PE=1 SV=1	Q8IHS5	PF3D7_1144000	9 kDa	3	1	-1.58496	3	1	0.427	0.317
Uncharacterized protein OS=Plasmodium falciparum (isolate 3D7) OX=36329 GN=PF3D7_1210300 PE=4 SV=1	Q8I5U6	PF3D7_1210300	25 kDa	3	1	-1.58496	3	1	0.172	0.0766
PRESAN domain-containing protein OS=Plasmodium falciparum (isolate 3D7) OX=36329 GN=PF3D7_0401800 PE=4 SV=1	Q8I207	PF3D7_0401800	60 kDa	3	1	-1.58496	3	1	0.0625	0.0268
AP-3 complex subunit mu, putative OS=Plasmodium falciparum (isolate 3D7) OX=36329 GN=PF3D7_1440700 PE=4 SV=1	Q8IL63	PF3D7_1440700	87 kDa	3	1	-1.58496	3	1	0.0382	0.0109
YEATS domain-containing protein, putative OS=Plasmodium falciparum (isolate 3D7) OX=36329 GN=PF3D7_0807000 PE=4 SV=2	C0H4S5	PF3D7_0807000	26 kDa	3	1	-1.58496	3	1	0.167	0.0811
Eukaryotic translation initiation factor 3 subunit M OS=Plasmodium falciparum (isolate 3D7) OX=36329 GN=PF3D7_0418200 PE=3 SV=1	Q8I1Q5	PF3D7_0418200	51 kDa	3	1	-1.58496	3	1	0.0536	0.0256
Orotate phosphoribosyltransferase OS=Plasmodium falciparum (isolate 3D7) OX=36329 GN=PF3D7_0512700 PE=3 SV=1	Q8I3Y0	PF3D7_0512700	33 kDa	3	1	-1.58496	3	1	0.121	0.0356
Phosphoglycerate mutase, putative OS=Plasmodium falciparum (isolate 3D7) OX=36329 GN=PF3D7_0310300 PE=4 SV=1	C0H469	PF3D7_0310300	138 kDa	3	1	-1.58496	3	1	0.0275	0.0172
tRNA nucleotidyltransferase, putative OS=Plasmodium falciparum (isolate 3D7) OX=36329 GN=PF3D7_1120500 PE=3 SV=1	Q8IIG2	PF3D7_1120500	94 kDa	3	1	-1.58496	3	1	0.043	0.0152
Protein phosphatase, putative OS=Plasmodium falciparum (isolate 3D7) OX=36329 GN=PF3D7_1127000 PE=4 SV=2	Q8II93	PF3D7_1127000	34 kDa	3	1	-1.58496	3	1	0.16	0.0557
Mediator of RNA polymerase II transcription subunit 10, putative OS=Plasmodium falciparum (isolate 3D7) OX=36329 GN=PF3D7_0707600 PE=4 SV=1	Q8IC13	PF3D7_0707600	29 kDa	3	1	-1.58496	3	1	0.197	0.0574
Uncharacterized protein OS=Plasmodium falciparum (isolate 3D7) OX=36329 GN=PF3D7_1317700 PE=4 SV=1	Q8IED9	PF3D7_1317700	19 kDa	3	1	-1.58496	3	1	0.172	0.0955
Dynamin-like protein, putative OS=Plasmodium falciparum (isolate 3D7) OX=36329 GN=PF3D7_1218500 PE=4 SV=1	Q8I5M3	PF3D7_1218500	123 kDa	3	1	-1.58496	3	1	0.0302	0.00848
tRNA (adenine(58)-N(1))-methyltransferase non-catalytic subunit TRM6 OS=Plasmodium falciparum (isolate 3D7) OX=36329 GN=PF3D7_0912800 PE=3 SV=1	Q8I324	PF3D7_0912800	73 kDa	3	1	-1.58496	3	1	0.0666	0.0179
V-type proton ATPase subunit a, putative OS=Plasmodium falciparum (isolate 3D7) OX=36329 GN=PF3D7_0806800 PE=3 SV=1	Q8IAQ8	PF3D7_0806800	123 kDa	3	1	-1.58496	3	1	0.0427	0.0152
Nucleoside transporter 2 OS=Plasmodium falciparum (isolate 3D7) OX=36329 GN=PF3D7_0824400 PE=3 SV=1	Q8IB78	PF3D7_0824400	68 kDa	3	1	-1.58496	3	1	0.0496	0.0308
WD repeat-containing protein OS=Plasmodium falciparum (isolate 3D7) OX=36329 GN=PF3D7_1443400 PE=4 SV=1	Q8IL37	PF3D7_1443400	96 kDa	3	1	-1.58496	3	1	0.0427	0.0159
Trafficking protein particle complex subunit OS=Plasmodium falciparum (isolate 3D7) OX=36329 GN=PF3D7_0310700 PE=3 SV=2	O77358	PF3D7_0310700	17 kDa	3	1	-1.58496	3	1	0.2	0.0759
Importin alpha re-exporter, putative OS=Plasmodium falciparum (isolate 3D7) OX=36329 GN=PF3D7_0932800 PE=4 SV=1	Q8I2I8	PF3D7_0932800	159 kDa	3	1	-1.58496	3	1	0.0358	0.0104
MMS19-like protein, putative OS=Plasmodium falciparum (isolate 3D7) OX=36329 GN=PF3D7_0505000 PE=4 SV=1	C0H4C6	PF3D7_0505000	355 kDa	3	1	-1.58496	3	1	0.0111	0.00403
Prefoldin subunit 4 OS=Plasmodium falciparum (isolate 3D7) OX=36329 GN=PF3D7_0904500 PE=3 SV=1	Q8I3A4	PF3D7_0904500	15 kDa	3	1	-1.58496	3	1	0.171	0.062
Uncharacterized protein OS=Plasmodium falciparum (isolate 3D7) OX=36329 GN=PF3D7_1460500 PE=4 SV=1	Q8IKM7	PF3D7_1460500	192 kDa	16	5	-1.67807	16	5	0.103	0.0337
Uncharacterized protein OS=Plasmodium falciparum (isolate 3D7) OX=36329 GN=PF3D7_0804500 PE=4 SV=1	A0A143ZZV5	PF3D7_0804500	721 kDa	26	8	-1.70044	26	8	0.0514	0.0187
WD repeat-containing protein, putative OS=Plasmodium falciparum (isolate 3D7) OX=36329 GN=PF3D7_0321800 PE=4 SV=1	O97292	PF3D7_0321800	322 kDa	10	3	-1.73697	10	3	0.0503	0.0152
GRIP and coiled-coil domain-containing protein PFC0235w OS=Plasmodium falciparum (isolate 3D7) OX=36329 GN=PFC0235w PE=1 SV=2	O97237	PFC0235w	136 kDa	10	3	-1.73697	10	3	0.119	0.0378
Uncharacterized protein OS=Plasmodium falciparum (isolate 3D7) OX=36329 GN=PF3D7_1453000 PE=4 SV=2	Q8IKU7	PF3D7_1453000	111 kDa	10	3	-1.73697	10	3	0.0977	0.029
Uncharacterized protein OS=Plasmodium falciparum (isolate 3D7) OX=36329 GN=PF3D7_1241200 PE=4 SV=1	Q8I517	PF3D7_1241200	277 kDa	14	4	-1.80735	14	4	0.0736	0.023
Peptidase, putative OS=Plasmodium falciparum (isolate 3D7) OX=36329 GN=PF3D7_0321500 PE=4 SV=2	O97289	PF3D7_0321500	126 kDa	7	2	-1.80735	7	2	0.0605	0.0112
RNA-binding protein, putative OS=Plasmodium falciparum (isolate 3D7) OX=36329 GN=PF3D7_1360900.1 PE=4 SV=2	C0H5J5	PF3D7_1360900	45 kDa	7	2	-1.80735	7	2	0.188	0.072
Nucleosome assembly protein OS=Plasmodium falciparum (isolate 3D7) OX=36329 GN=PF3D7_1203700 PE=1 SV=2	Q8I608	PF3D7_1203700	40 kDa	7	2	-1.80735	7	2	0.199	0.0749
WD repeat-containing protein, putative OS=Plasmodium falciparum (isolate 3D7) OX=36329 GN=PF3D7_1004200 PE=4 SV=1	Q8IJZ5	PF3D7_1004200	358 kDa	7	2	-1.80735	7	2	0.0285	0.0113
Transcription elongation factor SPT6, putative OS=Plasmodium falciparum (isolate 3D7) OX=36329 GN=PF3D7_1406200 PE=4 SV=1	Q8IM32	PF3D7_1406200	338 kDa	7	2	-1.80735	7	2	0.033	0.00993
CDC73 domain-containing protein, putative OS=Plasmodium falciparum (isolate 3D7) OX=36329 GN=PF3D7_0520700 PE=3 SV=1	Q8I3Q4	PF3D7_0520700	118 kDa	11	3	-1.87447	11	3	0.116	0.0339
Chromodomain-helicase-DNA-binding protein 1 homolog, putative OS=Plasmodium falciparum (isolate 3D7) OX=36329 GN=PF3D7_1023900 PE=4 SV=1	Q8IJG6	PF3D7_1023900	381 kDa	15	4	-1.90689	15	4	0.0592	0.0156
DNA-directed RNA polymerase II subunit RPB9, putative OS=Plasmodium falciparum (isolate 3D7) OX=36329 GN=PF3D7_0110400 PE=4 SV=1	Q8I241	PF3D7_0110400	30 kDa	12	3	-2	12	3	0.245	0.0723
Suf domain-containing protein OS=Plasmodium falciparum (isolate 3D7) OX=36329 GN=PF3D7_0526500 PE=4 SV=1	Q8I3K0	PF3D7_0526500	165 kDa	12	3	-2	12	3	0.125	0.0289
Bromodomain protein 2, putative OS=Plasmodium falciparum (isolate 3D7) OX=36329 GN=PF3D7_1212900 PE=4 SV=1	Q8I5S4	PF3D7_1212900	125 kDa	8	2	-2	8	2	0.0708	0.0221
Tetratricopeptide repeat protein, putative OS=Plasmodium falciparum (isolate 3D7) OX=36329 GN=PF3D7_1205600 PE=4 SV=1	Q8I5Y9	PF3D7_1205600	39 kDa	12	3	-2	12	3	0.324	0.0931
Uncharacterized protein OS=Plasmodium falciparum (isolate 3D7) OX=36329 GN=PF3D7_1002700 PE=4 SV=1	Q8IK09	PF3D7_1002700	112 kDa	4	1	-2	4	1	0.0805	0.0392
Uncharacterized protein OS=Plasmodium falciparum (isolate 3D7) OX=36329 GN=PF3D7_1124300 PE=4 SV=1	Q8IIC0	PF3D7_1124300	62 kDa	8	2	-2	8	2	0.126	0.0381
HORMA domain protein, putative OS=Plasmodium falciparum (isolate 3D7) OX=36329 GN=PF3D7_1309400 PE=4 SV=1	Q8IEM0	PF3D7_1309400	158 kDa	4	1	-2	4	1	0.0437	0.0113
AP-3 complex subunit beta, putative OS=Plasmodium falciparum (isolate 3D7) OX=36329 GN=PF3D7_0613500 PE=3 SV=1	C6KSX7	PF3D7_0613500	160 kDa	8	2	-2	8	2	0.044	0.0169
Uncharacterized protein OS=Plasmodium falciparum (isolate 3D7) OX=36329 GN=PF3D7_0410900 PE=4 SV=1	Q9U0H9	PF3D7_0410900	118 kDa	4	1	-2	4	1	0.0409	0.0102
Phosphoinositide-binding protein, putative OS=Plasmodium falciparum (isolate 3D7) OX=36329 GN=PF3D7_0720700 PE=4 SV=2	Q8IBP4	PF3D7_0720700	258 kDa	4	1	-2	4	1	0.0199	0.00416
Bifunctional dihydrofolate reductase-thymidylate synthase OS=Plasmodium falciparum (isolate 3D7) OX=36329 GN=PF3D7_0417200 PE=3 SV=1	Q8I1R6	PF3D7_0417200	72 kDa	4	1	-2	4	1	0.0757	0.0214
Nucleoporin NUP221, putative OS=Plasmodium falciparum (isolate 3D7) OX=36329 GN=PF3D7_0905100 PE=4 SV=1	Q8I398	PF3D7_0905100	236 kDa	4	1	-2	4	1	0.0294	0.00616
Fructose-bisphosphate aldolase OS=Plasmodium falciparum (isolate 3D7) OX=36329 GN=PF3D7_1444800 PE=3 SV=1	A0A144A3T1	PF3D7_1444800	40 kDa	4	1	-2	4	1	0.138	0.0325
Uncharacterized protein OS=Plasmodium falciparum (isolate 3D7) OX=36329 GN=PF3D7_1237200 PE=3 SV=1	Q8I551	PF3D7_1237200	231 kDa	4	1	-2	4	1	0.0219	0.00679
Exosome complex component RRP45, putative OS=Plasmodium falciparum (isolate 3D7) OX=36329 GN=PF3D7_1364500 PE=3 SV=1	Q8ID62	PF3D7_1364500	55 kDa	8	2	-2	8	2	0.119	0.0566
60 kDa chaperonin OS=Plasmodium falciparum (isolate 3D7) OX=36329 GN=PF3D7_1232100 PE=3 SV=2	Q8I0V3	PF3D7_1232100	81 kDa	4	1	-2	4	1	0.0599	0.0139
Regulator of initiation factor 2 (eIF2) OS=Plasmodium falciparum (isolate 3D7) OX=36329 GN=PF3D7_0322400 PE=3 SV=2	C0H485	PF3D7_0322400	105 kDa	4	1	-2	4	1	0.0519	0.0115
N-alpha-acetyltransferase 15, NatA auxiliary subunit, putative OS=Plasmodium falciparum (isolate 3D7) OX=36329 GN=PF3D7_1244100 PE=4 SV=1	Q8I4Y9	PF3D7_1244100	155 kDa	4	1	-2	4	1	0.034	0.00926
Pre-mRNA-processing factor 40, putative OS=Plasmodium falciparum (isolate 3D7) OX=36329 GN=PF3D7_1316500 PE=4 SV=1	A0A5K1K8A8	PF3D7_1316500	106 kDa	4	1	-2	4	1	0.0618	0.0143
Multidrug resistance protein 2 OS=Plasmodium falciparum (isolate 3D7) OX=36329 GN=PF3D7_1447900 PE=4 SV=1	Q8IKZ6	PF3D7_1447900	119 kDa	4	1	-2	4	1	0.0488	0.0176
Multidrug resistance-associated protein 1 OS=Plasmodium falciparum (isolate 3D7) OX=36329 GN=PF3D7_0112200 PE=4 SV=1	Q9U0N4	PF3D7_0112200	214 kDa	4	1	-2	4	1	0.0307	0.00439
Uncharacterized protein OS=Plasmodium falciparum (isolate 3D7) OX=36329 GN=PF3D7_0715200 PE=4 SV=1	Q8IBU8	PF3D7_0715200	258 kDa	4	1	-2	4	1	0.0195	0.00408
Uncharacterized protein OS=Plasmodium falciparum (isolate 3D7) OX=36329 GN=PF3D7_1316900 PE=4 SV=1	C0H5C0	PF3D7_1316900	114 kDa	4	1	-2	4	1	0.0459	0.00939
Proteasome activator 28 subunit beta, putative OS=Plasmodium falciparum (isolate 3D7) OX=36329 GN=PF3D7_0907700 PE=1 SV=1	Q8I374	PF3D7_0907700	33 kDa	4	1	-2	4	1	0.158	0.0753
Replication factor C subunit 4, putative OS=Plasmodium falciparum (isolate 3D7) OX=36329 GN=PF3D7_1241700 PE=4 SV=1	Q8I512	PF3D7_1241700	38 kDa	4	1	-2	4	1	0.173	0.0625
Mediator of RNA polymerase II transcription subunit 7 OS=Plasmodium falciparum (isolate 3D7) OX=36329 GN=PF3D7_0822100 PE=3 SV=1	Q8IB55	PF3D7_0822100	28 kDa	4	1	-2	4	1	0.244	0.0684
Pre-mRNA-splicing factor CEF1, putative OS=Plasmodium falciparum (isolate 3D7) OX=36329 GN=PF3D7_1033600 PE=3 SV=1	Q7KQL1	PF3D7_1033600	108 kDa	4	1	-2	4	1	0.0601	0.0186
Exported protein 2 OS=Plasmodium falciparum (isolate 3D7) OX=36329 GN=PF3D7_1471100 PE=1 SV=1	Q8IKC8	PF3D7_1471100	33 kDa	4	1	-2	4	1	0.139	0.0314
Uncharacterized protein OS=Plasmodium falciparum (isolate 3D7) OX=36329 GN=PF3D7_1428900 PE=4 SV=2	Q8ILH5	PF3D7_1428900	172 kDa	4	1	-2	4	1	0.0325	0.0111
Uncharacterized protein OS=Plasmodium falciparum (isolate 3D7) OX=36329 GN=PF3D7_0208800 PE=4 SV=1	O96174	PF3D7_0208800	28 kDa	4	1	-2	4	1	0.26	0.0553
Uncharacterized protein OS=Plasmodium falciparum (isolate 3D7) OX=36329 GN=PF3D7_1324100 PE=4 SV=1	Q8IE76	PF3D7_1324100	62 kDa	4	1	-2	4	1	0.0897	0.0273
Probable ATP-dependent helicase PF08_0048 OS=Plasmodium falciparum (isolate 3D7) OX=36329 GN=PF08_0048 PE=1 SV=1	C0H4W3	PF08_0048	247 kDa	13	3	-2.11548	13	3	0.0615	0.0144
J domain-containing protein OS=Plasmodium falciparum (isolate 3D7) OX=36329 GN=PF3D7_1142100 PE=4 SV=1	Q8IHU4	PF3D7_1142100	325 kDa	5	1	-2.32193	5	1	0.0215	0.00475
Actin-like protein, putative OS=Plasmodium falciparum (isolate 3D7) OX=36329 GN=PF3D7_1103600 PE=3 SV=1	Q8IIW6	PF3D7_1103600	58 kDa	10	2	-2.32193	10	2	0.242	0.0461
Uncharacterized protein OS=Plasmodium falciparum (isolate 3D7) OX=36329 GN=PF3D7_0807600 PE=4 SV=1	C0H4S8	PF3D7_0807600	159 kDa	5	1	-2.32193	5	1	0.0502	0.009
CPSF_A domain-containing protein OS=Plasmodium falciparum (isolate 3D7) OX=36329 GN=PF3D7_0513200 PE=4 SV=1	Q8I3X5	PF3D7_0513200	332 kDa	5	1	-2.32193	5	1	0.0203	0.00326
Uncharacterized protein OS=Plasmodium falciparum (isolate 3D7) OX=36329 GN=PF3D7_0723800 PE=4 SV=1	Q8IBL5	PF3D7_0723800	261 kDa	5	1	-2.32193	5	1	0.0201	0.00365
Uncharacterized protein OS=Plasmodium falciparum (isolate 3D7) OX=36329 GN=PF3D7_0726400 PE=4 SV=1	C0H4P4	PF3D7_0726400	599 kDa	5	1	-2.32193	5	1	0.0119	0.00243
Uncharacterized protein OS=Plasmodium falciparum (isolate 3D7) OX=36329 GN=PF3D7_1211200 PE=4 SV=1	Q8I5T8	PF3D7_1211200	220 kDa	5	1	-2.32193	5	1	0.0328	0.00546
Translation machinery-associated protein 46, putative OS=Plasmodium falciparum (isolate 3D7) OX=36329 GN=PF3D7_1244800 PE=4 SV=1	Q8I4Y3	PF3D7_1244800	40 kDa	5	1	-2.32193	5	1	0.113	0.0299
Uncharacterized protein OS=Plasmodium falciparum (isolate 3D7) OX=36329 GN=PF3D7_1225200 PE=4 SV=1	Q8I5G5	PF3D7_1225200	138 kDa	17	3	-2.5025	17	3	0.116	0.0278
Eukaryotic translation initiation factor 2A OS=Plasmodium falciparum (isolate 3D7) OX=36329 GN=PF3D7_1019000 PE=3 SV=1	Q8IJL2	PF3D7_1019000	281 kDa	6	1	-2.58496	6	1	0.0233	0.0079
DNA2/NAM7 helicase, putative OS=Plasmodium falciparum (isolate 3D7) OX=36329 GN=PF3D7_1010200 PE=4 SV=2	Q8IJU3	PF3D7_1010200	217 kDa	6	1	-2.58496	6	1	0.0305	0.00489
Transcription elongation factor SPT5, putative OS=Plasmodium falciparum (isolate 3D7) OX=36329 GN=PF3D7_0610900 PE=3 SV=1	C6KSV4	PF3D7_0610900	149 kDa	6	1	-2.58496	6	1	0.0602	0.00938
Bromodomain protein 1 OS=Plasmodium falciparum (isolate 3D7) OX=36329 GN=PF3D7_1033700 PE=1 SV=1	Q8IJ72	PF3D7_1033700	56 kDa	7	1	-2.80735	7	1	0.219	0.0225
Protein SEY1 homolog OS=Plasmodium falciparum (isolate 3D7) OX=36329 GN=PF3D7_1416100 PE=3 SV=1	A0A144A1B3	PF3D7_1416100	111 kDa	7	1	-2.80735	7	1	0.109	0.0117
DNA methyltransferase 1-associated protein 1, putative OS=Plasmodium falciparum (isolate 3D7) OX=36329 GN=PF3D7_0628600 PE=4 SV=1	C6KTC1	PF3D7_0628600	47 kDa	7	1	-2.80735	7	1	0.143	0.0338
Uncharacterized protein OS=Plasmodium falciparum (isolate 3D7) OX=36329 GN=PF3D7_1358200 PE=4 SV=1	C0H5I8	PF3D7_1358200	191 kDa	7	1	-2.80735	7	1	0.0489	0.00689
ER membrane protein complex subunit 1 OS=Plasmodium falciparum (isolate 3D7) OX=36329 GN=PF3D7_0811200 PE=3 SV=1	Q8IAU7	PF3D7_0811200	134 kDa	7	1	-2.80735	7	1	0.0891	0.00971
Uncharacterized protein OS=Plasmodium falciparum (isolate 3D7) OX=36329 GN=PF3D7_1464500 PE=4 SV=2	Q8IKJ2	PF3D7_1464500	389 kDa	8	1	-3	8	1	0.0295	0.00338
Protein HIRA OS=Plasmodium falciparum (isolate 3D7) OX=36329 GN=PF3D7_0501800 PE=3 SV=1	Q8I482	PF3D7_0501800	125 kDa	8	1	-3	8	1	0.0781	0.013
RING finger protein PFF0165c OS=Plasmodium falciparum (isolate 3D7) OX=36329 GN=PFF0165c PE=1 SV=1	Q6LFN2	PFF0165c	132 kDa	8	1	-3	8	1	0.0807	0.0118
Uncharacterized protein OS=Plasmodium falciparum (isolate 3D7) OX=36329 GN=PF3D7_1344700 PE=4 SV=1	A0A5K1K8X4	PF3D7_1344700	150 kDa	9	1	-3.16993	9	1	0.0828	0.0193
Polyadenylate-binding protein-interacting protein 1, putative OS=Plasmodium falciparum (isolate 3D7) OX=36329 GN=PF3D7_1107300 PE=4 SV=1	Q8IIS9	PF3D7_1107300	382 kDa	3	0	Null	3	0	0.0093	0
AP2 domain transcription factor, putative OS=Plasmodium falciparum (isolate 3D7) OX=36329 GN=PF3D7_0613800 PE=4 SV=1	C6KSY0	PF3D7_0613800	486 kDa	12	0	Null	12	0	0.0411	0
rRNA (Adenosine-2'-O-)-methyltransferase, putative OS=Plasmodium falciparum (isolate 3D7) OX=36329 GN=PF3D7_1429400 PE=4 SV=1	Q8ILH0	PF3D7_1429400	333 kDa	5	0	Null	5	0	0.022	0
Lysine-specific histone demethylase 1, putative OS=Plasmodium falciparum (isolate 3D7) OX=36329 GN=PF3D7_1211600 PE=4 SV=1	Q8I5T5	PF3D7_1211600	351 kDa	3	0	Null	3	0	0.0115	0
Uncharacterized protein OS=Plasmodium falciparum (isolate 3D7) OX=36329 GN=PF3D7_0707200 PE=4 SV=1	C0H4L9	PF3D7_0707200	257 kDa	3	0	Null	3	0	0.0164	0
DnaJ protein, putative OS=Plasmodium falciparum (isolate 3D7) OX=36329 GN=PF3D7_1005600 PE=4 SV=1	C6S3C2	PF3D7_1005600	95 kDa	6	0	Null	6	0	0.0791	0
MCL1 domain-containing protein, putative OS=Plasmodium falciparum (isolate 3D7) OX=36329 GN=PF3D7_1305000 PE=4 SV=1	Q8IER6	PF3D7_1305000	174 kDa	5	0	Null	5	0	0.0609	0.0
DNA polymerase OS=Plasmodium falciparum (isolate 3D7) OX=36329 GN=PF3D7_0411900 PE=3 SV=2	Q9U0H1	PF3D7_0411900	225 kDa	3	0	Null	3	0	0.0267	0
Uncharacterized protein OS=Plasmodium falciparum (isolate 3D7) OX=36329 GN=PF3D7_1121100 PE=4 SV=2	Q8IIF6	PF3D7_1121100	185 kDa	4	0	Null	4	0	0.0278	0
Trafficking protein particle complex subunit 8, putative OS=Plasmodium falciparum (isolate 3D7) OX=36329 GN=PF3D7_0505100 PE=4 SV=1	Q8I451	PF3D7_0505100	329 kDa	4	0	Null	4	0	0.0189	0
CCR4-NOT transcription complex subunit 1, putative OS=Plasmodium falciparum (isolate 3D7) OX=36329 GN=PF3D7_1103800 PE=4 SV=1	Q8IIW4	PF3D7_1103800	392 kDa	4	0	Null	4	0	0.0151	0
Secreted ookinete protein, putative OS=Plasmodium falciparum (isolate 3D7) OX=36329 GN=PF3D7_0108700 PE=4 SV=2	Q8I255	PF3D7_0108700	136 kDa	6	0	Null	6	0	0.0877	0
Zinc finger protein, putative OS=Plasmodium falciparum (isolate 3D7) OX=36329 GN=PF3D7_1458600 PE=4 SV=1	Q8IKP5	PF3D7_1458600	140 kDa	5	0	Null	5	0	0.0645	0
ATP-dependent RNA helicase DDX23, putative OS=Plasmodium falciparum (isolate 3D7) OX=36329 GN=PF3D7_0518500 PE=4 SV=1	A0A5K1K868	PF3D7_0518500	131 kDa	6	0	Null	6	0	0.0775	0
Uncharacterized protein OS=Plasmodium falciparum (isolate 3D7) OX=36329 GN=PF3D7_0212100 PE=4 SV=1	O96201	PF3D7_0212100	215 kDa	5	0	Null	5	0	0.0401	0
Parasitophorous vacuolar protein 1 OS=Plasmodium falciparum (isolate 3D7) OX=36329 GN=PF3D7_1129100 PE=4 SV=1	Q8II72	PF3D7_1129100	52 kDa	4	0	Null	4	0	0.126	0
DNA primase OS=Plasmodium falciparum (isolate 3D7) OX=36329 GN=PF3D7_1438700 PE=3 SV=1	A0A144A659	PF3D7_1438700	53 kDa	4	0	Null	4	0	0.122	0
Ubiquitin carboxyl-terminal hydrolase 2, putative OS=Plasmodium falciparum (isolate 3D7) OX=36329 GN=PF3D7_0516700 PE=4 SV=1	Q8I3U1	PF3D7_0516700	156 kDa	2	0	Null	2	0	0.0263	0
Btz domain-containing protein OS=Plasmodium falciparum (isolate 3D7) OX=36329 GN=PF3D7_1415400 PE=3 SV=1	Q8ILU2	PF3D7_1415400	179 kDa	2	0	Null	2	0	0.0258	0
Uncharacterized protein OS=Plasmodium falciparum (isolate 3D7) OX=36329 GN=PF3D7_1329500 PE=4 SV=1	A0A5K1K8J1	PF3D7_1329500	218 kDa	5	0	Null	5	0	0.0239	0
WD repeat-containing protein, putative OS=Plasmodium falciparum (isolate 3D7) OX=36329 GN=PF3D7_1228800 PE=4 SV=1	Q8I5D0	PF3D7_1228800	379 kDa	5	0	Null	5	0	0.0199	0
PI31 domain-containing protein, putative OS=Plasmodium falciparum (isolate 3D7) OX=36329 GN=PF3D7_1010100 PE=4 SV=1	Q8IJU4	PF3D7_1010100	36 kDa	4	0	Null	4	0	0.138	0
Nuclear polyadenylated RNA-binding protein NAB2, putative OS=Plasmodium falciparum (isolate 3D7) OX=36329 GN=PF3D7_0623100 PE=4 SV=1	C6KT67	PF3D7_0623100	91 kDa	1	0	Null	1	0	0.0229	0
DNA mismatch repair protein OS=Plasmodium falciparum (isolate 3D7) OX=36329 GN=PF3D7_0505500 PE=3 SV=1	Q8I447	PF3D7_0505500	156 kDa	5	0	Null	5	0	0.0444	0
ATP-dependent RNA helicase DDX42, putative OS=Plasmodium falciparum (isolate 3D7) OX=36329 GN=PF3D7_0321600 PE=4 SV=2	O97290	PF3D7_0321600	87 kDa	4	0	Null	4	0	0.0844	0
Splicing factor 1 OS=Plasmodium falciparum (isolate 3D7) OX=36329 GN=PF3D7_1321700 PE=4 SV=1	Q8IE99	PF3D7_1321700	101 kDa	6	0	Null	6	0	0.112	0
AAA family ATPase, putative OS=Plasmodium falciparum (isolate 3D7) OX=36329 GN=PF3D7_0814300 PE=4 SV=2	Q8IAX9	PF3D7_0814300	140 kDa	2	0	Null	2	0	0.0175	0
Cation transporting ATPase, putative OS=Plasmodium falciparum (isolate 3D7) OX=36329 GN=PF3D7_0727800 PE=4 SV=1	Q8IBH9	PF3D7_0727800	225 kDa	6	0	Null	6	0	0.0391	0
Uncharacterized protein OS=Plasmodium falciparum (isolate 3D7) OX=36329 GN=PF3D7_0611800 PE=4 SV=1	C6KSW2	PF3D7_0611800	375 kDa	2	0	Null	2	0	0.00831	0
Uncharacterized protein OS=Plasmodium falciparum (isolate 3D7) OX=36329 GN=PF3D7_1303800 PE=4 SV=1	Q8IES7	PF3D7_1303800	1112 kDa	4	0	Null	4	0	0.00485	0
SAC3 domain-containing protein, putative OS=Plasmodium falciparum (isolate 3D7) OX=36329 GN=PF3D7_0602600 PE=4 SV=1	C6KSM6	PF3D7_0602600	154 kDa	0	0	Null	0	0	0.0336	0.0
Uncharacterized protein OS=Plasmodium falciparum (isolate 3D7) OX=36329 GN=PF3D7_1120000 PE=4 SV=1	A0A143ZYR6	PF3D7_1120000	129 kDa	3	0	Null	3	0	0.00792	0
AP2 domain transcription factor, putative OS=Plasmodium falciparum (isolate 3D7) OX=36329 GN=PF3D7_1139300 PE=4 SV=1	Q8IHX2	PF3D7_1139300	309 kDa	1	0	Null	1	0	0.0388	0.0
Niemann-Pick type C1-related protein OS=Plasmodium falciparum (isolate 3D7) OX=36329 GN=PF3D7_0107500 PE=4 SV=1	Q8I266	PF3D7_0107500	170 kDa	5	0	Null	5	0	0.00355	0
Putative histone-lysine N-methyltransferase 1 OS=Plasmodium falciparum (isolate 3D7) OX=36329 GN=SET1 PE=1 SV=1	C6KTD2	SET1	796 kDa	2	0	Null	2	0	0.0116	0
Cdc2-related protein kinase 4 OS=Plasmodium falciparum (isolate 3D7) OX=36329 GN=PF3D7_0317200 PE=4 SV=1	O77385	PF3D7_0317200	182 kDa	2	0	Null	2	0	0.00347	0
Uncharacterized protein OS=Plasmodium falciparum (isolate 3D7) OX=36329 GN=PF3D7_1239800 PE=4 SV=1	Q8I525	PF3D7_1239800	691 kDa	2	0	Null	2	0	0.0183	0
Eukaryotic translation initation factor 4 gamma OS=Plasmodium falciparum (isolate 3D7) OX=36329 GN=PF3D7_1312900 PE=4 SV=1	C0H5B1	PF3D7_1312900	147 kDa	2	0	Null	2	0	0.0379	0
CAAX farnesyltransferase subunit beta OS=Plasmodium falciparum (isolate 3D7) OX=36329 GN=PF3D7_1147500 PE=3 SV=2	Q8IHP6	PF3D7_1147500	110 kDa	2	0	Null	2	0	0.00441	0
Protein kinase, putative OS=Plasmodium falciparum (isolate 3D7) OX=36329 GN=PF3D7_0926100 PE=4 SV=1	Q8I2P8	PF3D7_0926100	367 kDa	1	0	Null	1	0	0.0284	0
RNA-binding protein musashi, putative OS=Plasmodium falciparum (isolate 3D7) OX=36329 GN=PF3D7_0916700 PE=4 SV=1	Q8I2Y5	PF3D7_0916700	45 kDa	1	0	Null	1	0	0.0629	0.0
CUGBP Elav-like family member 1 OS=Plasmodium falciparum (isolate 3D7) OX=36329 GN=PF3D7_1359400 PE=4 SV=1	Q8IDB7	PF3D7_1359400	57 kDa	2	0	Null	2	0	0.0165	0
RING finger protein PFE0100w OS=Plasmodium falciparum (isolate 3D7) OX=36329 GN=PFE0100w PE=1 SV=1	Q8I480	PFE0100w	152 kDa	2	0	Null	2	0	0.0713	0
ADP-ribosylation factor GTPase-activating protein, putative OS=Plasmodium falciparum (isolate 3D7) OX=36329 GN=PF3D7_0526200.2 PE=4 SV=1	A0A143ZVA6	PF3D7_0526200	59 kDa	2	0	Null	2	0	0.0282	0
Protein transport protein YIF1, putative OS=Plasmodium falciparum (isolate 3D7) OX=36329 GN=PF3D7_0820500 PE=3 SV=1	Q8IB40	PF3D7_0820500	99 kDa	2	0	Null	2	0	0.129	0
Proteasome subunit beta OS=Plasmodium falciparum (isolate 3D7) OX=36329 GN=PF3D7_0518300 PE=3 SV=1	A0A5K1K7U1	PF3D7_0518300	27 kDa	3	0	Null	3	0	0.021	0
Uncharacterized protein OS=Plasmodium falciparum (isolate 3D7) OX=36329 GN=PF3D7_1427300 PE=4 SV=1	Q8ILJ1	PF3D7_1427300	176 kDa	3	0	Null	3	0	0.0121	0
Exosome complex exonuclease RRP44 OS=Plasmodium falciparum (isolate 3D7) OX=36329 GN=PF3D7_1359300 PE=3 SV=2	Q8IDB6	PF3D7_1359300	127 kDa	1	0	Null	1	0	0.0169	0
Uncharacterized protein OS=Plasmodium falciparum (isolate 3D7) OX=36329 GN=PF3D7_0410800 PE=4 SV=1	Q9U0I0	PF3D7_0410800	150 kDa	2	0	Null	2	0	0.0147	0
Uncharacterized protein OS=Plasmodium falciparum (isolate 3D7) OX=36329 GN=PF3D7_0912000 PE=4 SV=1	Q8I332	PF3D7_0912000	189 kDa	2	0	Null	2	0	0.0141	0
ATP-dependent RNA helicase, putative OS=Plasmodium falciparum (isolate 3D7) OX=36329 GN=PF3D7_0602100 PE=4 SV=1	C6KSM1	PF3D7_0602100	157 kDa	2	0	Null	2	0	0.0332	0.0
Replication protein A1, large subunit OS=Plasmodium falciparum (isolate 3D7) OX=36329 GN=PF3D7_0409600 PE=3 SV=1	Q9U0J0	PF3D7_0409600	134 kDa	3	0	Null	3	0	0.0576	0
Bromodomain protein, putative OS=Plasmodium falciparum (isolate 3D7) OX=36329 GN=PF3D7_1475600 PE=1 SV=1	Q8IK82	PF3D7_1475600	86 kDa	4	0	Null	4	0	0.025	0
Translation initiation factor eIF-2B subunit beta, putative OS=Plasmodium falciparum (isolate 3D7) OX=36329 GN=PF3D7_1250600 PE=3 SV=1	Q8I4S8	PF3D7_1250600	79 kDa	1	0	Null	1	0	0.0119	0
Uncharacterized protein OS=Plasmodium falciparum (isolate 3D7) OX=36329 GN=PF3D7_0703000 PE=4 SV=1	Q8IC40	PF3D7_0703000	220 kDa	2	0	Null	2	0	0.00929	0
DNA-directed DNA polymerase OS=Plasmodium falciparum (isolate 3D7) OX=36329 GN=PF3D7_0630300 PE=3 SV=1	C6KTD8	PF3D7_0630300	345 kDa	3	0	Null	3	0	0.0437	0
Signal peptide peptidase OS=Plasmodium falciparum (isolate 3D7) OX=36329 GN=PF3D7_1457000 PE=3 SV=2	Q8IKQ9	PF3D7_1457000	48 kDa	2	0	Null	2	0	0.104	0
Uncharacterized protein OS=Plasmodium falciparum (isolate 3D7) OX=36329 GN=PF3D7_1446700 PE=4 SV=1	A0A144A260	PF3D7_1446700	43 kDa	3	0	Null	3	0	0.117	0
Uncharacterized protein OS=Plasmodium falciparum (isolate 3D7) OX=36329 GN=PF3D7_0526800 PE=4 SV=1	Q8I3J7	PF3D7_0526800	44 kDa	4	0	Null	4	0	0.046	0.0
Eukaryotic translation initiation factor 5, putative OS=Plasmodium falciparum (isolate 3D7) OX=36329 GN=PF3D7_1206700 PE=3 SV=1	Q8I5X8	PF3D7_1206700	65 kDa	2	0	Null	2	0	0.0398	0
Tubulin gamma chain OS=Plasmodium falciparum (isolate 3D7) OX=36329 GN=PF3D7_0803700 PE=3 SV=1	Q8IAN7	PF3D7_0803700	52 kDa	2	0	Null	2	0	0.0397	0.0
ES2 protein, putative OS=Plasmodium falciparum (isolate 3D7) OX=36329 GN=PF3D7_1110900 PE=3 SV=1	Q8IIQ3	PF3D7_1110900	69 kDa	2	0	Null	2	0	0.0261	0
Nucleic acid binding protein, putative OS=Plasmodium falciparum (isolate 3D7) OX=36329 GN=PF3D7_0202600.2 PE=4 SV=1	A0A143ZY32 (+1)	PF3D7_0202600	159 kDa	3	0	Null	3	0	0.0409	0.0
Sas10 domain-containing protein, putative OS=Plasmodium falciparum (isolate 3D7) OX=36329 GN=PF3D7_1358100 PE=3 SV=1	A0A5K1K911	PF3D7_1358100	89 kDa	3	0	Null	3	0	0.052	0
26S proteasome regulatory subunit RPN10, putative OS=Plasmodium falciparum (isolate 3D7) OX=36329 GN=PF3D7_0807800 PE=4 SV=1	Q8IAR6	PF3D7_0807800	55 kDa	2	0	Null	2	0	0.0271	0
ADP-dependent DNA helicase RecQ OS=Plasmodium falciparum (isolate 3D7) OX=36329 GN=PF3D7_1429900 PE=3 SV=1	Q8ILG5	PF3D7_1429900	170 kDa	3	0	Null	3	0	0.0625	0
DUF383 domain-containing protein OS=Plasmodium falciparum (isolate 3D7) OX=36329 GN=PF3D7_1425900 PE=4 SV=2	Q8ILK4	PF3D7_1425900	43 kDa	2	0	Null	2	0	0.0273	0.0
SUZ domain-containing protein, putative OS=Plasmodium falciparum (isolate 3D7) OX=36329 GN=PF3D7_0218200 PE=4 SV=1	C6S3B8	PF3D7_0218200	95 kDa	2	0	Null	2	0	0.0421	0
Nicotinate phosphoribosyltransferase OS=Plasmodium falciparum (isolate 3D7) OX=36329 GN=PF3D7_0629100 PE=3 SV=1	C6KTC6	PF3D7_0629100	77 kDa	2	0	Null	2	0	0.117	0
Kinetochore protein NUF2, putative OS=Plasmodium falciparum (isolate 3D7) OX=36329 GN=PF3D7_0316500 PE=4 SV=2	O77390	PF3D7_0316500	55 kDa	4	0	Null	4	0	0.0215	0.0
Tyrosine kinase-like protein OS=Plasmodium falciparum (isolate 3D7) OX=36329 GN=PF3D7_1121300 PE=4 SV=2	Q8IIF4	PF3D7_1121300	200 kDa	3	0	Null	3	0	0.0223	0.0
Translation initiation factor eIF-2B subunit delta, putative OS=Plasmodium falciparum (isolate 3D7) OX=36329 GN=PF3D7_1013900 PE=3 SV=1	Q8IJQ6	PF3D7_1013900	125 kDa	2	0	Null	2	0	0.00386	0
Lysine-specific histone demethylase, putative OS=Plasmodium falciparum (isolate 3D7) OX=36329 GN=PF3D7_0801900 PE=4 SV=1	C0H4R0	PF3D7_0801900	552 kDa	2	0	Null	2	0	0.0945	0
Small nuclear ribonucleoprotein-associated protein B, putative OS=Plasmodium falciparum (isolate 3D7) OX=36329 GN=PF3D7_1414800 PE=4 SV=1	Q8ILU8	PF3D7_1414800	22 kDa	2	0	Null	2	0	0.132	0
Mediator of RNA polymerase II transcription subunit 6 OS=Plasmodium falciparum (isolate 3D7) OX=36329 GN=MED6 PE=3 SV=1	Q8IKE0	MED6	25 kDa	2	0	Null	2	0	0.101	0.0
Syntaxin, Qa-SNARE family OS=Plasmodium falciparum (isolate 3D7) OX=36329 GN=PF3D7_1104100 PE=4 SV=2	Q8IIW1	PF3D7_1104100	41 kDa	2	0	Null	2	0	0.0935	0
Uncharacterized protein OS=Plasmodium falciparum (isolate 3D7) OX=36329 GN=PF3D7_1315000 PE=4 SV=1	Q8IEG5	PF3D7_1315000	25 kDa	2	0	Null	2	0	0.12	0
Kinetochore protein SPC25 OS=Plasmodium falciparum (isolate 3D7) OX=36329 GN=PF3D7_1345900 PE=3 SV=1	A0A5K1K999	PF3D7_1345900	26 kDa	2	0	Null	2	0	0.0629	0
Cleavage and polyadenylation specificity factor subunit 4, putative OS=Plasmodium falciparum (isolate 3D7) OX=36329 GN=PF3D7_1419900 PE=4 SV=2	Q8ILQ1	PF3D7_1419900	67 kDa	3	0	Null	3	0	0.0663	0.0
Uncharacterized protein OS=Plasmodium falciparum (isolate 3D7) OX=36329 GN=PF3D7_1328300 PE=4 SV=1	Q8IE43	PF3D7_1328300	39 kDa	2	0	Null	2	0	0.0342	0
Pre-mRNA-splicing factor ATP-dependent RNA helicase PRP2, putative OS=Plasmodium falciparum (isolate 3D7) OX=36329 GN=PF3D7_1231600 PE=4 SV=1	Q8I5A4	PF3D7_1231600	137 kDa	4	0	Null	4	0	0.0237	0
Ubiquitinyl hydrolase 1 OS=Plasmodium falciparum (isolate 3D7) OX=36329 GN=PF3D7_0904600 PE=4 SV=1	Q8I3A3	PF3D7_0904600	208 kDa	2	0	Null	2	0	0.0189	0
Kinesin-13, putative OS=Plasmodium falciparum (isolate 3D7) OX=36329 GN=PF3D7_1245100 PE=1 SV=2	Q8I4Y0	PF3D7_1245100	153 kDa	2	0	Null	2	0	0.0209	0
CCR4-associated factor 1 OS=Plasmodium falciparum (isolate 3D7) OX=36329 GN=PF3D7_0811300 PE=4 SV=1	C0H4T9	PF3D7_0811300	200 kDa	2	0	Null	2	0	0.0748	0
Uncharacterized protein OS=Plasmodium falciparum (isolate 3D7) OX=36329 GN=PF3D7_1250900 PE=4 SV=1	Q8I4S5	PF3D7_1250900	39 kDa	2	0	Null	2	0	0.0302	0
TBCC domain-containing protein, putative OS=Plasmodium falciparum (isolate 3D7) OX=36329 GN=PF3D7_1203300 PE=3 SV=1	Q8I612	PF3D7_1203300	118 kDa	2	0	Null	2	0	0	0.0
Uncharacterized protein OS=Plasmodium falciparum (isolate 3D7) OX=36329 GN=PF3D7_0606000 PE=4 SV=1	C6KSQ8	PF3D7_0606000	123 kDa	2	0	Null	2	0	0.0254	0.0
Protein transport protein BOS1, putative OS=Plasmodium falciparum (isolate 3D7) OX=36329 GN=PF3D7_1111300 PE=4 SV=1	Q8IIP9	PF3D7_1111300	34 kDa	2	0	Null	2	0	0.104	0.0
Pre-mRNA-splicing factor CWC26, putative OS=Plasmodium falciparum (isolate 3D7) OX=36329 GN=PF3D7_1246600 PE=3 SV=1	Q8I4W6	PF3D7_1246600	47 kDa	2	0	Null	2	0	0.0513	0
Pre-mRNA-splicing factor CWF7, putative OS=Plasmodium falciparum (isolate 3D7) OX=36329 GN=PF3D7_0614400 PE=4 SV=1	C6KSY5	PF3D7_0614400	31 kDa	2	0	Null	2	0	0.0941	0
ATPase ASNA1 homolog OS=Plasmodium falciparum (isolate 3D7) OX=36329 GN=PFD0725c PE=3 SV=1	Q8I1T8	PFD0725c	43 kDa	2	0	Null	2	0	0.0976	0
ATP-dependent RNA helicase DBP10, putative OS=Plasmodium falciparum (isolate 3D7) OX=36329 GN=PF3D7_0827000 PE=4 SV=1	Q8IBA2	PF3D7_0827000	151 kDa	2	0	Null	2	0	0.0295	0
Pre-mRNA-splicing factor 38B, putative OS=Plasmodium falciparum (isolate 3D7) OX=36329 GN=PF3D7_1407300 PE=3 SV=1	Q8IM21	PF3D7_1407300	82 kDa	3	0	Null	3	0	0.0493	0.0
Kinesin-5 OS=Plasmodium falciparum (isolate 3D7) OX=36329 GN=PF3D7_0317500 PE=3 SV=1	O77382	PF3D7_0317500	192 kDa	2	0	Null	2	0	0.0111	0
Uncharacterized protein OS=Plasmodium falciparum (isolate 3D7) OX=36329 GN=PF3D7_0214400 PE=3 SV=2	O96224	PF3D7_0214400	74 kDa	2	0	Null	2	0	0.0339	0.0
Deoxyhypusine synthase OS=Plasmodium falciparum (isolate 3D7) OX=36329 GN=PF3D7_1412600 PE=3 SV=1	Q8ILW8	PF3D7_1412600	57 kDa	1	0	Null	1	0	0.0242	0.0
Uncharacterized protein OS=Plasmodium falciparum (isolate 3D7) OX=36329 GN=PF3D7_1019700 PE=4 SV=2	Q8IJK5	PF3D7_1019700	128 kDa	2	0	Null	2	0	0.0251	0
Small nuclear ribonucleoprotein Sm D1 OS=Plasmodium falciparum (isolate 3D7) OX=36329 GN=PF3D7_1125500 PE=3 SV=1	Q8IIA8	PF3D7_1125500	14 kDa	2	0	Null	2	0	0.0952	0
Splicing factor 3A subunit 2, putative OS=Plasmodium falciparum (isolate 3D7) OX=36329 GN=PF3D7_0619900 PE=3 SV=1	C6KT39	PF3D7_0619900	28 kDa	2	0	Null	2	0	0.163	0.0
N-acetyltransferase, GNAT family, putative OS=Plasmodium falciparum (isolate 3D7) OX=36329 GN=PF3D7_1437000 PE=4 SV=2	Q8IL96	PF3D7_1437000	64 kDa	2	0	Null	2	0	0.0423	0
Uncharacterized protein OS=Plasmodium falciparum (isolate 3D7) OX=36329 GN=PF3D7_0103300 PE=4 SV=1	B9ZSI0	PF3D7_0103300	108 kDa	2	0	Null	2	0	0.0251	0
Uncharacterized protein OS=Plasmodium falciparum (isolate 3D7) OX=36329 GN=PF3D7_0928200 PE=4 SV=1	Q8I2M7	PF3D7_0928200	83 kDa	2	0	Null	2	0	0.0336	0
Exported protein 3 OS=Plasmodium falciparum (isolate 3D7) OX=36329 GN=PF3D7_1024800 PE=4 SV=2	Q8IJF6	PF3D7_1024800	171 kDa	2	0	Null	2	0	0.0184	0.0
Uncharacterized protein OS=Plasmodium falciparum (isolate 3D7) OX=36329 GN=PF3D7_1142300 PE=4 SV=1	Q8IHU2	PF3D7_1142300	216 kDa	3	0	Null	3	0	0.0137	0
H/ACA ribonucleoprotein complex subunit OS=Plasmodium falciparum (isolate 3D7) OX=36329 GN=PF3D7_1309500 PE=3 SV=1	Q8I700	PF3D7_1309500	25 kDa	2	0	Null	2	0	0.167	0.0
Uncharacterized protein OS=Plasmodium falciparum (isolate 3D7) OX=36329 GN=PF3D7_0723400 PE=4 SV=1	Q8IBL9	PF3D7_0723400	168 kDa	0	0	Null	0	0	0	0
Uncharacterized protein OS=Plasmodium falciparum (isolate 3D7) OX=36329 GN=PF3D7_1123000 PE=4 SV=1	Q8IID3	PF3D7_1123000	293 kDa	2	0	Null	2	0	0.00973	0.0
Splicing factor 3B subunit 1, putative OS=Plasmodium falciparum (isolate 3D7) OX=36329 GN=PF3D7_0308900 PE=3 SV=1	O77327	PF3D7_0308900	160 kDa	2	0	Null	2	0	0.0224	0.0
3-oxo-5-alpha-steroid 4-dehydrogenase, putative OS=Plasmodium falciparum (isolate 3D7) OX=36329 GN=PF3D7_1135900 PE=3 SV=2	Q8II05	PF3D7_1135900	35 kDa	2	0	Null	2	0	0.0642	0.0
AP complex subunit beta OS=Plasmodium falciparum (isolate 3D7) OX=36329 GN=PF3D7_0528100 PE=3 SV=2	Q8I3I6	PF3D7_0528100	106 kDa	2	0	Null	2	0	0.0388	0.0
YTH domain-containing protein, putative OS=Plasmodium falciparum (isolate 3D7) OX=36329 GN=PF3D7_0309800 PE=4 SV=2	O77335	PF3D7_0309800	33 kDa	2	0	Null	2	0	0.075	0.0

## Sheet: Exp2
DiBioID #2 of PfTepsin-2xFKBP-GFP+FRB-BirA+Biotine+/-RAPA
Identified Proteins	Accession Number	Alternate ID	Molecular Weight	Quantitative Value (Normalized Total Spectra) PfTepsin_FRB-BirA Biotine	Quantitative Value (Normalized Total Spectra) PfTepsin_FRB-BirA Biotine RAPA	Log2 Normalized Ratio PfTepsin_FRB-BirA Biotine/PfTepsin_FRB-BirA Biotine RAPA	Unique peptide countPfTepsin_FRB-BirA Biotine	Unique peptide count PfTepsin-FRB-Bira+Biotine+RAPA	Sequence coverage (%)PfTepsin_FRB-BirA Biotine	Sequence coverage (%)PfTepsin_FRB-BirA Biotine RAPA
Uncharacterized protein OS=Plasmodium falciparum (isolate 3D7) OX=36329 GN=PF3D7_1459600 PE=4 SV=1	Q8IKN5	PF3D7_1459600	94 kDa	0	12	3.58496	0	11	0	0.236
Clathrin light chain OS=Plasmodium falciparum (isolate 3D7) OX=36329 GN=PF3D7_1435500 PE=3 SV=1	Q8ILA9	PF3D7_1435500	30 kDa	1	7	2.80735	1	4	0.0433	0.169
Uncharacterized protein OS=Plasmodium falciparum (isolate 3D7) OX=36329 GN=PF3D7_1454200 PE=4 SV=1	Q8IKT7	PF3D7_1454200	169 kDa	1	4	2	1	3	0.00855	0.0235
Cleavage and polyadenylation specificity factor subunit 2 OS=Plasmodium falciparum (isolate 3D7) OX=36329 GN=PF3D7_0819000 PE=3 SV=1	Q8IB25	PF3D7_0819000	158 kDa	1	4	2	1	4	0.0099	0.0434
Uncharacterized protein OS=Plasmodium falciparum (isolate 3D7) OX=36329 GN=PF3D7_0817300 PE=4 SV=1	Q8IB09	PF3D7_0817300	255 kDa	1	4	2	1	4	0.00447	0.0255
AP2 domain transcription factor, putative OS=Plasmodium falciparum (isolate 3D7) OX=36329 GN=PF3D7_1139300 PE=4 SV=1	Q8IHX2	PF3D7_1139300	309 kDa	1	4	2	1	4	0.00377	0.0268
Protein transport protein SEC31 OS=Plasmodium falciparum (isolate 3D7) OX=36329 GN=PF3D7_0214100 PE=3 SV=3	O96221	PF3D7_0214100	167 kDa	2	7	1.80735	2	6	0.0211	0.0476
Erythrocyte membrane-associated antigen OS=Plasmodium falciparum (isolate 3D7) OX=36329 GN=PF3D7_0703500 PE=3 SV=2	Q8IC35	PF3D7_0703500	323 kDa	8	24	1.58496	7	23	0.0396	0.133
Peptidyl-prolyl cis-trans isomerase FKBP35 OS=Plasmodium falciparum (isolate 3D7) OX=36329 GN=FKBP35 PE=1 SV=1	Q8I4V8	FKBP35	265 kDa	3	9	1.58496	3	7	0.138	0.359
Polyadenylate-binding protein-interacting protein 1, putative OS=Plasmodium falciparum (isolate 3D7) OX=36329 GN=PF3D7_1107300 PE=4 SV=1	Q8IIS9	PF3D7_1107300	35 kDa	3	9	1.58496	3	8	0.0129	0.0372
Exoribonuclease, putative OS=Plasmodium falciparum (isolate 3D7) OX=36329 GN=PF3D7_0909400 PE=3 SV=1	Q8I358	PF3D7_0909400	382 kDa	1	3	1.58496	1	3	0.00839	0.029
Ribonuclease, putative OS=Plasmodium falciparum (isolate 3D7) OX=36329 GN=PF3D7_0615400 PE=4 SV=2	C6KSZ5	PF3D7_0615400	155 kDa	0	3	1.58496	0	3	0	0.0128
Histone-lysine N-methyltransferase, putative OS=Plasmodium falciparum (isolate 3D7) OX=36329 GN=PF3D7_1355300 PE=4 SV=1	Q8IDE8	PF3D7_1355300	60 kDa	1	3	1.58496	1	3	0.0373	0.0904
60S ribosomal protein L38 OS=Plasmodium falciparum (isolate 3D7) OX=36329 GN=PF3D7_1130100 PE=1 SV=1	Q8II62	PF3D7_1130100	10 kDa	3	8	1.41504	3	6	0.23	0.483
Histone acetyltransferase GCN5 OS=Plasmodium falciparum (isolate 3D7) OX=36329 GN=PF3D7_0823300 PE=1 SV=2	Q8IB67	PF3D7_0823300	171 kDa	3	8	1.41504	3	6	0.0287	0.0601
Topoisomerase I OS=Plasmodium falciparum (isolate 3D7) OX=36329 GN=PF3D7_0510500 PE=3 SV=1	Q8I3Z9	PF3D7_0510500	98 kDa	2	5	1.32193	1	5	0.0143	0.0775
Trailer hitch homolog, putative OS=Plasmodium falciparum (isolate 3D7) OX=36329 GN=PF3D7_1474900 PE=4 SV=1	Q8IK89	PF3D7_1474900	39 kDa	5	12	1.26303	4	11	0.174	0.494
Protein-synthesizing GTPase OS=Plasmodium falciparum (isolate 3D7) OX=36329 GN=PF3D7_1410600 PE=4 SV=1	Q8ILY9	PF3D7_1410600	51 kDa	3	7	1.22239	3	6	0.0839	0.191
Clathrin heavy chain OS=Plasmodium falciparum (isolate 3D7) OX=36329 GN=PF3D7_1219100 PE=3 SV=1	Q8I5L6	PF3D7_1219100	233 kDa	28	64	1.19265	23	45	0.161	0.291
Isoleucyl-tRNA synthetase OS=Plasmodium falciparum (isolate 3D7) OX=36329 GN=PF3D7_1332900 PE=3 SV=1	Q8IDZ9	PF3D7_1332900	151 kDa	0	2	1	0	2	0	0.0149
Nucleolar protein 5, putative OS=Plasmodium falciparum (isolate 3D7) OX=36329 GN=PF3D7_1008800 PE=3 SV=1	Q8IJV7	PF3D7_1008800	73 kDa	3	6	1	2	6	0.0682	0.181
Actin II OS=Plasmodium falciparum (isolate 3D7) OX=36329 GN=PF3D7_1412500 PE=3 SV=1	A0A144A3N9	PF3D7_1412500	108 kDa	1	2	1	1	2	0.12	0.199
J domain-containing protein OS=Plasmodium falciparum (isolate 3D7) OX=36329 GN=PF3D7_1142100 PE=4 SV=1	Q8IHU4	PF3D7_1142100	20 kDa	2	4	1	2	4	0.0095	0.0179
60S ribosomal protein L36 OS=Plasmodium falciparum (isolate 3D7) OX=36329 GN=PF3D7_1109900 PE=1 SV=2	Q8I713	PF3D7_1109900	127 kDa	1	2	1	1	2	0.0714	0.0982
T-complex protein 1 subunit eta OS=Plasmodium falciparum (isolate 3D7) OX=36329 GN=MAL3P3.6 PE=3 SV=1	O77323	MAL3P3	80 kDa	1	2	1	1	2	0.0315	0.0668
Secreted ookinete protein, putative OS=Plasmodium falciparum (isolate 3D7) OX=36329 GN=PF3D7_0108700 PE=4 SV=2	Q8I255	PF3D7_0108700	254 kDa	1	2	1	1	2	0.0139	0.0243
Heat shock protein 70 OS=Plasmodium falciparum (isolate 3D7) OX=36329 GN=PF3D7_1134000 PE=3 SV=1	Q8II24	PF3D7_1134000	168 kDa	0	2	1	0	2	0.0	0.0392
DNA-directed RNA polymerase subunit OS=Plasmodium falciparum (isolate 3D7) OX=36329 GN=PF3D7_1329000 PE=3 SV=1	Q8IE49	PF3D7_1329000	53 kDa	1	2	1	1	1	0.00976	0.00976
Uncharacterized protein OS=Plasmodium falciparum (isolate 3D7) OX=36329 GN=PF3D7_0210900 PE=4 SV=1	O96191	PF3D7_0210900	43 kDa	1	2	1	1	2	0.0423	0.0775
Nucleolar protein 56, putative OS=Plasmodium falciparum (isolate 3D7) OX=36329 GN=PF3D7_1118500 PE=3 SV=1	Q8III3	PF3D7_1118500	325 kDa	1	2	1	1	2	0.0135	0.0303
Heat shock protein 90, putative OS=Plasmodium falciparum (isolate 3D7) OX=36329 GN=PF3D7_1118200 PE=3 SV=1	Q8III6	PF3D7_1118200	13 kDa	0	2	1	0	2	0	0.028
Choline-phosphate cytidylyltransferase OS=Plasmodium falciparum (isolate 3D7) OX=36329 GN=PF3D7_1316600 PE=1 SV=1	Q8IEE9	PF3D7_1316600	60 kDa	1	2	1	1	2	0.0134	0.0279
Protein DJ-1 OS=Plasmodium falciparum (isolate 3D7) OX=36329 GN=PF3D7_0627500 PE=4 SV=1	C6KTB1	PF3D7_0627500	136 kDa	0	2	1	0	2	0	0.116
SAC3 domain-containing protein, putative OS=Plasmodium falciparum (isolate 3D7) OX=36329 GN=PF3D7_0602600 PE=4 SV=1	C6KSM6	PF3D7_0602600	275 kDa	1	2	1	1	2	0.0162	0.0254
Polyubiquitin OS=Plasmodium falciparum (isolate 3D7) OX=36329 GN=PF3D7_1211800 PE=4 SV=1	Q7KQK2 (+1)	PF3D7_1211800	33 kDa	1	2	1	1	2	0.042	0.0761
Uncharacterized protein OS=Plasmodium falciparum (isolate 3D7) OX=36329 GN=PF3D7_0813400 PE=4 SV=1	C0H4U5	PF3D7_0813400	69 kDa	1	2	1	1	2	0.0167	0.0379
RNA-binding protein, putative OS=Plasmodium falciparum (isolate 3D7) OX=36329 GN=PF3D7_1139100 PE=4 SV=1	Q8IHX4	PF3D7_1139100	105 kDa	1	2	1	1	2	0.0101	0.0151
Mitochondrial acidic protein MAM33, putative OS=Plasmodium falciparum (isolate 3D7) OX=36329 GN=PF3D7_1434800 PE=4 SV=1	Q8ILB6	PF3D7_1434800	154 kDa	1	2	1	1	1	0.0437	0.0437
Eukaryotic translation initation factor 4 gamma OS=Plasmodium falciparum (isolate 3D7) OX=36329 GN=PF3D7_1312900 PE=4 SV=1	C0H5B1	PF3D7_1312900	43 kDa	1	2	1	1	2	0.00956	0.0199
Exosome complex exonuclease RRP44 OS=Plasmodium falciparum (isolate 3D7) OX=36329 GN=PF3D7_1359300 PE=3 SV=2	Q8IDB6	PF3D7_1359300	77 kDa	0	2	1	0	2	0	0.0149
26S proteasome regulatory subunit RPN10, putative OS=Plasmodium falciparum (isolate 3D7) OX=36329 GN=PF3D7_0807800 PE=4 SV=1	Q8IAR6	PF3D7_0807800	210 kDa	1	2	1	1	2	0.0229	0.0582
Syntaxin, Qa-SNARE family OS=Plasmodium falciparum (isolate 3D7) OX=36329 GN=PF3D7_1104100 PE=4 SV=2	Q8IIW1	PF3D7_1104100	29 kDa	1	2	1	1	1	0.049	0.049
Glutamic acid-rich protein GARP OS=Plasmodium falciparum (isolate 3D7) OX=36329 GN=PF3D7_0113000 PE=4 SV=1	Q9U0N1	PF3D7_0113000	147 kDa	0	2	1	0	2	0.0	0.0401
Uncharacterized protein OS=Plasmodium falciparum (isolate 3D7) OX=36329 GN=PF3D7_1202600 PE=3 SV=1	A0A144A0J9	PF3D7_1202600	55 kDa	0	2	1	0	2	0	0.011
Uncharacterized protein OS=Plasmodium falciparum (isolate 3D7) OX=36329 GN=PF3D7_0723400 PE=4 SV=1	Q8IBL9	PF3D7_0723400	41 kDa	0	2	1	0	2	0	0.0211
Uncharacterized protein OS=Plasmodium falciparum (isolate 3D7) OX=36329 GN=PF3D7_1445700 PE=4 SV=1	Q8IL16	PF3D7_1445700	42 kDa	8	15	0.906891	6	12	0.214	0.436
Uncharacterized protein OS=Plasmodium falciparum (isolate 3D7) OX=36329 GN=PF3D7_0108300 PE=4 SV=2	Q8I259	PF3D7_0108300	255 kDa	7	13	0.893085	7	13	0.0383	0.0657
Endoplasmin, putative OS=Plasmodium falciparum (isolate 3D7) OX=36329 GN=PF3D7_1222300 PE=1 SV=1	Q8I0V4	PF3D7_1222300	95 kDa	8	14	0.807355	8	13	0.119	0.213
DNA/RNA-binding protein Alba 2 OS=Plasmodium falciparum (isolate 3D7) OX=36329 GN=PF3D7_1346300 PE=4 SV=1	Q8IDN4	PF3D7_1346300	25 kDa	4	7	0.807355	3	6	0.109	0.256
RNA-binding protein, putative OS=Plasmodium falciparum (isolate 3D7) OX=36329 GN=PF3D7_1110400 PE=4 SV=1	Q8IIQ7	PF3D7_1110400	174 kDa	6	10	0.736966	5	9	0.033	0.0519
Myosin F, putative OS=Plasmodium falciparum (isolate 3D7) OX=36329 GN=PF3D7_1329100 PE=3 SV=1	Q8IE50	PF3D7_1329100	250 kDa	3	5	0.736966	3	5	0.0181	0.0218
Calcyclin-binding protein OS=Plasmodium falciparum (isolate 3D7) OX=36329 GN=PF3D7_1238100 PE=4 SV=2	Q8I542	PF3D7_1238100	27 kDa	3	5	0.736966	3	4	0.171	0.171
60S ribosomal protein L12, putative OS=Plasmodium falciparum (isolate 3D7) OX=36329 GN=PF3D7_0517000 PE=3 SV=2	Q8I3T8	PF3D7_0517000	18 kDa	3	5	0.736966	3	5	0.2	0.394
60S acidic ribosomal protein P2 OS=Plasmodium falciparum (isolate 3D7) OX=36329 GN=MAL3P3.19 PE=3 SV=1	O00806	MAL3P3	12 kDa	3	5	0.736966	2	3	0.438	0.446
ATP-dependent RNA helicase DDX5, putative OS=Plasmodium falciparum (isolate 3D7) OX=36329 GN=PF3D7_1445900 PE=2 SV=2	Q8IL13	PF3D7_1445900	60 kDa	12	19	0.662965	10	15	0.262	0.368
60S ribosomal protein L19 OS=Plasmodium falciparum (isolate 3D7) OX=36329 GN=PF3D7_0614500 PE=1 SV=1	C6KSY6	PF3D7_0614500	22 kDa	9	14	0.63743	5	8	0.242	0.357
DNA-directed RNA polymerases I and III subunit RPAC1, putative OS=Plasmodium falciparum (isolate 3D7) OX=36329 GN=PF3D7_1143300 PE=4 SV=1	Q8IHT3	PF3D7_1143300	39 kDa	2	3	0.584963	2	3	0.108	0.135
Nuclear movement protein, putative OS=Plasmodium falciparum (isolate 3D7) OX=36329 GN=PF3D7_1336800 PE=4 SV=1	Q8IDW4	PF3D7_1336800	46 kDa	4	6	0.584963	3	6	0.104	0.215
Ribosome biogenesis protein NSA2 homolog OS=Plasmodium falciparum (isolate 3D7) OX=36329 GN=PF3D7_0707900 PE=3 SV=1	Q8IC10	PF3D7_0707900	30 kDa	4	6	0.584963	4	5	0.216	0.286
CCT-alpha OS=Plasmodium falciparum (isolate 3D7) OX=36329 GN=PF3D7_1132200 PE=3 SV=1	Q8II43	PF3D7_1132200	60 kDa	2	3	0.584963	2	3	0.0349	0.0717
Uncharacterized protein OS=Plasmodium falciparum (isolate 3D7) OX=36329 GN=PF3D7_1147300 PE=4 SV=1	Q8IHP7	PF3D7_1147300	159 kDa	2	3	0.584963	2	3	0.0162	0.0272
Protein CAF40, putative OS=Plasmodium falciparum (isolate 3D7) OX=36329 GN=PF3D7_0507600 PE=4 SV=1	Q8I427	PF3D7_0507600	73 kDa	2	3	0.584963	2	2	0.0322	0.0429
60S ribosomal protein L22, putative OS=Plasmodium falciparum (isolate 3D7) OX=36329 GN=PF3D7_0821700 PE=1 SV=1	Q8IB51	PF3D7_0821700	16 kDa	2	3	0.584963	2	3	0.0791	0.165
Putative rRNA methyltransferase OS=Plasmodium falciparum (isolate 3D7) OX=36329 GN=PF3D7_1354300 PE=3 SV=1	Q8IDF8	PF3D7_1354300	120 kDa	2	3	0.584963	2	3	0.0236	0.0343
Signal recognition particle 54 kDa protein OS=Plasmodium falciparum (isolate 3D7) OX=36329 GN=PF3D7_1450100 PE=3 SV=1	Q8IKX4	PF3D7_1450100	56 kDa	2	3	0.584963	2	3	0.044	0.07
Uncharacterized protein OS=Plasmodium falciparum (isolate 3D7) OX=36329 GN=PF3D7_1120000 PE=4 SV=1	A0A143ZYR6	PF3D7_1120000	129 kDa	2	3	0.584963	2	3	0.0224	0.0336
Small ribosomal subunit assembling AARP2 protein OS=Plasmodium falciparum (isolate 3D7) OX=36329 GN=PF3D7_0106700 PE=4 SV=1	Q8I275	PF3D7_0106700	167 kDa	2	3	0.584963	2	3	0.0216	0.03
Protein kinase PK4 OS=Plasmodium falciparum (isolate 3D7) OX=36329 GN=PF3D7_0628200 PE=4 SV=1	C6KTB8	PF3D7_0628200	364 kDa	13	19	0.547488	12	17	0.0531	0.0697
Uncharacterized protein OS=Plasmodium falciparum (isolate 3D7) OX=36329 GN=PF3D7_1248700 PE=4 SV=1	Q8I4U7	PF3D7_1248700	231 kDa	13	19	0.547488	9	15	0.0709	0.107
Nucleoporin NUP205, putative OS=Plasmodium falciparum (isolate 3D7) OX=36329 GN=PF3D7_1364200 PE=4 SV=1	A0A5K1K9A0	PF3D7_1364200	207 kDa	7	10	0.514573	6	8	0.0463	0.0601
Heat shock protein 90 OS=Plasmodium falciparum (isolate 3D7) OX=36329 GN=PF3D7_0708400 PE=1 SV=1	Q8IC05	PF3D7_0708400	86 kDa	116	160	0.463947	58	64	0.577	0.576
Uncharacterized protein OS=Plasmodium falciparum (isolate 3D7) OX=36329 GN=PF3D7_1036900 PE=4 SV=1	A0A143ZYL5	PF3D7_1036900	193 kDa	25	34	0.443607	20	27	0.168	0.228
Tubulin beta chain OS=Plasmodium falciparum (isolate 3D7) OX=36329 GN=PF3D7_1008700 PE=3 SV=1	A0A143ZWL7	PF3D7_1008700	50 kDa	17	23	0.436099	14	14	0.391	0.369
60S acidic ribosomal protein P0 OS=Plasmodium falciparum (isolate 3D7) OX=36329 GN=PF3D7_1130200 PE=3 SV=1	Q8II61	PF3D7_1130200	35 kDa	15	20	0.415037	12	13	0.544	0.57
NOC3p domain-containing protein OS=Plasmodium falciparum (isolate 3D7) OX=36329 GN=PF3D7_1466800 PE=4 SV=1	Q8IKG9	PF3D7_1466800	105 kDa	3	4	0.415037	3	4	0.0299	0.0466
Glutamine synthetase, putative OS=Plasmodium falciparum (isolate 3D7) OX=36329 GN=PF3D7_0922600 PE=3 SV=1	C0H551	PF3D7_0922600	63 kDa	3	4	0.415037	3	4	0.0718	0.0994
Actin-related protein, putative OS=Plasmodium falciparum (isolate 3D7) OX=36329 GN=PF3D7_0719300 PE=3 SV=1	Q8IBQ9	PF3D7_0719300	121 kDa	3	4	0.415037	3	4	0.03	0.0397
Acyl-CoA synthetase OS=Plasmodium falciparum (isolate 3D7) OX=36329 GN=PF3D7_1238800 PE=4 SV=1	Q8I535	PF3D7_1238800	92 kDa	3	4	0.415037	3	3	0.0429	0.0429
RNA-binding protein, putative OS=Plasmodium falciparum (isolate 3D7) OX=36329 GN=PF3D7_1022000 PE=4 SV=2	Q8IJI3	PF3D7_1022000	167 kDa	3	4	0.415037	3	4	0.0266	0.0414
GYF domain-containing protein OS=Plasmodium falciparum (isolate 3D7) OX=36329 GN=PF3D7_0604500 PE=4 SV=1	C6KSP3	PF3D7_0604500	334 kDa	7	9	0.36257	6	8	0.0251	0.0365
NTF2 domain-containing protein OS=Plasmodium falciparum (isolate 3D7) OX=36329 GN=PF3D7_1423700 PE=4 SV=1	Q8ILL5	PF3D7_1423700	184 kDa	7	9	0.36257	6	7	0.0623	0.0603
FoP domain-containing protein, putative OS=Plasmodium falciparum (isolate 3D7) OX=36329 GN=PF3D7_0519700 PE=4 SV=1	C0H4F1	PF3D7_0519700	23 kDa	18	23	0.353637	13	12	0.453	0.448
Uncharacterized protein OS=Plasmodium falciparum (isolate 3D7) OX=36329 GN=PF3D7_0804500 PE=4 SV=1	A0A143ZZV5	PF3D7_0804500	721 kDa	4	5	0.321928	4	5	0.00878	0.0124
DNA-directed RNA polymerase subunit beta OS=Plasmodium falciparum (isolate 3D7) OX=36329 GN=PF3D7_1206600 PE=3 SV=1	Q8I5X9	PF3D7_1206600	167 kDa	4	5	0.321928	4	5	0.0386	0.0531
60S ribosomal protein L24, putative OS=Plasmodium falciparum (isolate 3D7) OX=36329 GN=PF3D7_1309100 PE=1 SV=1	Q8IEM3	PF3D7_1309100	19 kDa	8	10	0.321928	7	9	0.222	0.284
VAC14 domain-containing protein, putative OS=Plasmodium falciparum (isolate 3D7) OX=36329 GN=PF3D7_1225700 PE=3 SV=1	Q8I5G0	PF3D7_1225700	178 kDa	4	5	0.321928	3	5	0.0253	0.038
T-complex protein 1 subunit gamma OS=Plasmodium falciparum (isolate 3D7) OX=36329 GN=PF3D7_1229500 PE=3 SV=1	Q8I5C4	PF3D7_1229500	61 kDa	4	5	0.321928	4	5	0.0923	0.0978
40S ribosomal protein S20e, putative OS=Plasmodium falciparum (isolate 3D7) OX=36329 GN=PF3D7_1003500 PE=1 SV=1	Q8IK02	PF3D7_1003500	14 kDa	4	5	0.321928	3	4	0.127	0.127
ADP/ATP translocase OS=Plasmodium falciparum (isolate 3D7) OX=36329 GN=PF3D7_1037300 PE=3 SV=1	Q8IJ34	PF3D7_1037300	34 kDa	4	5	0.321928	4	5	0.183	0.213
60S ribosomal protein L37ae, putative OS=Plasmodium falciparum (isolate 3D7) OX=36329 GN=PF3D7_0210100.1 PE=3 SV=1	A0A143ZYX3	PF3D7_0210100	11 kDa	4	5	0.321928	2	2	0.0938	0.0938
Ribosomal protein L37 OS=Plasmodium falciparum (isolate 3D7) OX=36329 GN=PF3D7_0706400 PE=1 SV=1	C0H4L5	PF3D7_0706400	11 kDa	4	5	0.321928	2	2	0.152	0.152
Gamete antigen 27/25 OS=Plasmodium falciparum (isolate 3D7) OX=36329 GN=PF3D7_1302100 PE=1 SV=1	Q8IEU2	PF3D7_1302100	26 kDa	9	11	0.289507	7	7	0.447	0.447
60S ribosomal protein L6, putative OS=Plasmodium falciparum (isolate 3D7) OX=36329 GN=PF3D7_1338200 PE=3 SV=1	A0A5K1K8V8	PF3D7_1338200	26 kDa	15	18	0.263034	10	11	0.561	0.566
60S ribosomal protein L35, putative OS=Plasmodium falciparum (isolate 3D7) OX=36329 GN=PF3D7_1124900 PE=1 SV=2	Q8IIB4	PF3D7_1124900	15 kDa	5	6	0.263034	4	5	0.226	0.29
Transformer-2 protein homolog beta, putative OS=Plasmodium falciparum (isolate 3D7) OX=36329 GN=PF3D7_1002400.1 PE=4 SV=1	Q8IK12	PF3D7_1002400	30 kDa	5	6	0.263034	5	4	0.194	0.161
Phosphotransferase OS=Plasmodium falciparum (isolate 3D7) OX=36329 GN=PF3D7_0624000 PE=3 SV=1	C6KT76	PF3D7_0624000	55 kDa	5	6	0.263034	5	5	0.103	0.0933
40S ribosomal protein S15 OS=Plasmodium falciparum (isolate 3D7) OX=36329 GN=PF3D7_1358800 PE=1 SV=1	Q8IDB0	PF3D7_1358800	17 kDa	11	13	0.241008	9	10	0.477	0.49
Chromodomain-helicase-DNA-binding protein 1 homolog, putative OS=Plasmodium falciparum (isolate 3D7) OX=36329 GN=PF3D7_1023900 PE=4 SV=1	Q8IJG6	PF3D7_1023900	381 kDa	18	21	0.222392	16	18	0.0646	0.0697
Pyruvate kinase OS=Plasmodium falciparum (isolate 3D7) OX=36329 GN=PF3D7_0626800 PE=1 SV=1	C6KTA4	PF3D7_0626800	56 kDa	12	14	0.222392	9	10	0.301	0.28
40S ribosomal protein S24 OS=Plasmodium falciparum (isolate 3D7) OX=36329 GN=PF3D7_0519400 PE=1 SV=1	Q8I3R6	PF3D7_0519400	15 kDa	12	14	0.222392	7	8	0.376	0.308
Eukaryotic initiation factor 4A OS=Plasmodium falciparum (isolate 3D7) OX=36329 GN=PF3D7_1468700 PE=3 SV=1	Q8IKF0	PF3D7_1468700	45 kDa	12	14	0.222392	8	10	0.266	0.359
26S protease regulatory subunit 6A, putative OS=Plasmodium falciparum (isolate 3D7) OX=36329 GN=PF3D7_1130400 PE=3 SV=1	Q8II60	PF3D7_1130400	50 kDa	6	7	0.222392	6	7	0.214	0.257
40S ribosomal protein SA OS=Plasmodium falciparum (isolate 3D7) OX=36329 GN=PF3D7_1026800 PE=3 SV=1	A0A143ZZG2	PF3D7_1026800	30 kDa	6	7	0.222392	5	5	0.259	0.259
40S ribosomal protein S19 OS=Plasmodium falciparum (isolate 3D7) OX=36329 GN=PF3D7_0422400 PE=1 SV=1	Q8IFP2	PF3D7_0422400	20 kDa	6	7	0.222392	4	5	0.235	0.312
60S ribosomal protein L32 OS=Plasmodium falciparum (isolate 3D7) OX=36329 GN=PF3D7_0903900 PE=1 SV=1	Q8I3B0	PF3D7_0903900	16 kDa	28	32	0.192645	10	11	0.412	0.412
Probable ATP-dependent 6-phosphofructokinase OS=Plasmodium falciparum (isolate 3D7) OX=36329 GN=PF3D7_0915400 PE=3 SV=1	Q8I2Z8	PF3D7_0915400	159 kDa	70	79	0.174498	51	57	0.467	0.515
Heat shock protein 110 OS=Plasmodium falciparum (isolate 3D7) OX=36329 GN=PF3D7_0708800 PE=4 SV=1	Q8IC01	PF3D7_0708800	100 kDa	8	9	0.169925	7	8	0.107	0.11
Heat shock protein DNAJ homologue Pfj4 OS=Plasmodium falciparum (isolate 3D7) OX=36329 GN=PF3D7_1211400 PE=4 SV=1	Q7KQK3	PF3D7_1211400	28 kDa	8	9	0.169925	7	7	0.389	0.389
60S ribosomal protein L18-2, putative OS=Plasmodium falciparum (isolate 3D7) OX=36329 GN=PF3D7_1341300 PE=1 SV=1	C0H5G3	PF3D7_1341300	21 kDa	9	10	0.152003	4	4	0.31	0.31
Uncharacterized protein OS=Plasmodium falciparum (isolate 3D7) OX=36329 GN=PF3D7_1006700 PE=4 SV=2	Q8IJX4	PF3D7_1006700	46 kDa	9	10	0.152003	6	7	0.248	0.23
AP2 domain transcription factor AP2-I OS=Plasmodium falciparum (isolate 3D7) OX=36329 GN=PF3D7_1007700 PE=4 SV=1	Q8IJW6	PF3D7_1007700	183 kDa	20	22	0.137504	16	17	0.0946	0.0952
Phosphopyruvate hydratase OS=Plasmodium falciparum (isolate 3D7) OX=36329 GN=PF3D7_1015900 PE=3 SV=1	A0A143ZZ61	PF3D7_1015900	49 kDa	10	11	0.137504	10	9	0.274	0.262
S-adenosylmethionine decarboxylase/ornithine decarboxylase OS=Plasmodium falciparum (isolate 3D7) OX=36329 GN=PF3D7_1033100 PE=3 SV=1	Q8IJ77	PF3D7_1033100	168 kDa	22	24	0.125531	19	21	0.158	0.179
Bromodomain protein, putative OS=Plasmodium falciparum (isolate 3D7) OX=36329 GN=PF3D7_0110500 PE=1 SV=1	Q8I240	PF3D7_0110500	268 kDa	11	12	0.125531	9	10	0.0499	0.0586
60S ribosomal protein L27a, putative OS=Plasmodium falciparum (isolate 3D7) OX=36329 GN=PF3D7_0618300 PE=1 SV=1	C6KT23	PF3D7_0618300	17 kDa	11	12	0.125531	7	7	0.392	0.392
40S ribosomal protein S5 OS=Plasmodium falciparum (isolate 3D7) OX=36329 GN=PF3D7_1447000 PE=1 SV=1	Q8IL02	PF3D7_1447000	30 kDa	12	13	0.115477	11	11	0.412	0.412
60S ribosomal protein L5, putative OS=Plasmodium falciparum (isolate 3D7) OX=36329 GN=PF3D7_1424100 PE=1 SV=1	Q8ILL3	PF3D7_1424100	34 kDa	25	27	0.111031	17	15	0.463	0.446
HSP40, subfamily A OS=Plasmodium falciparum (isolate 3D7) OX=36329 GN=PF3D7_1437900 PE=4 SV=1	Q8IL88	PF3D7_1437900	48 kDa	15	16	0.0931094	9	11	0.262	0.302
40S ribosomal protein S11, putative OS=Plasmodium falciparum (isolate 3D7) OX=36329 GN=PF3D7_0317600 PE=1 SV=2	O77381	PF3D7_0317600	19 kDa	15	16	0.0931094	11	11	0.366	0.366
40S ribosomal protein S4 OS=Plasmodium falciparum (isolate 3D7) OX=36329 GN=PF3D7_1105400 PE=1 SV=2	Q8IIU8	PF3D7_1105400	30 kDa	22	23	0.0641303	15	15	0.544	0.544
60S ribosomal protein L13 OS=Plasmodium falciparum (isolate 3D7) OX=36329 GN=PF3D7_0814000 PE=1 SV=1	Q8IAX6	PF3D7_0814000	25 kDa	22	23	0.0641303	12	12	0.442	0.442
DNA/RNA-binding protein Alba 1 OS=Plasmodium falciparum (isolate 3D7) OX=36329 GN=PF3D7_0814200 PE=4 SV=1	Q8IAX8	PF3D7_0814200	21 kDa	29	29	0	14	15	0.387	0.391
40S ribosomal protein S6 OS=Plasmodium falciparum (isolate 3D7) OX=36329 GN=PF3D7_1342000 PE=1 SV=1	Q8IDR9	PF3D7_1342000	160 kDa	13	13	0	9	11	0.252	0.291
Uncharacterized protein OS=Plasmodium falciparum (isolate 3D7) OX=36329 GN=PF3D7_1408700 PE=4 SV=2	Q8IM09	PF3D7_1408700	105 kDa	10	10	0	10	10	0.0173	0.0166
60S ribosomal protein L21 OS=Plasmodium falciparum (isolate 3D7) OX=36329 GN=PF3D7_1426000 PE=1 SV=1	Q8ILK3	PF3D7_1426000	73 kDa	17	17	0	8	8	0.311	0.385
Kelch protein K13 OS=Plasmodium falciparum (isolate 3D7) OX=36329 GN=PF3D7_1343700 PE=1 SV=1	Q8IDQ2	PF3D7_1343700	119 kDa	10	10	0	9	8	0.121	0.16
Karyopherin beta OS=Plasmodium falciparum (isolate 3D7) OX=36329 GN=PF3D7_0524000 PE=4 SV=1	Q8I3M5	PF3D7_0524000	95 kDa	11	11	0	10	10	0.11	0.118
ATP-dependent RNA helicase DBP1, putative OS=Plasmodium falciparum (isolate 3D7) OX=36329 GN=PF3D7_0810600 PE=4 SV=1	Q8IAU1	PF3D7_0810600	111 kDa	17	17	0	14	14	0.172	0.172
60S ribosomal protein L27 OS=Plasmodium falciparum (isolate 3D7) OX=36329 GN=PF3D7_1460700 PE=1 SV=2	Q8IKM5	PF3D7_1460700	9 kDa	13	13	0	9	9	0.445	0.445
60S ribosomal protein L26, putative OS=Plasmodium falciparum (isolate 3D7) OX=36329 GN=PF3D7_0312800 PE=1 SV=1	O77364	PF3D7_0312800	290 kDa	13	13	0	5	6	0.262	0.262
60S ribosomal protein L35ae, putative OS=Plasmodium falciparum (isolate 3D7) OX=36329 GN=PF3D7_1142600 PE=1 SV=1	Q8IHT9	PF3D7_1142600	157 kDa	10	10	0	7	6	0.271	0.271
Tubulin alpha chain OS=Plasmodium falciparum (isolate 3D7) OX=36329 GN=PF3D7_0903700 PE=3 SV=1	Q6ZLZ9	PF3D7_0903700	134 kDa	14	14	0	8	7	0.272	0.249
Nucleoporin NUP116/NSP116, putative OS=Plasmodium falciparum (isolate 3D7) OX=36329 GN=PF3D7_1473700 PE=4 SV=1	Q8IKA0	PF3D7_1473700	64 kDa	12	12	0	12	11	0.112	0.109
VPS13 domain-containing protein, putative OS=Plasmodium falciparum (isolate 3D7) OX=36329 GN=PF3D7_1346400 PE=4 SV=1	C0H5H6	PF3D7_1346400	529 kDa	7	7	0	7	7	0.0124	0.0132
Coatomer alpha subunit, putative OS=Plasmodium falciparum (isolate 3D7) OX=36329 GN=PF3D7_0606700 PE=4 SV=1	C6KSR5	PF3D7_0606700	92 kDa	7	7	0	5	6	0.0456	0.0582
Eukaryotic translation initiation factor 4E OS=Plasmodium falciparum (isolate 3D7) OX=36329 GN=PF3D7_0315100 PE=3 SV=1	O97266	PF3D7_0315100	19 kDa	9	9	0	8	8	0.419	0.485
DNA replication licensing factor MCM3, putative OS=Plasmodium falciparum (isolate 3D7) OX=36329 GN=PF3D7_0527000 PE=3 SV=1	Q8I3J5	PF3D7_0527000	59 kDa	7	7	0	7	7	0.102	0.107
AP2 domain transcription factor AP2-O5, putative OS=Plasmodium falciparum (isolate 3D7) OX=36329 GN=PF3D7_1449500 PE=4 SV=1	Q8IKY0	PF3D7_1449500	161 kDa	8	8	0	8	7	0.113	0.102
26S protease regulatory subunit 7, putative OS=Plasmodium falciparum (isolate 3D7) OX=36329 GN=PF3D7_1311500 PE=3 SV=2	Q8IEK3	PF3D7_1311500	95 kDa	5	5	0	5	5	0.207	0.205
40S ribosomal protein S18, putative OS=Plasmodium falciparum (isolate 3D7) OX=36329 GN=PF3D7_1126200 PE=1 SV=1	Q8IIA2	PF3D7_1126200	552 kDa	8	8	0	6	6	0.301	0.449
Calponin homology domain-containing protein, putative OS=Plasmodium falciparum (isolate 3D7) OX=36329 GN=PF3D7_1447800 PE=4 SV=1	Q8IKZ7	PF3D7_1447800	355 kDa	4	4	0	4	4	0.0166	0.0166
60S ribosomal protein L23 OS=Plasmodium falciparum (isolate 3D7) OX=36329 GN=PF3D7_1323400 PE=1 SV=1	Q8IE82	PF3D7_1323400	292 kDa	6	6	0	3	4	0.174	0.211
Cell division cycle protein 48 homologue, putative OS=Plasmodium falciparum (isolate 3D7) OX=36329 GN=PF3D7_0619400 PE=4 SV=1	C6KT34	PF3D7_0619400	45 kDa	7	7	0	7	7	0.0966	0.0918
60S ribosomal protein L11a, putative OS=Plasmodium falciparum (isolate 3D7) OX=36329 GN=PF3D7_0719600 PE=1 SV=1	Q8IBQ6	PF3D7_0719600	123 kDa	4	4	0	3	3	0.231	0.231
S-adenosylmethionine synthase OS=Plasmodium falciparum (isolate 3D7) OX=36329 GN=PF3D7_0922200 PE=3 SV=1	Q7K6A4	PF3D7_0922200	27 kDa	7	7	0	7	7	0.204	0.206
Dynein-related AAA-type ATPase, putative OS=Plasmodium falciparum (isolate 3D7) OX=36329 GN=PF3D7_1434500 PE=4 SV=2	Q8ILB9	PF3D7_1434500	35 kDa	1	1	0	1	1	0.000987	0.00111
Uncharacterized protein OS=Plasmodium falciparum (isolate 3D7) OX=36329 GN=PF3D7_1308400 PE=4 SV=1	C0H5A6	PF3D7_1308400	852 kDa	2	2	0	2	2	0.0039	0.00423
Bromodomain protein 1 OS=Plasmodium falciparum (isolate 3D7) OX=36329 GN=PF3D7_1033700 PE=1 SV=1	Q8IJ72	PF3D7_1033700	19 kDa	8	8	0	6	6	0.209	0.184
26S protease regulatory subunit 10B, putative OS=Plasmodium falciparum (isolate 3D7) OX=36329 GN=PF3D7_1306400 PE=3 SV=1	Q8IEQ1	PF3D7_1306400	84 kDa	3	3	0	3	3	0.148	0.145
Cleavage and polyadenylation specificity factor subunit 3, putative OS=Plasmodium falciparum (isolate 3D7) OX=36329 GN=PF3D7_1438500 PE=4 SV=1	Q8IL83	PF3D7_1438500	127 kDa	4	4	0	3	3	0.0388	0.0388
Serine/threonine protein kinase, putative OS=Plasmodium falciparum (isolate 3D7) OX=36329 GN=PF3D7_1148000 PE=4 SV=1	Q8IHP1	PF3D7_1148000	109 kDa	3	3	0	2	2	0.0154	0.0154
Translation initiation factor IF-2, putative OS=Plasmodium falciparum (isolate 3D7) OX=36329 GN=PF3D7_0607000 PE=4 SV=1	C6KSR8	PF3D7_0607000	17 kDa	4	4	0	3	3	0.0399	0.042
40S ribosomal protein S23, putative OS=Plasmodium falciparum (isolate 3D7) OX=36329 GN=PF3D7_0306900 PE=1 SV=1	O97248	PF3D7_0306900	15 kDa	3	3	0	2	2	0.138	0.138
Transcriptional coactivator ADA2 OS=Plasmodium falciparum (isolate 3D7) OX=36329 GN=PF3D7_1014600 PE=4 SV=1	Q8IJP9	PF3D7_1014600	16 kDa	3	3	0	3	3	0.0167	0.0175
Pre-mRNA-splicing regulator, putative OS=Plasmodium falciparum (isolate 3D7) OX=36329 GN=PF3D7_1230800 PE=3 SV=2	Q8I5B2	PF3D7_1230800	50 kDa	5	5	0	5	5	0.0976	0.0959
Prefoldin subunit 2, putative OS=Plasmodium falciparum (isolate 3D7) OX=36329 GN=PF3D7_1416900 PE=3 SV=1	Q8ILS7	PF3D7_1416900	142 kDa	3	3	0	3	3	0.211	0.211
V-type proton ATPase subunit G, putative OS=Plasmodium falciparum (isolate 3D7) OX=36329 GN=PF3D7_1323200 PE=3 SV=1	Q8IE84	PF3D7_1323200	697 kDa	3	3	0	3	2	0.431	0.268
Mediator of RNA polymerase II transcription subunit 14 OS=Plasmodium falciparum (isolate 3D7) OX=36329 GN=PF3D7_0709300 PE=3 SV=1	Q8IBZ6	PF3D7_0709300	177 kDa	2	2	0	2	2	0.00733	0.0077
Histone H3 OS=Plasmodium falciparum (isolate 3D7) OX=36329 GN=PF3D7_0610400 PE=3 SV=1	C6KSV0	PF3D7_0610400	27 kDa	4	4	0	3	3	0.221	0.221
Uncharacterized protein OS=Plasmodium falciparum (isolate 3D7) OX=36329 GN=PF3D7_0510100 PE=4 SV=1	Q8I403	PF3D7_0510100	110 kDa	4	4	0	4	4	0.0181	0.0174
Probable DNA-directed RNA polymerase II subunit RPB11 OS=Plasmodium falciparum (isolate 3D7) OX=36329 GN=PF13_0023 PE=3 SV=1	Q8IER7	PF13_0023	84 kDa	3	3	0	3	2	0.302	0.175
Phosphoethanolamine N-methyltransferase OS=Plasmodium falciparum (isolate 3D7) OX=36329 GN=PF3D7_1343000 PE=4 SV=1	Q8IDQ9	PF3D7_1343000	47 kDa	2	2	0	2	2	0.0789	0.0827
60S acidic ribosomal protein P1, putative OS=Plasmodium falciparum (isolate 3D7) OX=36329 GN=PF3D7_1103100 PE=3 SV=1	Q8IIX0	PF3D7_1103100	18 kDa	2	2	0	2	2	0.364	0.254
Regulator of nonsense transcripts 1, putative OS=Plasmodium falciparum (isolate 3D7) OX=36329 GN=PF3D7_1005500 PE=3 SV=1	A0A143ZY29	PF3D7_1005500	238 kDa	1	1	0	1	1	0.0158	0.0108
60S ribosomal protein L34 OS=Plasmodium falciparum (isolate 3D7) OX=36329 GN=PF3D7_0710600 PE=1 SV=1	Q8IBY4	PF3D7_0710600	22 kDa	4	4	0	3	3	0.167	0.167
Coatomer subunit gamma OS=Plasmodium falciparum (isolate 3D7) OX=36329 GN=PF3D7_1145100 PE=3 SV=1	Q8IHR6	PF3D7_1145100	92 kDa	2	2	0	2	2	0.0215	0.0215
Uncharacterized protein OS=Plasmodium falciparum (isolate 3D7) OX=36329 GN=PF3D7_1358200 PE=4 SV=1	C0H5I8	PF3D7_1358200	20 kDa	2	2	0	2	2	0.0125	0.0119
Uncharacterized protein OS=Plasmodium falciparum (isolate 3D7) OX=36329 GN=PF3D7_0507800 PE=4 SV=1	Q8I425	PF3D7_0507800	45 kDa	3	3	0	3	3	0.0229	0.0229
Nucleosome assembly protein OS=Plasmodium falciparum (isolate 3D7) OX=36329 GN=PF3D7_1203700 PE=1 SV=2	Q8I608	PF3D7_1203700	971 kDa	3	3	0	2	3	0.104	0.127
MCL1 domain-containing protein, putative OS=Plasmodium falciparum (isolate 3D7) OX=36329 GN=PF3D7_1305000 PE=4 SV=1	Q8IER6	PF3D7_1305000	738 kDa	2	2	0	2	2	0.0162	0.0162
40S ribosomal protein S26 OS=Plasmodium falciparum (isolate 3D7) OX=36329 GN=PF3D7_0217800 PE=1 SV=1	O96258	PF3D7_0217800	56 kDa	3	3	0	2	2	0.14	0.14
Acyl-CoA synthetase OS=Plasmodium falciparum (isolate 3D7) OX=36329 GN=PF3D7_0525100 PE=4 SV=1	Q8I3L4	PF3D7_0525100	45 kDa	4	4	0	3	4	0.0654	0.0951
GTP cyclohydrolase 1 OS=Plasmodium falciparum (isolate 3D7) OX=36329 GN=PF3D7_1224000 PE=3 SV=1	Q8I5H7	PF3D7_1224000	101 kDa	2	2	0	2	2	0.054	0.054
Exosome complex component RRP40, putative OS=Plasmodium falciparum (isolate 3D7) OX=36329 GN=PF3D7_1307000 PE=4 SV=1	Q8IEP5	PF3D7_1307000	171 kDa	2	2	0	2	2	0.102	0.102
Uncharacterized protein OS=Plasmodium falciparum (isolate 3D7) OX=36329 GN=PF3D7_0831400 PE=4 SV=1	C0H4Z7	PF3D7_0831400	112 kDa	1	1	0	1	1	0.0364	0.0298
DNA polymerase OS=Plasmodium falciparum (isolate 3D7) OX=36329 GN=PF3D7_0411900 PE=3 SV=2	Q9U0H1	PF3D7_0411900	16 kDa	2	2	0	2	1	0.0167	0.00994
Translation elongation factor EF-1, subunit alpha, putative OS=Plasmodium falciparum (isolate 3D7) OX=36329 GN=PF3D7_1123400 PE=4 SV=1	Q8IIC9	PF3D7_1123400	300 kDa	2	2	0	2	2	0.0414	0.0414
60S ribosomal protein L31 OS=Plasmodium falciparum (isolate 3D7) OX=36329 GN=PF3D7_0503800 PE=1 SV=1	Q8I463	PF3D7_0503800	71 kDa	3	3	0	2	2	0.183	0.183
Phosphoinositide-binding protein, putative OS=Plasmodium falciparum (isolate 3D7) OX=36329 GN=PF3D7_0720700 PE=4 SV=2	Q8IBP4	PF3D7_0720700	17 kDa	1	1	0	1	1	0.00369	0.00369
40S ribosomal protein S10, putative OS=Plasmodium falciparum (isolate 3D7) OX=36329 GN=PF3D7_0719700 PE=1 SV=1	Q8IBQ5	PF3D7_0719700	14 kDa	3	3	0	3	3	0.307	0.307
Bifunctional dihydrofolate reductase-thymidylate synthase OS=Plasmodium falciparum (isolate 3D7) OX=36329 GN=PF3D7_0417200 PE=3 SV=1	Q8I1R6	PF3D7_0417200	326 kDa	2	2	0	2	2	0.0378	0.0345
Uncharacterized protein OS=Plasmodium falciparum (isolate 3D7) OX=36329 GN=PF3D7_1455700 PE=4 SV=1	Q8IKS1	PF3D7_1455700	15 kDa	2	2	0	2	2	0.0288	0.0223
Nucleoporin NUP221, putative OS=Plasmodium falciparum (isolate 3D7) OX=36329 GN=PF3D7_0905100 PE=4 SV=1	Q8I398	PF3D7_0905100	298 kDa	2	2	0	1	2	0.00616	0.0152
60S ribosomal protein L29 OS=Plasmodium falciparum (isolate 3D7) OX=36329 GN=PF3D7_1460300 PE=1 SV=1	C6S3J6	PF3D7_1460300	14 kDa	3	3	0	2	2	0.134	0.134
Vesicle-fusing ATPase OS=Plasmodium falciparum (isolate 3D7) OX=36329 GN=PF3D7_0303000 PE=3 SV=1	O77313	PF3D7_0303000	31 kDa	1	1	0	1	1	0.0179	0.0179
Nascent polypeptide-associated complex subunit beta OS=Plasmodium falciparum (isolate 3D7) OX=36329 GN=PF3D7_1426100 PE=3 SV=1	Q8ILK2	PF3D7_1426100	13 kDa	3	3	0	3	3	0.164	0.164
Eukaryotic translation initiation factor 3 subunit E OS=Plasmodium falciparum (isolate 3D7) OX=36329 GN=PF3D7_0528200 PE=3 SV=1	Q8I3I5	PF3D7_0528200	184 kDa	2	2	0	2	2	0.0387	0.0368
rRNA 2'-O-methyltransferase fibrillarin, putative OS=Plasmodium falciparum (isolate 3D7) OX=36329 GN=PF3D7_1407100 PE=3 SV=1	Q8IM23	PF3D7_1407100	17 kDa	1	1	0	1	1	0.0377	0.0629
Prefoldin subunit 3 OS=Plasmodium falciparum (isolate 3D7) OX=36329 GN=PF3D7_0718500 PE=3 SV=1	Q8IBR6	PF3D7_0718500	124 kDa	1	1	0	1	1	0.0521	0.099
Nascent polypeptide-associated complex subunit alpha, putative OS=Plasmodium falciparum (isolate 3D7) OX=36329 GN=PF3D7_0621800 PE=4 SV=1	C6KT55	PF3D7_0621800	191 kDa	0	1	0	0	1	0	0.0761
Helicase SKI2W, putative OS=Plasmodium falciparum (isolate 3D7) OX=36329 GN=PF3D7_0909900 PE=4 SV=1	Q8I353	PF3D7_0909900	177 kDa	0	1	0	0	1	0	0.0102
Replication factor C subunit 3, putative OS=Plasmodium falciparum (isolate 3D7) OX=36329 GN=PF3D7_1463200 PE=3 SV=1	Q8IKK4	PF3D7_1463200	40 kDa	2	2	0	2	1	0.113	0.0669
Proteasome subunit alpha type-1, putative OS=Plasmodium falciparum (isolate 3D7) OX=36329 GN=PF3D7_1474800 PE=1 SV=1	Q8IK90	PF3D7_1474800	174 kDa	3	3	0	3	3	0.161	0.161
Uncharacterized protein OS=Plasmodium falciparum (isolate 3D7) OX=36329 GN=PF3D7_0726400 PE=4 SV=1	C0H4P4	PF3D7_0726400	13 kDa	2	2	0	2	2	0.00465	0.00566
Exportin-T OS=Plasmodium falciparum (isolate 3D7) OX=36329 GN=PF3D7_1315900 PE=3 SV=1	A0A5K1K8Q1	PF3D7_1315900	77 kDa	1	1	0	1	1	0.00731	0.00731
Regulator of initiation factor 2 (eIF2) OS=Plasmodium falciparum (isolate 3D7) OX=36329 GN=PF3D7_0322400 PE=3 SV=2	C0H485	PF3D7_0322400	46 kDa	0	1	0	0	1	0	0.0231
Uncharacterized protein OS=Plasmodium falciparum (isolate 3D7) OX=36329 GN=PF3D7_1211200 PE=4 SV=1	Q8I5T8	PF3D7_1211200	28 kDa	1	1	0	1	1	0.00546	0.00819
Nuclear polyadenylated RNA-binding protein NAB2, putative OS=Plasmodium falciparum (isolate 3D7) OX=36329 GN=PF3D7_0623100 PE=4 SV=1	C6KT67	PF3D7_0623100	36 kDa	2	2	0	2	2	0.0496	0.0407
Polyadenylate-binding protein 2, putative OS=Plasmodium falciparum (isolate 3D7) OX=36329 GN=PF3D7_0923900 PE=4 SV=1	Q8I2R8	PF3D7_0923900	225 kDa	2	2	0	2	2	0.114	0.114
AP-1 complex subunit gamma, putative OS=Plasmodium falciparum (isolate 3D7) OX=36329 GN=PF3D7_1455500 PE=4 SV=1	Q8IKS3	PF3D7_1455500	63 kDa	2	2	0	2	2	0.0259	0.0176
Transportin OS=Plasmodium falciparum (isolate 3D7) OX=36329 GN=PF3D7_0627700 PE=4 SV=1	C6KTB3	PF3D7_0627700	14 kDa	2	2	0	2	2	0.0166	0.0201
DNA-directed RNA polymerases I and III subunit RPAC2, putative OS=Plasmodium falciparum (isolate 3D7) OX=36329 GN=PF3D7_1415200 PE=3 SV=1	Q8ILU4	PF3D7_1415200	258 kDa	2	2	0	2	2	0.354	0.354
TLD domain-containing protein OS=Plasmodium falciparum (isolate 3D7) OX=36329 GN=PF3D7_0919800 PE=4 SV=1	Q8I2V5	PF3D7_0919800	16 kDa	1	1	0	1	1	0.00835	0.00835
ATP-dependent RNA helicase DRS1, putative OS=Plasmodium falciparum (isolate 3D7) OX=36329 GN=PF3D7_1251500 PE=3 SV=1	A0A144A382	PF3D7_1251500	72 kDa	1	1	0	1	1	0.0142	0.0142
Phenylalanyl-tRNA synthetase beta subunit OS=Plasmodium falciparum (isolate 3D7) OX=36329 GN=PF3D7_1104000 PE=3 SV=1	Q8IIW2	PF3D7_1104000	126 kDa	0	1	0	0	1	0	0.0161
Cdc2-related protein kinase 3 OS=Plasmodium falciparum (isolate 3D7) OX=36329 GN=PF3D7_0415300 PE=4 SV=1	Q8I1T4	PF3D7_0415300	236 kDa	1	1	0	1	1	0.00597	0.00597
Protein transport protein Sec24A OS=Plasmodium falciparum (isolate 3D7) OX=36329 GN=PF3D7_1361100 PE=4 SV=1	C0H5J6	PF3D7_1361100	8 kDa	1	1	0	1	1	0.0138	0.0138
Multidrug resistance protein 2 OS=Plasmodium falciparum (isolate 3D7) OX=36329 GN=PF3D7_1447900 PE=4 SV=1	Q8IKZ6	PF3D7_1447900	89 kDa	0	1	0	0	1	0	0.0176
DNA helicase, putative OS=Plasmodium falciparum (isolate 3D7) OX=36329 GN=PF3D7_0818700 PE=4 SV=2	C0H4V8	PF3D7_0818700	19 kDa	1	1	0	1	1	0.00981	0.00899
Uncharacterized protein OS=Plasmodium falciparum (isolate 3D7) OX=36329 GN=PF3D7_1111700 PE=4 SV=1	Q8IIP6	PF3D7_1111700	61 kDa	1	1	0	1	1	0.0175	0.01
Nucleolar complex protein 2, putative OS=Plasmodium falciparum (isolate 3D7) OX=36329 GN=PF3D7_1340300 PE=3 SV=1	Q8IDT3	PF3D7_1340300	34 kDa	1	1	0	1	1	0.0147	0.0178
RNA-binding protein, putative OS=Plasmodium falciparum (isolate 3D7) OX=36329 GN=PF3D7_0319500 PE=4 SV=1	O97318	PF3D7_0319500	23 kDa	1	1	0	1	1	0.0421	0.0421
GTP-binding protein, putative OS=Plasmodium falciparum (isolate 3D7) OX=36329 GN=PF3D7_1358900 PE=4 SV=1	C0H5I9	PF3D7_1358900	39 kDa	1	1	0	1	1	0.03	0.03
Replication factor C subunit 4, putative OS=Plasmodium falciparum (isolate 3D7) OX=36329 GN=PF3D7_1241700 PE=4 SV=1	Q8I512	PF3D7_1241700	29 kDa	1	1	0	1	1	0.0625	0.0625
Aspartyl-tRNA synthetase OS=Plasmodium falciparum (isolate 3D7) OX=36329 GN=PF3D7_0102900 PE=3 SV=1	Q8I2B1	PF3D7_0102900	599 kDa	1	1	0	1	1	0.0144	0.0144
Eukaryotic translation initiation factor 2 subunit beta OS=Plasmodium falciparum (isolate 3D7) OX=36329 GN=PF3D7_1010600 PE=3 SV=1	Q8IJT9	PF3D7_1010600	143 kDa	1	1	0	1	1	0.0721	0.036
Protein transport protein Sec24B, putative OS=Plasmodium falciparum (isolate 3D7) OX=36329 GN=PF3D7_0405100 PE=4 SV=1	C0H489	PF3D7_0405100	220 kDa	1	1	0	1	1	0.00889	0.00889
CCR4-NOT transcription complex subunit 4, putative OS=Plasmodium falciparum (isolate 3D7) OX=36329 GN=PF3D7_1235300 PE=4 SV=1	Q8I569	PF3D7_1235300	91 kDa	1	1	0	1	1	0.00481	0.00481
Exosome complex component CSL4, putative OS=Plasmodium falciparum (isolate 3D7) OX=36329 GN=PF3D7_0720000 PE=4 SV=1	Q8IBQ2	PF3D7_0720000	23 kDa	1	1	0	1	1	0.0872	0.0872
Uncharacterized protein OS=Plasmodium falciparum (isolate 3D7) OX=36329 GN=PF3D7_1105800 PE=4 SV=2	Q8IIU5	PF3D7_1105800	124 kDa	1	1	0	1	1	0.0526	0.0526
Uncharacterized protein OS=Plasmodium falciparum (isolate 3D7) OX=36329 GN=PF3D7_0501000 PE=4 SV=1	Q8I490	PF3D7_0501000	133 kDa	1	1	0	1	1	0.0423	0.0423
Ornithine aminotransferase OS=Plasmodium falciparum (isolate 3D7) OX=36329 GN=OAT PE=1 SV=1	Q6LFH8	OAT	11 kDa	1	1	0	1	1	0.029	0.029
Translation initiation factor SUI1, putative OS=Plasmodium falciparum (isolate 3D7) OX=36329 GN=PF3D7_0907600 PE=4 SV=1	Q8I375	PF3D7_0907600	125 kDa	0	1	0	0	1	0	0.0134
Putative histone-lysine N-methyltransferase 1 OS=Plasmodium falciparum (isolate 3D7) OX=36329 GN=SET1 PE=1 SV=1	C6KTD2	SET1	83 kDa	1	1	0	1	1	0.00133	0.00148
Uncharacterized protein OS=Plasmodium falciparum (isolate 3D7) OX=36329 GN=PF3D7_1239800 PE=4 SV=1	Q8I525	PF3D7_1239800	160 kDa	1	1	0	1	1	0.00208	0.00191
DNA-binding chaperone, putative OS=Plasmodium falciparum (isolate 3D7) OX=36329 GN=PF3D7_1216900 PE=4 SV=1	Q8I5N9	PF3D7_1216900	107 kDa	0	1	0	0	1	0	0.00852
RNA-binding protein musashi, putative OS=Plasmodium falciparum (isolate 3D7) OX=36329 GN=PF3D7_0916700 PE=4 SV=1	Q8I2Y5	PF3D7_0916700	144 kDa	2	2	0	2	2	0.0619	0.067
40S ribosomal protein S21 OS=Plasmodium falciparum (isolate 3D7) OX=36329 GN=PF3D7_1144000 PE=1 SV=1	Q8IHS5	PF3D7_1144000	96 kDa	0	1	0	0	1	0	0.11
CUGBP Elav-like family member 1 OS=Plasmodium falciparum (isolate 3D7) OX=36329 GN=PF3D7_1359400 PE=4 SV=1	Q8IDB7	PF3D7_1359400	114 kDa	1	1	0	1	1	0.0236	0.0393
Prefoldin subunit 5, putative OS=Plasmodium falciparum (isolate 3D7) OX=36329 GN=PF3D7_1128100 PE=4 SV=1	Q8II82	PF3D7_1128100	37 kDa	2	2	0	2	2	0.0887	0.0887
Uncharacterized protein OS=Plasmodium falciparum (isolate 3D7) OX=36329 GN=PF3D7_1249100 PE=4 SV=1	Q8I4U3	PF3D7_1249100	42 kDa	2	2	0	2	2	0.0791	0.0791
Uncharacterized protein OS=Plasmodium falciparum (isolate 3D7) OX=36329 GN=PF3D7_0828300 PE=4 SV=1	Q8IBB4	PF3D7_0828300	38 kDa	2	2	0	2	2	0.0362	0.0362
ATP-dependent RNA helicase DBP5 OS=Plasmodium falciparum (isolate 3D7) OX=36329 GN=PF3D7_1459000 PE=4 SV=1	Q8IKP1	PF3D7_1459000	73 kDa	1	1	0	1	1	0.0189	0.0189
EH domain-containing protein OS=Plasmodium falciparum (isolate 3D7) OX=36329 GN=PF3D7_0304200 PE=4 SV=1	Q9NLB8	PF3D7_0304200	25 kDa	1	1	0	1	1	0.0281	0.0281
Exosome complex exonuclease RRP6 OS=Plasmodium falciparum (isolate 3D7) OX=36329 GN=PF3D7_1449700 PE=4 SV=1	Q8IKX8	PF3D7_1449700	156 kDa	2	2	0	2	2	0.0158	0.0158
Kelch protein K10 OS=Plasmodium falciparum (isolate 3D7) OX=36329 GN=PF3D7_1022600 PE=4 SV=1	Q8IJH9	PF3D7_1022600	195 kDa	1	1	0	1	1	0.0123	0.0123
Uncharacterized protein OS=Plasmodium falciparum (isolate 3D7) OX=36329 GN=PF3D7_0416900 PE=4 SV=1	C0H4A9	PF3D7_0416900	22 kDa	0	1	0	0	1	0	0.00413
Phosphatidylinositol 3-kinase OS=Plasmodium falciparum (isolate 3D7) OX=36329 GN=PF3D7_0515300 PE=1 SV=1	Q8I3V5	PF3D7_0515300	31 kDa	1	1	0	1	1	0.00563	0.00563
Protein transport protein YIF1, putative OS=Plasmodium falciparum (isolate 3D7) OX=36329 GN=PF3D7_0820500 PE=3 SV=1	Q8IB40	PF3D7_0820500	31 kDa	1	1	0	1	1	0.0176	0.0176
ATP-dependent RNA helicase, putative OS=Plasmodium falciparum (isolate 3D7) OX=36329 GN=PF3D7_0602100 PE=4 SV=1	C6KSM1	PF3D7_0602100	46 kDa	0	1	0	0	1	0	0.00741
Replication protein A1, large subunit OS=Plasmodium falciparum (isolate 3D7) OX=36329 GN=PF3D7_0409600 PE=3 SV=1	Q9U0J0	PF3D7_0409600	796 kDa	0	1	0	0	1	0	0.0114
DNA primase large subunit OS=Plasmodium falciparum (isolate 3D7) OX=36329 GN=PF3D7_0910900 PE=3 SV=1	C0H531	PF3D7_0910900	691 kDa	0	1	0	0	1	0.0	0.0186
U6 snRNA-associated Sm-like protein LSm3 OS=Plasmodium falciparum (isolate 3D7) OX=36329 GN=LSM3 PE=3 SV=1	C0H4W2	LSM3	45 kDa	1	1	0	1	1	0.132	0.132
Uncharacterized protein OS=Plasmodium falciparum (isolate 3D7) OX=36329 GN=PF3D7_0703900 PE=4 SV=1	A0A143ZY62	PF3D7_0703900	57 kDa	0	1	0	0	1	0	0.00184
DUF155 domain-containing protein OS=Plasmodium falciparum (isolate 3D7) OX=36329 GN=PF3D7_0819500 PE=3 SV=1	C0H4W0	PF3D7_0819500	29 kDa	1	1	0	1	1	0.0311	0.0311
Spermidine synthase OS=Plasmodium falciparum (isolate 3D7) OX=36329 GN=PF3D7_1129000 PE=1 SV=1	Q8II73	PF3D7_1129000	45 kDa	1	1	0	1	1	0.0436	0.0436
Signal recognition particle subunit SRP68, putative OS=Plasmodium falciparum (isolate 3D7) OX=36329 GN=PF3D7_0621900 PE=3 SV=1	C6KT56	PF3D7_0621900	65 kDa	0	1	0	0	1	0	0.0129
Phosphoribosylpyrophosphate synthetase OS=Plasmodium falciparum (isolate 3D7) OX=36329 GN=PF3D7_1325100 PE=3 SV=1	Q8IE67	PF3D7_1325100	84 kDa	1	1	0	1	1	0.0229	0.0229
Uncharacterized protein OS=Plasmodium falciparum (isolate 3D7) OX=36329 GN=PF3D7_1317700 PE=4 SV=1	Q8IED9	PF3D7_1317700	62 kDa	0	1	0	0	1	0.0	0.0955
DNA mismatch repair protein MSH2, putative OS=Plasmodium falciparum (isolate 3D7) OX=36329 GN=PF3D7_1427500 PE=4 SV=1	Q8ILI9	PF3D7_1427500	136 kDa	1	1	0	1	1	0.0123	0.0123
RNA-binding protein, putative OS=Plasmodium falciparum (isolate 3D7) OX=36329 GN=PF3D7_1320900 PE=1 SV=1	C0H5C7	PF3D7_1320900	106 kDa	1	1	0	1	1	0.104	0.104
M18 aspartyl aminopeptidase OS=Plasmodium falciparum (isolate 3D7) OX=36329 GN=PF3D7_0932300 PE=1 SV=1	Q8I2J3	PF3D7_0932300	256 kDa	1	1	0	1	1	0.0246	0.0246
Phosphopantothenate--cysteine ligase, putative OS=Plasmodium falciparum (isolate 3D7) OX=36329 GN=PF3D7_1102400 PE=4 SV=1	Q8IIX6	PF3D7_1102400	99 kDa	1	1	0	1	1	0.0121	0.0121
RNA-binding protein, putative OS=Plasmodium falciparum (isolate 3D7) OX=36329 GN=PF3D7_1326300 PE=4 SV=1	A0A5K1K940	PF3D7_1326300	11 kDa	1	1	0	1	1	0.0247	0.0247
26S proteasome regulatory subunit RPN3, putative OS=Plasmodium falciparum (isolate 3D7) OX=36329 GN=PF3D7_1338100 PE=3 SV=1	A0A5K1K9F3	PF3D7_1338100	46 kDa	0	1	0	0	1	0	0.0298
AP-4 complex subunit epsilon, putative OS=Plasmodium falciparum (isolate 3D7) OX=36329 GN=PF3D7_0904100 PE=4 SV=2	Q8I3A8	PF3D7_0904100	37 kDa	0	1	0	0	1	0	0.00865
Tubulin gamma chain OS=Plasmodium falciparum (isolate 3D7) OX=36329 GN=PF3D7_0803700 PE=3 SV=1	Q8IAN7	PF3D7_0803700	49 kDa	1	1	0	1	1	0.0221	0.0265
ES2 protein, putative OS=Plasmodium falciparum (isolate 3D7) OX=36329 GN=PF3D7_1110900 PE=3 SV=1	Q8IIQ3	PF3D7_1110900	95 kDa	1	1	0	1	1	0.0207	0.0155
Sas10 domain-containing protein, putative OS=Plasmodium falciparum (isolate 3D7) OX=36329 GN=PF3D7_1358100 PE=3 SV=1	A0A5K1K911	PF3D7_1358100	15 kDa	1	1	0	1	1	0.0136	0.0163
SUZ domain-containing protein, putative OS=Plasmodium falciparum (isolate 3D7) OX=36329 GN=PF3D7_0218200 PE=4 SV=1	C6S3B8	PF3D7_0218200	66 kDa	0	1	0	0	1	0	0.0173
Lysine-specific histone demethylase, putative OS=Plasmodium falciparum (isolate 3D7) OX=36329 GN=PF3D7_0801900 PE=4 SV=1	C0H4R0	PF3D7_0801900	79 kDa	0	1	0	0	1	0	0.00193
Casein kinase II subunit beta OS=Plasmodium falciparum (isolate 3D7) OX=36329 GN=PF3D7_1342400 PE=3 SV=1	Q8IDR5	PF3D7_1342400	63 kDa	1	1	0	1	1	0.0286	0.0286
HSP90 co-chaperone p23 OS=Plasmodium falciparum (isolate 3D7) OX=36329 GN=PF3D7_1453700 PE=4 SV=2	Q8IKU1	PF3D7_1453700	52 kDa	1	1	0	1	1	0.04	0.04
Small nuclear ribonucleoprotein-associated protein B, putative OS=Plasmodium falciparum (isolate 3D7) OX=36329 GN=PF3D7_1414800 PE=4 SV=1	Q8ILU8	PF3D7_1414800	69 kDa	1	1	0	1	1	0.0547	0.0547
MMS19-like protein, putative OS=Plasmodium falciparum (isolate 3D7) OX=36329 GN=PF3D7_0505000 PE=4 SV=1	C0H4C6	PF3D7_0505000	89 kDa	0	1	0	0	1	0	0.00403
DEAD/DEAH box helicase, putative OS=Plasmodium falciparum (isolate 3D7) OX=36329 GN=PF3D7_1439100 PE=4 SV=1	Q8IL78	PF3D7_1439100	45 kDa	0	1	0	0	1	0	0.00405
Choline/ethanolaminephosphotransferase, putative OS=Plasmodium falciparum (isolate 3D7) OX=36329 GN=PF3D7_0628300.1 PE=3 SV=1	C6KTB9	PF3D7_0628300	30 kDa	0	1	0	0	1	0.0	0.0205
Cell cycle regulator protein, putative OS=Plasmodium falciparum (isolate 3D7) OX=36329 GN=PF3D7_0529500 PE=4 SV=1	Q8I3H2	PF3D7_0529500	22 kDa	1	1	0	1	1	0.0782	0.0782
Uncharacterized protein OS=Plasmodium falciparum (isolate 3D7) OX=36329 GN=PF3D7_0606000 PE=4 SV=1	C6KSQ8	PF3D7_0606000	20 kDa	0	1	0	0	1	0.0	0.0132
60S ribosomal protein L3 OS=Plasmodium falciparum (isolate 3D7) OX=36329 GN=PF3D7_1027800 PE=1 SV=1	Q8IJC6	PF3D7_1027800	44 kDa	41	40	-0.0356239	20	20	0.412	0.412
Kelch domain-containing protein, putative OS=Plasmodium falciparum (isolate 3D7) OX=36329 GN=PF3D7_1468100 PE=4 SV=1	Q8IKF6	PF3D7_1468100	296 kDa	24	23	-0.0614005	21	20	0.123	0.115
Chromatin remodeling protein OS=Plasmodium falciparum (isolate 3D7) OX=36329 GN=PF3D7_1104200 PE=4 SV=1	Q8IIW0	PF3D7_1104200	167 kDa	17	16	-0.0874628	16	16	0.128	0.137
Glyceraldehyde-3-phosphate dehydrogenase OS=Plasmodium falciparum (isolate 3D7) OX=36329 GN=PF3D7_1462800 PE=3 SV=1	Q8IKK7	PF3D7_1462800	37 kDa	16	15	-0.0931094	11	10	0.433	0.398
40S ribosomal protein S17, putative OS=Plasmodium falciparum (isolate 3D7) OX=36329 GN=PF3D7_1242700 PE=1 SV=1	Q8I502	PF3D7_1242700	16 kDa	16	15	-0.0931094	8	8	0.569	0.569
60S ribosomal protein L4 OS=Plasmodium falciparum (isolate 3D7) OX=36329 GN=PF3D7_0507100 PE=1 SV=1	Q8I431	PF3D7_0507100	46 kDa	31	29	-0.0962153	19	17	0.45	0.409
40S ribosomal protein S8 OS=Plasmodium falciparum (isolate 3D7) OX=36329 GN=PF3D7_1408600 PE=1 SV=1	Q8IM10	PF3D7_1408600	25 kDa	15	14	-0.0995357	9	8	0.339	0.339
Lysine--tRNA ligase OS=Plasmodium falciparum (isolate 3D7) OX=36329 GN=PF3D7_1350100 PE=1 SV=1	Q8IDJ8	PF3D7_1350100	68 kDa	14	13	-0.106915	10	11	0.211	0.202
Elongation factor 2 OS=Plasmodium falciparum (isolate 3D7) OX=36329 GN=PF3D7_1451100 PE=3 SV=1	Q8IKW5	PF3D7_1451100	94 kDa	12	11	-0.125531	8	8	0.113	0.117
40S ribosomal protein S3 OS=Plasmodium falciparum (isolate 3D7) OX=36329 GN=PF3D7_1465900 PE=1 SV=1	Q8IKH8	PF3D7_1465900	25 kDa	23	21	-0.131245	14	13	0.498	0.421
Histone H4 OS=Plasmodium falciparum (isolate 3D7) OX=36329 GN=PF3D7_1105000 PE=3 SV=1	Q8IIV2	PF3D7_1105000	11 kDa	11	10	-0.137504	6	6	0.524	0.524
GTP-binding nuclear protein OS=Plasmodium falciparum (isolate 3D7) OX=36329 GN=PF3D7_1117700 PE=3 SV=1	Q7KQK6	PF3D7_1117700	25 kDa	21	19	-0.14439	14	14	0.593	0.593
40S ribosomal protein S19 OS=Plasmodium falciparum (isolate 3D7) OX=36329 GN=PF3D7_1317800 PE=1 SV=1	C0H5C2	PF3D7_1317800	17 kDa	10	9	-0.152003	4	3	0.414	0.248
Ribosomal protein L15 OS=Plasmodium falciparum (isolate 3D7) OX=36329 GN=PF3D7_0415900 PE=1 SV=1	C0H4A6	PF3D7_0415900	24 kDa	10	9	-0.152003	6	6	0.278	0.278
DNA/RNA-binding protein Alba 4 OS=Plasmodium falciparum (isolate 3D7) OX=36329 GN=PF3D7_1347500 PE=4 SV=1	A0A5K1K8Y8	PF3D7_1347500	42 kDa	10	9	-0.152003	9	8	0.255	0.237
40S ribosomal protein S16, putative OS=Plasmodium falciparum (isolate 3D7) OX=36329 GN=PF3D7_0813900 PE=1 SV=1	Q8IAX5	PF3D7_0813900	16 kDa	10	9	-0.152003	8	9	0.424	0.535
ATP-dependent RNA helicase UAP56 OS=Plasmodium falciparum (isolate 3D7) OX=36329 GN=PF3D7_0209800 PE=4 SV=1	Q9TY94	PF3D7_0209800	52 kDa	10	9	-0.152003	8	8	0.293	0.269
Elongation factor 1-alpha OS=Plasmodium falciparum (isolate 3D7) OX=36329 GN=PF3D7_1357000 PE=3 SV=1	Q8I0P6	PF3D7_1357000	49 kDa	47	42	-0.162271	26	24	0.659	0.616
Adenosylhomocysteinase OS=Plasmodium falciparum (isolate 3D7) OX=36329 GN=PFE1050w PE=1 SV=2	P50250	PFE1050w	54 kDa	9	8	-0.169925	8	7	0.192	0.15
Heat shock protein 70 OS=Plasmodium falciparum (isolate 3D7) OX=36329 GN=PF3D7_0917900 PE=3 SV=1	Q8I2X4	PF3D7_0917900	72 kDa	25	22	-0.184425	19	18	0.342	0.319
Ran-binding protein, putative OS=Plasmodium falciparum (isolate 3D7) OX=36329 GN=PF3D7_1353400 PE=4 SV=1	Q8IDG6	PF3D7_1353400	140 kDa	8	7	-0.192645	8	7	0.0842	0.0704
60S ribosomal protein L13, putative OS=Plasmodium falciparum (isolate 3D7) OX=36329 GN=PF3D7_1004000 PE=1 SV=1	Q8IJZ7	PF3D7_1004000	24 kDa	22	19	-0.211504	15	14	0.465	0.396
60S ribosomal protein L2 OS=Plasmodium falciparum (isolate 3D7) OX=36329 GN=PF3D7_0516900 PE=1 SV=1	Q8I3T9	PF3D7_0516900	28 kDa	14	12	-0.222392	8	6	0.304	0.273
Heterochromatin protein 1 OS=Plasmodium falciparum (isolate 3D7) OX=36329 GN=PF3D7_1220900 PE=1 SV=1	Q8I5K4	PF3D7_1220900	31 kDa	7	6	-0.222392	6	6	0.229	0.286
Phosphoglycerate kinase OS=Plasmodium falciparum (isolate 3D7) OX=36329 GN=PGK PE=1 SV=1	P27362	PGK	45 kDa	7	6	-0.222392	7	6	0.228	0.18
Protein phosphatase PPM2 OS=Plasmodium falciparum (isolate 3D7) OX=36329 GN=PF3D7_1138500 PE=3 SV=2	Q8IHY0	PF3D7_1138500	105 kDa	32	27	-0.245112	22	18	0.237	0.206
40S ribosomal protein S15A, putative OS=Plasmodium falciparum (isolate 3D7) OX=36329 GN=PF3D7_0316800 PE=1 SV=1	O77395	PF3D7_0316800	15 kDa	12	10	-0.263034	9	7	0.546	0.446
26S protease regulatory subunit 8, putative OS=Plasmodium falciparum (isolate 3D7) OX=36329 GN=PF3D7_1248900 PE=3 SV=1	Q8I4U5	PF3D7_1248900	50 kDa	6	5	-0.263034	6	5	0.182	0.14
60S ribosomal protein L7, putative OS=Plasmodium falciparum (isolate 3D7) OX=36329 GN=PF3D7_0307200 PE=1 SV=2	O97250	PF3D7_0307200	31 kDa	6	5	-0.263034	5	5	0.23	0.222
Deoxyribodipyrimidine photo-lyase, putative OS=Plasmodium falciparum (isolate 3D7) OX=36329 GN=PF3D7_0513600 PE=4 SV=1	Q8I0W8	PF3D7_0513600	129 kDa	6	5	-0.263034	6	5	0.0889	0.0629
Hsc70-interacting protein OS=Plasmodium falciparum (isolate 3D7) OX=36329 GN=PF3D7_0527500 PE=3 SV=1	Q8I3J0	PF3D7_0527500	51 kDa	6	5	-0.263034	5	5	0.124	0.124
Hypoxanthine phosphoribosyltransferase OS=Plasmodium falciparum (isolate 3D7) OX=36329 GN=PF3D7_1012400 PE=3 SV=1	Q8IJS1	PF3D7_1012400	26 kDa	6	5	-0.263034	5	5	0.251	0.251
Pyridoxal 5'-phosphate synthase subunit Pdx1 OS=Plasmodium falciparum (isolate 3D7) OX=36329 GN=pdx1 PE=1 SV=1	C6KT50	pdx1	33 kDa	6	5	-0.263034	5	5	0.256	0.249
60S ribosomal protein L44 OS=Plasmodium falciparum (isolate 3D7) OX=36329 GN=RPL44 PE=1 SV=3	O97231	RPL44	12 kDa	6	5	-0.263034	4	4	0.135	0.135
60S ribosomal protein L18a OS=Plasmodium falciparum (isolate 3D7) OX=36329 GN=PF3D7_1341200 PE=1 SV=1	Q8IDS6	PF3D7_1341200	22 kDa	39	32	-0.285402	16	13	0.62	0.489
Eukaryotic translation initiation factor 3 subunit B OS=Plasmodium falciparum (isolate 3D7) OX=36329 GN=PF3D7_0517700 PE=3 SV=1	Q8I3T1	PF3D7_0517700	84 kDa	11	9	-0.289507	10	7	0.189	0.128
40S ribosomal protein S9, putative OS=Plasmodium falciparum (isolate 3D7) OX=36329 GN=PF3D7_0520000 PE=1 SV=1	Q8I3R0	PF3D7_0520000	22 kDa	11	9	-0.289507	8	7	0.439	0.418
Uncharacterized protein OS=Plasmodium falciparum (isolate 3D7) OX=36329 GN=PF3D7_1210600 PE=4 SV=1	Q8I5U3	PF3D7_1210600	123 kDa	11	9	-0.289507	10	8	0.117	0.101
60S ribosomal protein L23, putative OS=Plasmodium falciparum (isolate 3D7) OX=36329 GN=PF3D7_1331800 PE=1 SV=1	Q8IE09	PF3D7_1331800	15 kDa	11	9	-0.289507	5	5	0.36	0.36
Heat shock protein 70 OS=Plasmodium falciparum (isolate 3D7) OX=36329 GN=PF3D7_0818900 PE=3 SV=1	Q8IB24	PF3D7_0818900	74 kDa	77	62	-0.31259	35	32	0.476	0.44
DNA-directed RNA polymerase OS=Plasmodium falciparum (isolate 3D7) OX=36329 GN=PF3D7_0509400 PE=4 SV=1	Q8I410	PF3D7_0509400	341 kDa	15	12	-0.321928	13	11	0.0566	0.0498
60S ribosomal protein L10, putative OS=Plasmodium falciparum (isolate 3D7) OX=36329 GN=PF3D7_1414300 PE=1 SV=1	Q8ILV2	PF3D7_1414300	25 kDa	25	20	-0.321928	11	11	0.411	0.438
40S ribosomal protein S3a OS=Plasmodium falciparum (isolate 3D7) OX=36329 GN=MAL3P7.35 PE=1 SV=1	O97313	MAL3P7	30 kDa	15	12	-0.321928	12	10	0.469	0.401
Elongator complex protein 3, putative OS=Plasmodium falciparum (isolate 3D7) OX=36329 GN=PF3D7_1227800 PE=4 SV=1	Q8I5E0	PF3D7_1227800	129 kDa	20	16	-0.321928	17	13	0.214	0.175
T-complex protein 1 subunit zeta OS=Plasmodium falciparum (isolate 3D7) OX=36329 GN=PF3D7_0608700 PE=3 SV=1	C6KST5	PF3D7_0608700	62 kDa	5	4	-0.321928	5	4	0.122	0.0902
Uncharacterized protein OS=Plasmodium falciparum (isolate 3D7) OX=36329 GN=PF3D7_1366300 PE=4 SV=1	A0A5K1K933	PF3D7_1366300	495 kDa	5	4	-0.321928	4	4	0.0128	0.0133
Signal recognition particle receptor subunit alpha, putative OS=Plasmodium falciparum (isolate 3D7) OX=36329 GN=PF3D7_1366600 PE=3 SV=1	Q8ID42	PF3D7_1366600	66 kDa	5	4	-0.321928	4	3	0.0694	0.0694
Uncharacterized protein OS=Plasmodium falciparum (isolate 3D7) OX=36329 GN=PF3D7_0529400.2 PE=4 SV=1	A0A143ZVA4 (+1)	PF3D7_0529400	176 kDa	5	4	-0.321928	5	4	0.0419	0.0379
Proteasome subunit alpha type-2, putative OS=Plasmodium falciparum (isolate 3D7) OX=36329 GN=PF3D7_0608500 PE=1 SV=1	C6KST3	PF3D7_0608500	27 kDa	5	4	-0.321928	5	4	0.294	0.209
Ubiquitin carboxyl-terminal hydrolase, putative OS=Plasmodium falciparum (isolate 3D7) OX=36329 GN=PF3D7_0726500 PE=4 SV=1	Q8IBJ1	PF3D7_0726500	373 kDa	9	7	-0.36257	7	6	0.0374	0.0305
Importin subunit alpha OS=Plasmodium falciparum (isolate 3D7) OX=36329 GN=PF3D7_0812400 PE=3 SV=1	Q8IAW0	PF3D7_0812400	61 kDa	13	10	-0.378512	9	7	0.24	0.165
DNA/RNA-binding protein Alba 3 OS=Plasmodium falciparum (isolate 3D7) OX=36329 GN=PF3D7_1006200 PE=4 SV=1	Q8IJX8	PF3D7_1006200	12 kDa	17	13	-0.387023	9	7	0.636	0.598
Dynamin-like protein OS=Plasmodium falciparum (isolate 3D7) OX=36329 GN=PF3D7_1145400 PE=3 SV=1	Q8IHR4	PF3D7_1145400	96 kDa	20	15	-0.415037	18	12	0.276	0.176
Actin I OS=Plasmodium falciparum (isolate 3D7) OX=36329 GN=PF3D7_1246200 PE=3 SV=1	A0A144A1R5	PF3D7_1246200	42 kDa	24	18	-0.415037	15	12	0.521	0.396
40S ribosomal protein S11 OS=Plasmodium falciparum (isolate 3D7) OX=36329 GN=PF3D7_0516200 PE=3 SV=1	A0A5K1K925	PF3D7_0516200	16 kDa	12	9	-0.415037	10	8	0.543	0.517
DNA-directed RNA polymerase subunit beta OS=Plasmodium falciparum (isolate 3D7) OX=36329 GN=PF3D7_1134700 PE=3 SV=1	Q8II17	PF3D7_1134700	176 kDa	8	6	-0.415037	8	6	0.0765	0.0593
WD repeat-containing protein, putative OS=Plasmodium falciparum (isolate 3D7) OX=36329 GN=PF3D7_1410300 PE=4 SV=1	Q8ILZ2	PF3D7_1410300	527 kDa	4	3	-0.415037	4	2	0.0127	0.00863
SWIB/MDM2 domain-containing protein OS=Plasmodium falciparum (isolate 3D7) OX=36329 GN=PF3D7_0611400 PE=4 SV=1	C6KSV9	PF3D7_0611400	98 kDa	8	6	-0.415037	8	6	0.117	0.088
DNA topoisomerase 2 OS=Plasmodium falciparum (isolate 3D7) OX=36329 GN=PF3D7_1433500 PE=3 SV=1	Q8ILC8	PF3D7_1433500	169 kDa	4	3	-0.415037	4	3	0.0387	0.0292
Small GTP-binding protein sar1 OS=Plasmodium falciparum (isolate 3D7) OX=36329 GN=PF3D7_0416800 PE=3 SV=1	Q8I1S0	PF3D7_0416800	22 kDa	4	3	-0.415037	4	3	0.312	0.172
NPL domain-containing protein OS=Plasmodium falciparum (isolate 3D7) OX=36329 GN=PF3D7_0813300 PE=4 SV=1	C0H4U4	PF3D7_0813300	36 kDa	4	3	-0.415037	3	3	0.0984	0.0984
Thioredoxin peroxidase 1 OS=Plasmodium falciparum (isolate 3D7) OX=36329 GN=PF3D7_1438900 PE=3 SV=1	Q8IL80	PF3D7_1438900	22 kDa	4	3	-0.415037	2	2	0.164	0.164
M17 leucyl aminopeptidase OS=Plasmodium falciparum (isolate 3D7) OX=36329 GN=PF3D7_1446200 PE=1 SV=1	Q8IL11	PF3D7_1446200	68 kDa	4	3	-0.415037	4	3	0.076	0.0579
AP2 domain transcription factor, putative OS=Plasmodium falciparum (isolate 3D7) OX=36329 GN=PF3D7_1107800 PE=4 SV=1	Q8IIS4	PF3D7_1107800	207 kDa	4	3	-0.415037	3	3	0.0257	0.0274
GRIP and coiled-coil domain-containing protein PFC0235w OS=Plasmodium falciparum (isolate 3D7) OX=36329 GN=PFC0235w PE=1 SV=2	O97237	PFC0235w	136 kDa	4	3	-0.415037	4	3	0.0395	0.0307
Histone H2B OS=Plasmodium falciparum (isolate 3D7) OX=36329 GN=PF3D7_1105100 PE=3 SV=1	Q8IIV1	PF3D7_1105100	13 kDa	4	3	-0.415037	4	3	0.308	0.179
Coatomer subunit beta, putative OS=Plasmodium falciparum (isolate 3D7) OX=36329 GN=PF3D7_1429800 PE=4 SV=2	Q8ILG6	PF3D7_1429800	160 kDa	4	3	-0.415037	4	3	0.046	0.0365
High mobility group protein B1 OS=Plasmodium falciparum (isolate 3D7) OX=36329 GN=PF3D7_1202900 PE=4 SV=1	Q8I616	PF3D7_1202900	11 kDa	4	3	-0.415037	3	3	0.351	0.351
Protein transport protein SEC16, putative OS=Plasmodium falciparum (isolate 3D7) OX=36329 GN=PF3D7_1119900 PE=4 SV=1	Q8IIG8	PF3D7_1119900	209 kDa	4	3	-0.415037	4	3	0.028	0.0177
Ribonucleoside-diphosphate reductase small chain, putative OS=Plasmodium falciparum (isolate 3D7) OX=36329 GN=PF3D7_1405600 PE=3 SV=1	Q8IM38	PF3D7_1405600	41 kDa	4	3	-0.415037	3	2	0.138	0.0802
Vacuolar protein sorting-associated protein 35 OS=Plasmodium falciparum (isolate 3D7) OX=36329 GN=PF3D7_1110500 PE=3 SV=1	Q8IIQ6	PF3D7_1110500	123 kDa	4	3	-0.415037	3	3	0.0333	0.0333
Elongation factor 1-beta OS=Plasmodium falciparum (isolate 3D7) OX=36329 GN=PF3D7_0913200 PE=3 SV=1	Q8I320	PF3D7_0913200	32 kDa	4	3	-0.415037	4	3	0.149	0.101
Casein kinase II subunit beta OS=Plasmodium falciparum (isolate 3D7) OX=36329 GN=PF3D7_1103700 PE=3 SV=1	Q8IIW5	PF3D7_1103700	28 kDa	4	3	-0.415037	3	2	0.18	0.0816
SNF2 helicase, putative OS=Plasmodium falciparum (isolate 3D7) OX=36329 GN=PF3D7_0624600 PE=4 SV=1	C6KT82	PF3D7_0624600	316 kDa	34	25	-0.443607	29	24	0.14	0.111
RuvB-like helicase OS=Plasmodium falciparum (isolate 3D7) OX=36329 GN=PF3D7_1362200 PE=3 SV=1	Q8ID85	PF3D7_1362200	55 kDa	18	13	-0.469485	13	11	0.406	0.346
60S ribosomal protein L17, putative OS=Plasmodium falciparum (isolate 3D7) OX=36329 GN=PF3D7_1351400 PE=1 SV=1	Q8IDI5	PF3D7_1351400	23 kDa	14	10	-0.485427	11	8	0.374	0.271
Pre-mRNA-splicing helicase BRR2, putative OS=Plasmodium falciparum (isolate 3D7) OX=36329 GN=PF3D7_0422500 PE=4 SV=1	Q8IFP1	PF3D7_0422500	338 kDa	7	5	-0.485427	7	5	0.0268	0.0226
Serine/threonine protein kinase OS=Plasmodium falciparum (isolate 3D7) OX=36329 GN=PF3D7_0302100 PE=4 SV=1	O77306	PF3D7_0302100	157 kDa	7	5	-0.485427	6	4	0.0553	0.0366
Splicing factor 3B subunit 3, putative OS=Plasmodium falciparum (isolate 3D7) OX=36329 GN=PF3D7_1234800 PE=4 SV=1	Q8I574	PF3D7_1234800	152 kDa	7	5	-0.485427	6	5	0.0617	0.0534
40S ribosomal protein S5, putative OS=Plasmodium falciparum (isolate 3D7) OX=36329 GN=PF3D7_0721600 PE=1 SV=1	Q8IBN5	PF3D7_0721600	22 kDa	7	5	-0.485427	3	3	0.103	0.103
60S ribosomal protein L6, putative OS=Plasmodium falciparum (isolate 3D7) OX=36329 GN=PF3D7_1323100 PE=1 SV=1	Q8IE85	PF3D7_1323100	22 kDa	7	5	-0.485427	6	4	0.368	0.274
L-lactate dehydrogenase OS=Plasmodium falciparum (isolate 3D7) OX=36329 GN=PF3D7_1324900 PE=1 SV=1	Q76NM3	PF3D7_1324900	34 kDa	10	7	-0.514573	7	5	0.272	0.196
Carbamoyl phosphate synthetase OS=Plasmodium falciparum (isolate 3D7) OX=36329 GN=PF3D7_1308200 PE=4 SV=1	Q8IEN3	PF3D7_1308200	273 kDa	39	27	-0.530515	32	25	0.163	0.135
Uncharacterized protein OS=Plasmodium falciparum (isolate 3D7) OX=36329 GN=PF3D7_1419700 PE=4 SV=1	Q8ILQ3	PF3D7_1419700	60 kDa	16	11	-0.540568	9	8	0.25	0.214
HECT-like E3 ubiquitin ligase, putative OS=Plasmodium falciparum (isolate 3D7) OX=36329 GN=PF3D7_0826100 PE=4 SV=1	Q8IB94	PF3D7_0826100	1005 kDa	27	18	-0.584963	24	16	0.041	0.0274
Polyadenylate-binding protein OS=Plasmodium falciparum (isolate 3D7) OX=36329 GN=PF3D7_1224300 PE=3 SV=1	Q8I5H4	PF3D7_1224300	97 kDa	21	14	-0.584963	13	12	0.19	0.162
Ran-specific GTPase-activating protein 1, putative OS=Plasmodium falciparum (isolate 3D7) OX=36329 GN=PF3D7_0419600 PE=4 SV=1	Q76NN6	PF3D7_0419600	33 kDa	12	8	-0.584963	9	6	0.25	0.204
Insulinase, putative OS=Plasmodium falciparum (isolate 3D7) OX=36329 GN=PF3D7_1118300 PE=4 SV=1	Q8III5	PF3D7_1118300	174 kDa	9	6	-0.584963	9	6	0.0726	0.0504
26S proteasome regulatory subunit RPN1, putative OS=Plasmodium falciparum (isolate 3D7) OX=36329 GN=PF3D7_0205900 PE=3 SV=3	O96153	PF3D7_0205900	108 kDa	6	4	-0.584963	5	3	0.0663	0.0414
Elongation factor 1-gamma, putative OS=Plasmodium falciparum (isolate 3D7) OX=36329 GN=PF3D7_1338300 PE=4 SV=1	A0A5K1K967	PF3D7_1338300	48 kDa	6	4	-0.584963	5	4	0.173	0.129
Nucleosome assembly protein OS=Plasmodium falciparum (isolate 3D7) OX=36329 GN=PF3D7_0919000 PE=3 SV=1	Q8I2W3	PF3D7_0919000	32 kDa	9	6	-0.584963	7	5	0.297	0.242
Uncharacterized protein OS=Plasmodium falciparum (isolate 3D7) OX=36329 GN=PF3D7_0306100 PE=4 SV=3	O97243	PF3D7_0306100	74 kDa	6	4	-0.584963	5	4	0.0812	0.078
Casein kinase I OS=Plasmodium falciparum (isolate 3D7) OX=36329 GN=PF3D7_1136500.1 PE=3 SV=1	A0A144A308	PF3D7_1136500	38 kDa	3	2	-0.584963	3	2	0.0991	0.065
DNA helicase OS=Plasmodium falciparum (isolate 3D7) OX=36329 GN=PF3D7_1317100 PE=3 SV=1	Q8IEE5	PF3D7_1317100	115 kDa	6	4	-0.584963	6	4	0.0826	0.0547
Probable prefoldin subunit 6 OS=Plasmodium falciparum (isolate 3D7) OX=36329 GN=PFE0595w PE=1 SV=2	Q8I3Y6	PFE0595w	14 kDa	6	4	-0.584963	4	3	0.277	0.277
WD repeat-containing protein, putative OS=Plasmodium falciparum (isolate 3D7) OX=36329 GN=PF3D7_0321800 PE=4 SV=1	O97292	PF3D7_0321800	322 kDa	3	2	-0.584963	3	2	0.017	0.0115
26S protease regulatory subunit 4, putative OS=Plasmodium falciparum (isolate 3D7) OX=36329 GN=PF3D7_1008400 PE=3 SV=2	Q8IJW0	PF3D7_1008400	50 kDa	3	2	-0.584963	3	2	0.107	0.0737
Autophagy-related protein 18 OS=Plasmodium falciparum (isolate 3D7) OX=36329 GN=PF3D7_1012900 PE=4 SV=1	Q8IJR6	PF3D7_1012900	44 kDa	3	2	-0.584963	3	2	0.0842	0.0632
Sortilin OS=Plasmodium falciparum (isolate 3D7) OX=36329 GN=PF3D7_1451800 PE=3 SV=1	Q8IKV8	PF3D7_1451800	102 kDa	3	2	-0.584963	3	2	0.0413	0.0279
DnaJ protein, putative OS=Plasmodium falciparum (isolate 3D7) OX=36329 GN=PF3D7_1473200 PE=4 SV=1	Q8IKA6	PF3D7_1473200	52 kDa	3	2	-0.584963	3	2	0.0925	0.0639
Ras-related protein Rab-2 OS=Plasmodium falciparum (isolate 3D7) OX=36329 GN=PF3D7_1231100 PE=4 SV=1	Q8I5A9	PF3D7_1231100	24 kDa	3	2	-0.584963	3	2	0.155	0.117
H/ACA ribonucleoprotein complex subunit 4, putative OS=Plasmodium falciparum (isolate 3D7) OX=36329 GN=PF3D7_1417500 PE=3 SV=1	Q8ILS0	PF3D7_1417500	53 kDa	3	2	-0.584963	3	2	0.0944	0.0773
Eukaryotic translation initiation factor 2A OS=Plasmodium falciparum (isolate 3D7) OX=36329 GN=PF3D7_1019000 PE=3 SV=1	Q8IJL2	PF3D7_1019000	281 kDa	3	2	-0.584963	3	2	0.015	0.0116
rRNA (Cytosine-C(5))-methyltransferase, putative OS=Plasmodium falciparum (isolate 3D7) OX=36329 GN=PF3D7_1129400 PE=3 SV=1	Q8II69	PF3D7_1129400	74 kDa	3	2	-0.584963	3	2	0.0489	0.0347
TLD domain-containing protein, putative OS=Plasmodium falciparum (isolate 3D7) OX=36329 GN=PF3D7_1344100 PE=4 SV=1	C0H5G9	PF3D7_1344100	94 kDa	6	4	-0.584963	5	4	0.0807	0.0696
Histone H2B OS=Plasmodium falciparum (isolate 3D7) OX=36329 GN=PF3D7_0714000 PE=3 SV=1	Q8IBV7	PF3D7_0714000	14 kDa	6	4	-0.584963	4	3	0.285	0.285
Glutathione peroxidase OS=Plasmodium falciparum (isolate 3D7) OX=36329 GN=PF3D7_1212000 PE=3 SV=1	Q8I5T2	PF3D7_1212000	24 kDa	3	2	-0.584963	3	1	0.166	0.078
Pre-mRNA-splicing factor ATP-dependent RNA helicase PRP22, putative OS=Plasmodium falciparum (isolate 3D7) OX=36329 GN=PF3D7_1030100 PE=4 SV=1	Q8IJA4	PF3D7_1030100	149 kDa	3	2	-0.584963	3	2	0.0271	0.0178
GPN-loop GTPase 1 OS=Plasmodium falciparum (isolate 3D7) OX=36329 GN=PF3D7_1201500 PE=3 SV=1	Q8I630	PF3D7_1201500	58 kDa	3	2	-0.584963	3	2	0.0825	0.0604
Eukaryotic peptide chain release factor subunit 1 OS=Plasmodium falciparum (isolate 3D7) OX=36329 GN=PF3D7_0212300 PE=3 SV=1	O96203	PF3D7_0212300	48 kDa	3	2	-0.584963	3	2	0.0843	0.0539
60S ribosomal protein L39 OS=Plasmodium falciparum (isolate 3D7) OX=36329 GN=PF3D7_0611700 PE=1 SV=1	C0H4H3	PF3D7_0611700	7 kDa	3	2	-0.584963	2	1	0.216	0.216
Uncharacterized protein OS=Plasmodium falciparum (isolate 3D7) OX=36329 GN=PF3D7_0514900 PE=4 SV=1	Q8I3V9	PF3D7_0514900	52 kDa	3	2	-0.584963	3	2	0.0799	0.0594
Pre-mRNA-splicing factor CWC2, putative OS=Plasmodium falciparum (isolate 3D7) OX=36329 GN=PF3D7_0515000 PE=3 SV=1	Q8I3V8	PF3D7_0515000	98 kDa	3	2	-0.584963	3	2	0.0708	0.0401
Methionine--tRNA ligase OS=Plasmodium falciparum (isolate 3D7) OX=36329 GN=PF3D7_1034900 PE=3 SV=1	Q8IJ60	PF3D7_1034900	104 kDa	3	2	-0.584963	2	2	0.0326	0.0427
Vacuolar protein sorting-associated protein 26, putative OS=Plasmodium falciparum (isolate 3D7) OX=36329 GN=PF3D7_1250300 PE=3 SV=1	A0A144A4V4	PF3D7_1250300	35 kDa	3	2	-0.584963	3	2	0.0976	0.0539
CCR4-NOT transcription complex subunit 1, putative OS=Plasmodium falciparum (isolate 3D7) OX=36329 GN=PF3D7_1103800 PE=4 SV=1	Q8IIW4	PF3D7_1103800	392 kDa	3	2	-0.584963	3	2	0.0113	0.00831
Pre-mRNA-splicing factor ATP-dependent RNA helicase PRP43, putative OS=Plasmodium falciparum (isolate 3D7) OX=36329 GN=PF3D7_0917600 PE=4 SV=1	Q8I2X7	PF3D7_0917600	94 kDa	3	2	-0.584963	3	2	0.0561	0.0293
Nucleoporin NUP138, putative OS=Plasmodium falciparum (isolate 3D7) OX=36329 GN=PF3D7_0903500 PE=4 SV=1	Q8I3B3	PF3D7_0903500	155 kDa	3	2	-0.584963	2	2	0.0267	0.0311
Cleavage stimulation factor subunit 1, putative OS=Plasmodium falciparum (isolate 3D7) OX=36329 GN=PF3D7_0620500 PE=4 SV=1	C6KT45	PF3D7_0620500	76 kDa	3	2	-0.584963	3	2	0.0692	0.0492
Uncharacterized protein OS=Plasmodium falciparum (isolate 3D7) OX=36329 GN=PF3D7_1419400 PE=4 SV=2	Q8ILQ6	PF3D7_1419400	262 kDa	3	2	-0.584963	3	2	0.0132	0.0118
High mobility group protein B3, putative OS=Plasmodium falciparum (isolate 3D7) OX=36329 GN=PF3D7_1205800 PE=4 SV=1	Q8I5Y7	PF3D7_1205800	267 kDa	3	2	-0.584963	3	2	0.021	0.0136
CUGBP Elav-like family member 2, putative OS=Plasmodium falciparum (isolate 3D7) OX=36329 GN=PF3D7_1409800 PE=4 SV=1	Q8ILZ7	PF3D7_1409800	59 kDa	3	2	-0.584963	3	2	0.0759	0.0409
BEACH domain-containing protein, putative OS=Plasmodium falciparum (isolate 3D7) OX=36329 GN=PF3D7_1124100 PE=4 SV=1	Q8IIC2	PF3D7_1124100	196 kDa	3	2	-0.584963	3	2	0.02	0.0151
Uncharacterized protein OS=Plasmodium falciparum (isolate 3D7) OX=36329 GN=PF3D7_0611800 PE=4 SV=1	C6KSW2	PF3D7_0611800	375 kDa	3	2	-0.584963	3	2	0.00924	0.0077
DNA-directed RNA polymerase subunit beta OS=Plasmodium falciparum (isolate 3D7) OX=36329 GN=PF3D7_0215700 PE=3 SV=3	O96236	PF3D7_0215700	152 kDa	29	19	-0.610053	26	17	0.24	0.145
MATH and LRR domain-containing protein PFE0570w OS=Plasmodium falciparum (isolate 3D7) OX=36329 GN=PFE0570w PE=1 SV=1	Q8I3Z1	PFE0570w	1188 kDa	23	15	-0.616671	21	14	0.0269	0.0201
Ribosome biogenesis protein TSR1, putative OS=Plasmodium falciparum (isolate 3D7) OX=36329 GN=PF3D7_1451900 PE=4 SV=1	Q8IKV7	PF3D7_1451900	121 kDa	17	11	-0.628031	16	11	0.228	0.149
RuvB-like helicase OS=Plasmodium falciparum (isolate 3D7) OX=36329 GN=PF3D7_1106000 PE=3 SV=1	Q8IIU3	PF3D7_1106000	53 kDa	14	9	-0.63743	13	9	0.284	0.206
Uncharacterized protein OS=Plasmodium falciparum (isolate 3D7) OX=36329 GN=PF3D7_0706500 PE=4 SV=1	C0H4L6	PF3D7_0706500	197 kDa	11	7	-0.652077	9	6	0.0803	0.0469
NOT family protein, putative OS=Plasmodium falciparum (isolate 3D7) OX=36329 GN=PF3D7_1417200 PE=4 SV=1	Q8ILS4	PF3D7_1417200	520 kDa	8	5	-0.678072	8	5	0.0235	0.0137
DNA-directed RNA polymerase II subunit RPB9, putative OS=Plasmodium falciparum (isolate 3D7) OX=36329 GN=PF3D7_0110400 PE=4 SV=1	Q8I241	PF3D7_0110400	30 kDa	8	5	-0.678072	7	4	0.177	0.149
PHAX domain-containing protein, putative OS=Plasmodium falciparum (isolate 3D7) OX=36329 GN=PF3D7_1021900 PE=4 SV=1	Q8IJI4	PF3D7_1021900	267 kDa	8	5	-0.678072	8	5	0.041	0.0271
DNA-directed RNA polymerase subunit OS=Plasmodium falciparum (isolate 3D7) OX=36329 GN=PF3D7_0318200 PE=3 SV=1	O77375	PF3D7_0318200	279 kDa	21	13	-0.691878	20	12	0.118	0.0716
T-complex protein 1 subunit delta OS=Plasmodium falciparum (isolate 3D7) OX=36329 GN=PF3D7_1357800 PE=3 SV=1	C0H5I7	PF3D7_1357800	58 kDa	21	13	-0.691878	15	11	0.414	0.323
CCT-beta OS=Plasmodium falciparum (isolate 3D7) OX=36329 GN=PF3D7_0306800 PE=3 SV=4	O97247	PF3D7_0306800	59 kDa	23	14	-0.716207	18	13	0.439	0.332
Multidrug resistance protein 1 OS=Plasmodium falciparum (isolate 3D7) OX=36329 GN=PF3D7_0523000 PE=4 SV=1	Q7K6A5	PF3D7_0523000	162 kDa	5	3	-0.736966	5	3	0.0536	0.0211
Uncharacterized protein OS=Plasmodium falciparum (isolate 3D7) OX=36329 GN=PF3D7_1128000.1 PE=4 SV=1	Q8II83	PF3D7_1128000	213 kDa	5	3	-0.736966	4	3	0.0302	0.0207
Leucyl-tRNA synthetase OS=Plasmodium falciparum (isolate 3D7) OX=36329 GN=PF3D7_0622800 PE=1 SV=1	C6KT64	PF3D7_0622800	170 kDa	5	3	-0.736966	5	3	0.0339	0.0304
Nucleolar GTP-binding protein 1 OS=Plasmodium falciparum (isolate 3D7) OX=36329 GN=PF3D7_0612900 PE=3 SV=1	C6KSX2	PF3D7_0612900	80 kDa	5	3	-0.736966	5	3	0.0743	0.0496
Uncharacterized protein OS=Plasmodium falciparum (isolate 3D7) OX=36329 GN=PF3D7_1466900 PE=4 SV=2	Q8IKG8	PF3D7_1466900	169 kDa	5	3	-0.736966	5	3	0.0487	0.0304
Multiprotein-bridging factor 1, putative OS=Plasmodium falciparum (isolate 3D7) OX=36329 GN=PF3D7_1128200 PE=4 SV=1	Q8II81	PF3D7_1128200	16 kDa	5	3	-0.736966	5	3	0.316	0.243
Histone H2A OS=Plasmodium falciparum (isolate 3D7) OX=36329 GN=PF3D7_0320900 PE=3 SV=1	O97320	PF3D7_0320900	16 kDa	5	3	-0.736966	4	2	0.297	0.146
Receptor for activated c kinase OS=Plasmodium falciparum (isolate 3D7) OX=36329 GN=PF3D7_0826700 PE=4 SV=1	Q8IBA0	PF3D7_0826700	36 kDa	5	3	-0.736966	3	3	0.124	0.124
Phosphoglycerate mutase OS=Plasmodium falciparum (isolate 3D7) OX=36329 GN=PF3D7_1120100 PE=1 SV=1	Q8IIG6	PF3D7_1120100	29 kDa	5	3	-0.736966	3	2	0.128	0.088
Origin recognition complex subunit 2 OS=Plasmodium falciparum (isolate 3D7) OX=36329 GN=PF3D7_0705300 PE=3 SV=1	Q8IC17	PF3D7_0705300	98 kDa	5	3	-0.736966	4	3	0.057	0.0461
Proteasome subunit alpha type OS=Plasmodium falciparum (isolate 3D7) OX=36329 GN=PF3D7_0727400 PE=1 SV=1	Q8IBI3	PF3D7_0727400	28 kDa	5	3	-0.736966	5	3	0.266	0.137
60S ribosomal protein L28 OS=Plasmodium falciparum (isolate 3D7) OX=36329 GN=PF3D7_1142500 PE=1 SV=1	Q8IHU0	PF3D7_1142500	14 kDa	5	3	-0.736966	3	3	0.181	0.181
Ribonucleoside-diphosphate reductase small chain, putative OS=Plasmodium falciparum (isolate 3D7) OX=36329 GN=PF3D7_1015800 PE=3 SV=2	Q8IJN8	PF3D7_1015800	40 kDa	5	3	-0.736966	5	3	0.185	0.101
Gamma-ECS OS=Plasmodium falciparum (isolate 3D7) OX=36329 GN=PF3D7_0918900 PE=3 SV=1	Q8I2W4	PF3D7_0918900	124 kDa	17	10	-0.765535	15	9	0.172	0.111
U5 small nuclear ribonucleoprotein component, putative OS=Plasmodium falciparum (isolate 3D7) OX=36329 GN=PF3D7_1003800 PE=3 SV=1	Q8IJZ9	PF3D7_1003800	143 kDa	24	14	-0.777608	22	12	0.219	0.126
CTP synthase OS=Plasmodium falciparum (isolate 3D7) OX=36329 GN=PF3D7_1410200 PE=3 SV=1	Q8ILZ3	PF3D7_1410200	99 kDa	24	14	-0.777608	20	12	0.308	0.157
AP2 domain transcription factor AP2-EXP OS=Plasmodium falciparum (isolate 3D7) OX=36329 GN=PF3D7_1466400 PE=1 SV=1	Q8IKH2	PF3D7_1466400	92 kDa	12	7	-0.777608	9	7	0.127	0.0972
Uncharacterized protein OS=Plasmodium falciparum (isolate 3D7) OX=36329 GN=PF3D7_1352400 PE=4 SV=1	A0A5K1K907	PF3D7_1352400	190 kDa	40	23	-0.798366	34	21	0.255	0.159
Allantoicase OS=Plasmodium falciparum (isolate 3D7) OX=36329 GN=PF3D7_0729100 PE=3 SV=1	C0H4Q1	PF3D7_0729100	305 kDa	14	8	-0.807355	13	8	0.0717	0.038
Clustered-asparagine-rich protein OS=Plasmodium falciparum (isolate 3D7) OX=36329 GN=PF3D7_1236100 PE=4 SV=2	Q8I562	PF3D7_1236100	52 kDa	7	4	-0.807355	5	4	0.193	0.117
26S protease regulatory subunit 6B, putative OS=Plasmodium falciparum (isolate 3D7) OX=36329 GN=PF3D7_0413600 PE=3 SV=1	Q8I1V1	PF3D7_0413600	45 kDa	7	4	-0.807355	5	2	0.237	0.0969
PRE-binding protein OS=Plasmodium falciparum (isolate 3D7) OX=36329 GN=PF3D7_1011800 PE=4 SV=1	Q8IJS7	PF3D7_1011800	132 kDa	23	13	-0.823122	20	13	0.21	0.126
Replication protein A1, small OS=Plasmodium falciparum (isolate 3D7) OX=36329 GN=PF3D7_0904800 PE=4 SV=1	Q8I3A1	PF3D7_0904800	56 kDa	18	10	-0.847997	14	10	0.287	0.267
60S ribosomal protein L7a OS=Plasmodium falciparum (isolate 3D7) OX=36329 GN=PF3D7_1424400 PE=1 SV=2	Q8ILL2	PF3D7_1424400	33 kDa	9	5	-0.847997	7	5	0.184	0.141
Protein phosphatase PPM11, putative OS=Plasmodium falciparum (isolate 3D7) OX=36329 GN=PF3D7_1208900 PE=4 SV=1	Q8I5V9	PF3D7_1208900	167 kDa	11	6	-0.874469	11	6	0.095	0.0527
DNA-directed RNA polymerase II subunit RPB3, putative OS=Plasmodium falciparum (isolate 3D7) OX=36329 GN=PF3D7_0923000 PE=3 SV=1	Q8I2S6	PF3D7_0923000	38 kDa	11	6	-0.874469	9	6	0.436	0.233
RNA-binding protein, putative OS=Plasmodium falciparum (isolate 3D7) OX=36329 GN=PF3D7_0823200 PE=4 SV=1	Q8IB66	PF3D7_0823200	32 kDa	11	6	-0.874469	9	6	0.441	0.252
14-3-3 protein OS=Plasmodium falciparum (isolate 3D7) OX=36329 GN=PF3D7_0818200 PE=3 SV=1	C0H4V6	PF3D7_0818200	30 kDa	13	7	-0.893085	11	6	0.458	0.359
Eukaryotic translation initiation factor 3 subunit A OS=Plasmodium falciparum (isolate 3D7) OX=36329 GN=PF3D7_1212700 PE=3 SV=1	Q8I5S6	PF3D7_1212700	166 kDa	30	16	-0.906891	24	14	0.182	0.123
Asparagine and aspartate rich protein 1 OS=Plasmodium falciparum (isolate 3D7) OX=36329 GN=PF3D7_1233600 PE=4 SV=1	Q8I586	PF3D7_1233600	646 kDa	38	20	-0.925999	36	19	0.0853	0.0445
Ubiquitin-like protein, putative OS=Plasmodium falciparum (isolate 3D7) OX=36329 GN=PF3D7_0922100 PE=4 SV=1	Q8I2T2	PF3D7_0922100	182 kDa	21	11	-0.932886	15	9	0.136	0.0817
Casein kinase 2, alpha subunit OS=Plasmodium falciparum (isolate 3D7) OX=36329 GN=PF3D7_1108400 PE=1 SV=1	Q8IIR9	PF3D7_1108400	40 kDa	14	7	-1	7	6	0.284	0.239
Protein PFC0760c OS=Plasmodium falciparum (isolate 3D7) OX=36329 GN=PFC0760c PE=1 SV=1	O77384	PFC0760c	403 kDa	10	5	-1	10	5	0.0354	0.0162
T-complex protein 1 subunit theta OS=Plasmodium falciparum (isolate 3D7) OX=36329 GN=PF3D7_0214000 PE=3 SV=3	O96220	PF3D7_0214000	61 kDa	10	5	-1	10	5	0.232	0.138
Glutamate dehydrogenase, putative OS=Plasmodium falciparum (isolate 3D7) OX=36329 GN=PF3D7_0802000 PE=3 SV=1	Q8IAM0	PF3D7_0802000	160 kDa	10	5	-1	7	5	0.0766	0.0444
Cullin-like protein, putative OS=Plasmodium falciparum (isolate 3D7) OX=36329 GN=PF3D7_0629800 PE=3 SV=1	C6KTD3	PF3D7_0629800	136 kDa	10	5	-1	9	5	0.0806	0.0478
WD repeat-containing protein, putative OS=Plasmodium falciparum (isolate 3D7) OX=36329 GN=PF3D7_1126500 PE=4 SV=1	Q8II99	PF3D7_1126500	164 kDa	6	3	-1	6	3	0.0541	0.0278
Eukaryotic translation initiation factor 3 subunit C OS=Plasmodium falciparum (isolate 3D7) OX=36329 GN=PF3D7_1206200 PE=3 SV=1	Q8I5Y3	PF3D7_1206200	116 kDa	6	3	-1	6	3	0.064	0.0305
Suf domain-containing protein OS=Plasmodium falciparum (isolate 3D7) OX=36329 GN=PF3D7_0526500 PE=4 SV=1	Q8I3K0	PF3D7_0526500	165 kDa	4	2	-1	4	2	0.0448	0.0159
Zinc finger protein, putative OS=Plasmodium falciparum (isolate 3D7) OX=36329 GN=PF3D7_1008100 PE=4 SV=1	Q8IJW2	PF3D7_1008100	453 kDa	4	2	-1	3	2	0.0114	0.00675
Glucose-6-phosphate dehydrogenase-6-phosphogluconolactonase OS=Plasmodium falciparum (isolate 3D7) OX=36329 GN=PF3D7_1453800 PE=3 SV=1	A0A144A6N0	PF3D7_1453800	107 kDa	4	2	-1	4	2	0.0516	0.0242
Uncharacterized protein OS=Plasmodium falciparum (isolate 3D7) OX=36329 GN=PF3D7_0606600 PE=4 SV=1	C6KSR4	PF3D7_0606600	280 kDa	6	3	-1	6	3	0.0311	0.0137
Vacuolar proton pump subunit B OS=Plasmodium falciparum (isolate 3D7) OX=36329 GN=PF3D7_0406100 PE=3 SV=1	Q6ZMA8	PF3D7_0406100	56 kDa	8	4	-1	7	4	0.2	0.123
DNA replication licensing factor MCM2 OS=Plasmodium falciparum (isolate 3D7) OX=36329 GN=PF3D7_1417800 PE=3 SV=1	Q8ILR7	PF3D7_1417800	112 kDa	4	2	-1	4	2	0.0556	0.0216
Protein transport protein SEC7, putative OS=Plasmodium falciparum (isolate 3D7) OX=36329 GN=PF3D7_1442900 PE=4 SV=1	Q8IL42	PF3D7_1442900	405 kDa	6	3	-1	6	3	0.0198	0.01
60S ribosomal protein L14, putative OS=Plasmodium falciparum (isolate 3D7) OX=36329 GN=PF3D7_1431700 PE=1 SV=1	Q8ILE8	PF3D7_1431700	19 kDa	2	1	-1	2	1	0.133	0.0788
Actin-related protein, putative OS=Plasmodium falciparum (isolate 3D7) OX=36329 GN=PF3D7_1422800 PE=3 SV=1	Q8ILM5	PF3D7_1422800	61 kDa	6	3	-1	6	3	0.0939	0.0632
Uncharacterized protein OS=Plasmodium falciparum (isolate 3D7) OX=36329 GN=PF3D7_0922800 PE=4 SV=1	C0H552	PF3D7_0922800	516 kDa	2	1	-1	2	1	0.00494	0.00259
Uncharacterized protein OS=Plasmodium falciparum (isolate 3D7) OX=36329 GN=PF3D7_1464500 PE=4 SV=2	Q8IKJ2	PF3D7_1464500	389 kDa	4	2	-1	4	2	0.0154	0.00646
FPL domain-containing protein OS=Plasmodium falciparum (isolate 3D7) OX=36329 GN=PF3D7_0619000.2 PE=3 SV=1	A0A143ZX45	PF3D7_0619000	214 kDa	6	3	-1	6	2	0.0384	0.0167
U3 small nucleolar RNA-associated protein 4, putative OS=Plasmodium falciparum (isolate 3D7) OX=36329 GN=PF3D7_1333600 PE=4 SV=1	Q8IDZ2	PF3D7_1333600	159 kDa	2	1	-1	2	1	0.0232	0.0105
Actin-like protein, putative OS=Plasmodium falciparum (isolate 3D7) OX=36329 GN=PF3D7_1103600 PE=3 SV=1	Q8IIW6	PF3D7_1103600	58 kDa	6	3	-1	6	3	0.144	0.0661
Protein arginine N-methyltransferase OS=Plasmodium falciparum (isolate 3D7) OX=36329 GN=PF3D7_1361000 PE=3 SV=1	Q8ID96	PF3D7_1361000	86 kDa	4	2	-1	4	2	0.0649	0.0304
RNA-binding protein, putative OS=Plasmodium falciparum (isolate 3D7) OX=36329 GN=PF3D7_1360900.1 PE=4 SV=2	C0H5J5	PF3D7_1360900	45 kDa	4	2	-1	4	2	0.165	0.072
RING finger protein PFF0165c OS=Plasmodium falciparum (isolate 3D7) OX=36329 GN=PFF0165c PE=1 SV=1	Q6LFN2	PFF0165c	132 kDa	6	3	-1	6	3	0.058	0.0363
DNA-directed RNA polymerase III subunit RPC5, putative OS=Plasmodium falciparum (isolate 3D7) OX=36329 GN=PF3D7_1458800 PE=4 SV=1	Q8IKP3	PF3D7_1458800	103 kDa	2	1	-1	2	1	0.0266	0.0139
ABC transporter E family member 1, putative OS=Plasmodium falciparum (isolate 3D7) OX=36329 GN=PF3D7_1368200 PE=4 SV=1	Q8I6Z4	PF3D7_1368200	70 kDa	2	1	-1	2	1	0.0436	0.0162
Spindle pole body protein, putative OS=Plasmodium falciparum (isolate 3D7) OX=36329 GN=PF3D7_0303500 PE=3 SV=3	O97225	PF3D7_0303500	268 kDa	2	1	-1	1	1	0.00988	0.00988
cAMP-dependent protein kinase regulatory subunit OS=Plasmodium falciparum (isolate 3D7) OX=36329 GN=PF3D7_1223100 PE=1 SV=1	Q7KQK0	PF3D7_1223100	51 kDa	2	1	-1	2	1	0.0544	0.0249
rRNA (Adenosine-2'-O-)-methyltransferase, putative OS=Plasmodium falciparum (isolate 3D7) OX=36329 GN=PF3D7_1429400 PE=4 SV=1	Q8ILH0	PF3D7_1429400	333 kDa	2	1	-1	2	1	0.00972	0.00324
RNA-binding protein NOB1, putative OS=Plasmodium falciparum (isolate 3D7) OX=36329 GN=PF3D7_0418700 PE=3 SV=1	Q8I1Q0	PF3D7_0418700	67 kDa	4	2	-1	3	2	0.0527	0.0299
Small subunit rRNA processing factor, putative OS=Plasmodium falciparum (isolate 3D7) OX=36329 GN=PF3D7_1207100 PE=3 SV=1	Q8I5X4	PF3D7_1207100	100 kDa	2	1	-1	2	1	0.0262	0.0167
HORMA domain protein, putative OS=Plasmodium falciparum (isolate 3D7) OX=36329 GN=PF3D7_1309400 PE=4 SV=1	Q8IEM0	PF3D7_1309400	158 kDa	4	2	-1	3	2	0.0347	0.0234
Inositol-3-phosphate synthase OS=Plasmodium falciparum (isolate 3D7) OX=36329 GN=PF3D7_0511800 PE=3 SV=1	Q8I3Y8	PF3D7_0511800	69 kDa	2	1	-1	2	1	0.0414	0.0232
Mediator of RNA polymerase II transcription subunit 18, putative OS=Plasmodium falciparum (isolate 3D7) OX=36329 GN=PF3D7_1213200 PE=4 SV=1	Q8I5S3	PF3D7_1213200	33 kDa	2	1	-1	2	1	0.108	0.0576
Cysteinyl-tRNA synthetase OS=Plasmodium falciparum (isolate 3D7) OX=36329 GN=PF3D7_1015200.2 PE=3 SV=1	A0A143ZXE7 (+2)	PF3D7_1015200	79 kDa	4	2	-1	4	2	0.0636	0.0296
DNA replication licensing factor MCM7 OS=Plasmodium falciparum (isolate 3D7) OX=36329 GN=MCM7 PE=3 SV=1	Q8IC16	MCM7	94 kDa	2	1	-1	2	1	0.0329	0.0146
Uncharacterized protein OS=Plasmodium falciparum (isolate 3D7) OX=36329 GN=PF3D7_0723800 PE=4 SV=1	Q8IBL5	PF3D7_0723800	261 kDa	4	2	-1	4	2	0.0178	0.00959
Zinc finger protein, putative OS=Plasmodium falciparum (isolate 3D7) OX=36329 GN=PF3D7_1458600 PE=4 SV=1	Q8IKP5	PF3D7_1458600	140 kDa	2	1	-1	2	1	0.0215	0.00946
Mediator of RNA polymerase II transcription subunit 8, putative OS=Plasmodium falciparum (isolate 3D7) OX=36329 GN=PF3D7_0411100 PE=4 SV=1	Q9U0H7	PF3D7_0411100	24 kDa	2	1	-1	2	1	0.176	0.0976
Uncharacterized protein OS=Plasmodium falciparum (isolate 3D7) OX=36329 GN=PF3D7_0212100 PE=4 SV=1	O96201	PF3D7_0212100	215 kDa	2	1	-1	2	1	0.0179	0.00813
Serine/arginine-rich splicing factor 12 OS=Plasmodium falciparum (isolate 3D7) OX=36329 GN=PF3D7_0503300 PE=4 SV=1	Q8I468	PF3D7_0503300	38 kDa	2	1	-1	2	1	0.0909	0.0292
N2227-like protein, putative OS=Plasmodium falciparum (isolate 3D7) OX=36329 GN=PF3D7_0309300 PE=4 SV=1	O77329	PF3D7_0309300	112 kDa	2	1	-1	2	1	0.0293	0.0209
Importin subunit beta, putative OS=Plasmodium falciparum (isolate 3D7) OX=36329 GN=PF3D7_0815200 PE=4 SV=1	Q8IAY9	PF3D7_0815200	100 kDa	2	1	-1	2	1	0.0182	0.00912
Polyribonucleotide 5'-hydroxyl-kinase Clp1, putative OS=Plasmodium falciparum (isolate 3D7) OX=36329 GN=PF3D7_0821600 PE=4 SV=1	Q8IB50	PF3D7_0821600	79 kDa	2	1	-1	2	1	0.043	0.0237
Exosome complex component RRP45, putative OS=Plasmodium falciparum (isolate 3D7) OX=36329 GN=PF3D7_1364500 PE=3 SV=1	Q8ID62	PF3D7_1364500	55 kDa	2	1	-1	2	1	0.0524	0.0294
EELM2 domain-containing protein, putative OS=Plasmodium falciparum (isolate 3D7) OX=36329 GN=PF3D7_0519800 PE=4 SV=1	Q8I3R2	PF3D7_0519800	78 kDa	2	1	-1	2	1	0.0389	0.0225
Nucleolar protein 10 OS=Plasmodium falciparum (isolate 3D7) OX=36329 GN=PF3D7_1433000 PE=3 SV=1	C6S3I4	PF3D7_1433000	7 kDa	2	1	-1	2	1	0.364	0.2
60S ribosomal subunit protein L24, putative OS=Plasmodium falciparum (isolate 3D7) OX=36329 GN=PF3D7_0506100 PE=3 SV=1	Q8I441	PF3D7_0506100	25 kDa	2	1	-1	2	1	0.132	0.049
PI31 domain-containing protein, putative OS=Plasmodium falciparum (isolate 3D7) OX=36329 GN=PF3D7_1010100 PE=4 SV=1	Q8IJU4	PF3D7_1010100	36 kDa	2	1	-1	2	1	0.0839	0.0369
Cyclin-dependent kinases regulatory subunit OS=Plasmodium falciparum (isolate 3D7) OX=36329 GN=PF3D7_0105800 PE=3 SV=1	Q8I283	PF3D7_0105800	99 kDa	2	1	-1	2	1	0.0228	0.0108
Exportin-7, putative OS=Plasmodium falciparum (isolate 3D7) OX=36329 GN=PF3D7_0910100 PE=4 SV=1	C0H530	PF3D7_0910100	139 kDa	2	1	-1	2	1	0.0184	0.01
Polyadenylate-binding protein 3, putative OS=Plasmodium falciparum (isolate 3D7) OX=36329 GN=PF3D7_0629400 PE=4 SV=1	C6KTC9	PF3D7_0629400	91 kDa	2	1	-1	2	1	0.0385	0.0115
AAA family ATPase, putative OS=Plasmodium falciparum (isolate 3D7) OX=36329 GN=PF3D7_0407900 PE=3 SV=1	Q9U0K7	PF3D7_0407900	78 kDa	2	1	-1	2	1	0.036	0.018
Cg7 protein OS=Plasmodium falciparum (isolate 3D7) OX=36329 GN=PF3D7_0709400 PE=4 SV=1	Q8IBZ5	PF3D7_0709400	153 kDa	2	1	-1	2	1	0.0203	0.0117
ATP-dependent RNA helicase DDX6 OS=Plasmodium falciparum (isolate 3D7) OX=36329 GN=PF3D7_0320800 PE=3 SV=1	O97285	PF3D7_0320800	49 kDa	2	1	-1	2	1	0.0508	0.0277
Protein transport protein SEC23 OS=Plasmodium falciparum (isolate 3D7) OX=36329 GN=pfsec23 PE=2 SV=1	Q8IB60	pfsec23	86 kDa	2	1	-1	2	1	0.0382	0.0119
Uncharacterized protein OS=Plasmodium falciparum (isolate 3D7) OX=36329 GN=PF3D7_0617200 PE=4 SV=1	C6KT13	PF3D7_0617200	53 kDa	2	1	-1	2	1	0.0471	0.0247
Serine/arginine-rich splicing factor 4 OS=Plasmodium falciparum (isolate 3D7) OX=36329 GN=PF3D7_1022400 PE=4 SV=1	Q8IJI0	PF3D7_1022400	62 kDa	2	1	-1	2	1	0.0465	0.0279
Transcription initiation factor TFIID subunit 7, putative OS=Plasmodium falciparum (isolate 3D7) OX=36329 GN=PF3D7_0929000 PE=3 SV=1	Q8I2M0	PF3D7_0929000	47 kDa	2	1	-1	2	1	0.068	0.0479
U1 small nuclear ribonucleoprotein 70 kDa homolog, putative OS=Plasmodium falciparum (isolate 3D7) OX=36329 GN=PF3D7_1367100 PE=4 SV=1	Q8ID37	PF3D7_1367100	52 kDa	2	1	-1	2	1	0.0426	0.0213
Uncharacterized protein OS=Plasmodium falciparum (isolate 3D7) OX=36329 GN=PF3D7_0522400 PE=4 SV=1	C0H4F8	PF3D7_0522400	1117 kDa	2	1	-1	2	1	0.00172	0.00086
Magnesium transporter OS=Plasmodium falciparum (isolate 3D7) OX=36329 GN=PF3D7_1427600 PE=3 SV=1	Q8ILI8	PF3D7_1427600	57 kDa	2	1	-1	2	1	0.0565	0.0209
Ubiquitin-like protein nedd8 homologue, putative OS=Plasmodium falciparum (isolate 3D7) OX=36329 GN=PF3D7_1313000 PE=4 SV=1	Q8IEI4	PF3D7_1313000	9 kDa	2	1	-1	2	1	0.382	0.197
Uncharacterized protein OS=Plasmodium falciparum (isolate 3D7) OX=36329 GN=PF3D7_1210300 PE=4 SV=1	Q8I5U6	PF3D7_1210300	25 kDa	2	1	-1	2	1	0.167	0.0766
Proteasome subunit beta OS=Plasmodium falciparum (isolate 3D7) OX=36329 GN=PF3D7_0518300 PE=3 SV=1	A0A5K1K7U1	PF3D7_0518300	27 kDa	2	1	-1	2	1	0.0917	0.0333
Exosome complex component MTR3, putative OS=Plasmodium falciparum (isolate 3D7) OX=36329 GN=PF3D7_0209200 PE=4 SV=3	O96177	PF3D7_0209200	31 kDa	2	1	-1	2	1	0.0909	0.0473
Uncharacterized protein OS=Plasmodium falciparum (isolate 3D7) OX=36329 GN=PF3D7_1032700 PE=4 SV=1	Q8IJ80	PF3D7_1032700	66 kDa	2	1	-1	2	1	0.0524	0.0253
DNA-directed DNA polymerase OS=Plasmodium falciparum (isolate 3D7) OX=36329 GN=PF3D7_0630300 PE=3 SV=1	C6KTD8	PF3D7_0630300	345 kDa	2	1	-1	2	1	0.0055	0.00344
Pre-mRNA-processing-splicing factor 8, putative OS=Plasmodium falciparum (isolate 3D7) OX=36329 GN=PF3D7_0405400 PE=4 SV=1	Q8I1X5	PF3D7_0405400	366 kDa	31	15	-1.04731	28	14	0.113	0.0644
tRNA m5C-methyltransferase, putative OS=Plasmodium falciparum (isolate 3D7) OX=36329 GN=PF3D7_0704200 PE=3 SV=1	Q8IC28	PF3D7_0704200	141 kDa	13	6	-1.11548	12	5	0.117	0.0587
RNA-binding protein, putative OS=Plasmodium falciparum (isolate 3D7) OX=36329 GN=PF3D7_1004400 PE=4 SV=1	Q8IJZ3	PF3D7_1004400	106 kDa	11	5	-1.1375	9	5	0.117	0.0705
Protein dopey homolog PFC0245c OS=Plasmodium falciparum (isolate 3D7) OX=36329 GN=PFC0245c PE=1 SV=1	O97239	PFC0245c	468 kDa	20	9	-1.152	17	8	0.0623	0.0221
Nucleoporin NUP637, putative OS=Plasmodium falciparum (isolate 3D7) OX=36329 GN=PF3D7_0609000 PE=4 SV=1	C6KST7	PF3D7_0609000	721 kDa	38	16	-1.24793	37	16	0.0795	0.0318
Myosin-specific chaperone UNC, putative OS=Plasmodium falciparum (isolate 3D7) OX=36329 GN=PF3D7_1420200 PE=4 SV=1	Q8ILP8	PF3D7_1420200	148 kDa	12	5	-1.26303	11	5	0.112	0.0514
Histone deacetylase, putative OS=Plasmodium falciparum (isolate 3D7) OX=36329 GN=PF3D7_1472200 PE=4 SV=1	A0A144A4T0	PF3D7_1472200	269 kDa	17	7	-1.28011	16	6	0.0826	0.0329
Acetyl-CoA synthetase, putative OS=Plasmodium falciparum (isolate 3D7) OX=36329 GN=PF3D7_0627800 PE=3 SV=1	C6KTB4	PF3D7_0627800	114 kDa	10	4	-1.32193	9	4	0.114	0.0431
Uncharacterized protein OS=Plasmodium falciparum (isolate 3D7) OX=36329 GN=PF3D7_0704000 PE=4 SV=1	C0H4K3	PF3D7_0704000	393 kDa	10	4	-1.32193	10	4	0.0337	0.0113
Phosphatidate phosphatase OS=Plasmodium falciparum (isolate 3D7) OX=36329 GN=PF3D7_0303200 PE=3 SV=4	O77317	PF3D7_0303200	135 kDa	5	2	-1.32193	5	2	0.0559	0.0224
Rab3 GTPase-activating protein non-catalytic subunit, putative OS=Plasmodium falciparum (isolate 3D7) OX=36329 GN=PF3D7_1016200 PE=4 SV=1	Q8IJN4	PF3D7_1016200	66 kDa	5	2	-1.32193	4	2	0.075	0.0411
Periodic tryptophan protein 2, putative OS=Plasmodium falciparum (isolate 3D7) OX=36329 GN=PF3D7_0802300 PE=3 SV=1	Q8IAM3	PF3D7_0802300	129 kDa	5	2	-1.32193	5	2	0.0526	0.0259
DNA-directed RNA polymerases I, II, and III subunit RPABC1, putative OS=Plasmodium falciparum (isolate 3D7) OX=36329 GN=PF3D7_1364800 PE=3 SV=1	Q8ID59	PF3D7_1364800	24 kDa	5	2	-1.32193	4	2	0.249	0.132
Protein-serine/threonine phosphatase OS=Plasmodium falciparum (isolate 3D7) OX=36329 GN=PF3D7_1012700 PE=4 SV=1	Q8IJR8	PF3D7_1012700	171 kDa	16	6	-1.41504	13	5	0.127	0.0535
Serine/arginine-rich splicing factor 1 OS=Plasmodium falciparum (isolate 3D7) OX=36329 GN=PF3D7_0517300 PE=1 SV=2	Q8I3T5	PF3D7_0517300	35 kDa	8	3	-1.41504	5	2	0.198	0.101
Bromodomain protein, putative OS=Plasmodium falciparum (isolate 3D7) OX=36329 GN=PF3D7_1234100 PE=4 SV=1	Q8I581	PF3D7_1234100	466 kDa	11	4	-1.45943	10	4	0.0295	0.0118
Uncharacterized protein OS=Plasmodium falciparum (isolate 3D7) OX=36329 GN=PF3D7_1460500 PE=4 SV=1	Q8IKM7	PF3D7_1460500	192 kDa	11	4	-1.45943	9	4	0.0748	0.0337
Probable ATP-dependent helicase PF08_0048 OS=Plasmodium falciparum (isolate 3D7) OX=36329 GN=PF08_0048 PE=1 SV=1	C0H4W3	PF08_0048	247 kDa	6	2	-1.58496	6	2	0.0307	0.00961
WD repeat-containing protein, putative OS=Plasmodium falciparum (isolate 3D7) OX=36329 GN=PF3D7_1138800 PE=4 SV=2	Q8IHX6	PF3D7_1138800	222 kDa	6	2	-1.58496	4	2	0.0318	0.0141
Lysine decarboxylase, putative OS=Plasmodium falciparum (isolate 3D7) OX=36329 GN=PF3D7_0405700 PE=4 SV=1	Q8I1X1	PF3D7_0405700	281 kDa	6	2	-1.58496	5	2	0.0232	0.0108
Bromodomain protein 2, putative OS=Plasmodium falciparum (isolate 3D7) OX=36329 GN=PF3D7_1212900 PE=4 SV=1	Q8I5S4	PF3D7_1212900	125 kDa	6	2	-1.58496	5	2	0.0561	0.0211
Uncharacterized protein OS=Plasmodium falciparum (isolate 3D7) OX=36329 GN=PF3D7_1345800 PE=4 SV=1	A0A5K1K976	PF3D7_1345800	119 kDa	6	2	-1.58496	5	2	0.0563	0.0241
Asparagine--tRNA ligase OS=Plasmodium falciparum (isolate 3D7) OX=36329 GN=PF3D7_0211800 PE=3 SV=1	O96198	PF3D7_0211800	71 kDa	3	1	-1.58496	3	1	0.0803	0.0311
Histidine--tRNA ligase OS=Plasmodium falciparum (isolate 3D7) OX=36329 GN=PF3D7_1445100 PE=4 SV=1	Q8IL22	PF3D7_1445100	134 kDa	6	2	-1.58496	6	2	0.0512	0.0212
Protein HIRA OS=Plasmodium falciparum (isolate 3D7) OX=36329 GN=PF3D7_0501800 PE=3 SV=1	Q8I482	PF3D7_0501800	125 kDa	6	2	-1.58496	6	2	0.0743	0.0232
Mannose-6-phosphate isomerase OS=Plasmodium falciparum (isolate 3D7) OX=36329 GN=PF3D7_0801800 PE=3 SV=1	Q8IAL6	PF3D7_0801800	118 kDa	3	1	-1.58496	3	1	0.0366	0.0119
PDCD2 domain-containing protein, putative OS=Plasmodium falciparum (isolate 3D7) OX=36329 GN=PF3D7_0716200 PE=4 SV=1	Q8IBT8	PF3D7_0716200	97 kDa	3	1	-1.58496	3	1	0.0349	0.00962
Symplekin_C domain-containing protein OS=Plasmodium falciparum (isolate 3D7) OX=36329 GN=PF3D7_1218200 PE=4 SV=1	Q8I5M6	PF3D7_1218200	256 kDa	3	1	-1.58496	3	1	0.0127	0.00469
Protein SEY1 homolog OS=Plasmodium falciparum (isolate 3D7) OX=36329 GN=PF3D7_1416100 PE=3 SV=1	A0A144A1B3	PF3D7_1416100	111 kDa	3	1	-1.58496	3	1	0.0448	0.00961
40S ribosomal protein S7 OS=Plasmodium falciparum (isolate 3D7) OX=36329 GN=PF3D7_1302800 PE=1 SV=1	Q8IET7	PF3D7_1302800	22 kDa	3	1	-1.58496	3	1	0.206	0.119
ADP-ribosylation factor OS=Plasmodium falciparum (isolate 3D7) OX=36329 GN=PF3D7_1020900 PE=3 SV=1	A0A143ZY58	PF3D7_1020900	21 kDa	3	1	-1.58496	3	1	0.243	0.0773
Lysine-specific histone demethylase 1, putative OS=Plasmodium falciparum (isolate 3D7) OX=36329 GN=PF3D7_1211600 PE=4 SV=1	Q8I5T5	PF3D7_1211600	351 kDa	3	1	-1.58496	3	1	0.0128	0.00371
Uncharacterized protein OS=Plasmodium falciparum (isolate 3D7) OX=36329 GN=PF3D7_0707200 PE=4 SV=1	C0H4L9	PF3D7_0707200	257 kDa	3	1	-1.58496	3	1	0.0169	0.00423
Rhoptry protein RHOP148 OS=Plasmodium falciparum (isolate 3D7) OX=36329 GN=PF3D7_1366400 PE=4 SV=1	A0A5K1K9G4	PF3D7_1366400	149 kDa	3	1	-1.58496	3	1	0.0285	0.00713
Uncharacterized protein OS=Plasmodium falciparum (isolate 3D7) OX=36329 GN=PF3D7_0811400 PE=4 SV=1	C0H4U0	PF3D7_0811400	71 kDa	3	1	-1.58496	3	1	0.074	0.0164
Seryl-tRNA synthetase OS=Plasmodium falciparum (isolate 3D7) OX=36329 GN=PF3D7_0717700 PE=4 SV=1	Q8IBS3	PF3D7_0717700	62 kDa	3	1	-1.58496	3	1	0.0631	0.0148
Uncharacterized protein OS=Plasmodium falciparum (isolate 3D7) OX=36329 GN=PF3D7_1121100 PE=4 SV=2	Q8IIF6	PF3D7_1121100	185 kDa	3	1	-1.58496	3	1	0.0214	0.00518
ATP-dependent RNA helicase DDX41, putative OS=Plasmodium falciparum (isolate 3D7) OX=36329 GN=PF3D7_0527900 PE=4 SV=1	A0A5K1K8X8	PF3D7_0527900	76 kDa	3	1	-1.58496	3	1	0.0662	0.0195
Uncharacterized protein OS=Plasmodium falciparum (isolate 3D7) OX=36329 GN=PF3D7_1237500 PE=4 SV=1	Q8I548	PF3D7_1237500	193 kDa	3	1	-1.58496	3	1	0.0202	0.00535
Parasitophorous vacuolar protein 1 OS=Plasmodium falciparum (isolate 3D7) OX=36329 GN=PF3D7_1129100 PE=4 SV=1	Q8II72	PF3D7_1129100	52 kDa	3	1	-1.58496	3	1	0.0796	0.0243
Single-stranded DNA-binding protein, putative OS=Plasmodium falciparum (isolate 3D7) OX=36329 GN=PF3D7_0520400 PE=4 SV=1	Q8I3Q6	PF3D7_0520400	36 kDa	3	1	-1.58496	3	1	0.123	0.0465
Uncharacterized protein OS=Plasmodium falciparum (isolate 3D7) OX=36329 GN=PF3D7_0111400 PE=4 SV=1	B9ZSI9	PF3D7_0111400	85 kDa	3	1	-1.58496	2	1	0.0362	0.0195
DNA primase OS=Plasmodium falciparum (isolate 3D7) OX=36329 GN=PF3D7_1438700 PE=3 SV=1	A0A144A659	PF3D7_1438700	53 kDa	3	1	-1.58496	3	1	0.111	0.031
Btz domain-containing protein OS=Plasmodium falciparum (isolate 3D7) OX=36329 GN=PF3D7_1415400 PE=3 SV=1	Q8ILU2	PF3D7_1415400	179 kDa	3	1	-1.58496	2	1	0.0237	0.00814
Phosphoenolpyruvate carboxykinase (ATP) OS=Plasmodium falciparum (isolate 3D7) OX=36329 GN=PF3D7_1342800 PE=3 SV=1	Q8IDR1	PF3D7_1342800	66 kDa	3	1	-1.58496	3	1	0.0875	0.0257
Mini-chromosome maintenance complex-binding protein, putative OS=Plasmodium falciparum (isolate 3D7) OX=36329 GN=PF3D7_1412100 PE=4 SV=1	Q8ILX3	PF3D7_1412100	113 kDa	3	1	-1.58496	3	1	0.0418	0.0126
DNA mismatch repair protein OS=Plasmodium falciparum (isolate 3D7) OX=36329 GN=PF3D7_0505500 PE=3 SV=1	Q8I447	PF3D7_0505500	156 kDa	3	1	-1.58496	3	1	0.0289	0.0104
V-type proton ATPase catalytic subunit A OS=Plasmodium falciparum (isolate 3D7) OX=36329 GN=vapA PE=1 SV=1	Q76NM6	vapA	69 kDa	3	1	-1.58496	3	1	0.0917	0.0196
Coatomer subunit delta OS=Plasmodium falciparum (isolate 3D7) OX=36329 GN=PF3D7_1134800 PE=3 SV=1	Q8II16	PF3D7_1134800	57 kDa	3	1	-1.58496	3	1	0.0616	0.0185
Uncharacterized protein PF13_0277 OS=Plasmodium falciparum (isolate 3D7) OX=36329 GN=PF13_0277 PE=3 SV=1	Q8IDG7	PF13_0277	248 kDa	3	1	-1.58496	3	1	0.0169	0.0058
Plasmepsin IV OS=Plasmodium falciparum (isolate 3D7) OX=36329 GN=PF3D7_1407800 PE=1 SV=1	Q8IM16	PF3D7_1407800	51 kDa	3	1	-1.58496	2	1	0.0802	0.0468
Uncharacterized protein OS=Plasmodium falciparum (isolate 3D7) OX=36329 GN=PF3D7_1451200 PE=4 SV=1	Q8IKW4	PF3D7_1451200	176 kDa	3	1	-1.58496	3	1	0.0253	0.00798
Protein kinase, putative OS=Plasmodium falciparum (isolate 3D7) OX=36329 GN=PF3D7_0926100 PE=4 SV=1	Q8I2P8	PF3D7_0926100	367 kDa	3	1	-1.58496	2	1	0.00944	0.00441
Signal recognition particle receptor subunit beta OS=Plasmodium falciparum (isolate 3D7) OX=36329 GN=PF3D7_1246800 PE=3 SV=1	Q8I4W4	PF3D7_1246800	31 kDa	3	1	-1.58496	3	1	0.142	0.0575
Uncharacterized protein OS=Plasmodium falciparum (isolate 3D7) OX=36329 GN=PF3D7_0212500 PE=4 SV=2	O96205	PF3D7_0212500	478 kDa	29	9	-1.68806	27	8	0.0835	0.0253
Importin-7, putative OS=Plasmodium falciparum (isolate 3D7) OX=36329 GN=PF3D7_0706000 PE=4 SV=1	C0H4L1	PF3D7_0706000	146 kDa	14	4	-1.80735	12	4	0.121	0.0301
Phosphoenolpyruvate carboxylase OS=Plasmodium falciparum (isolate 3D7) OX=36329 GN=PF3D7_1426700 PE=4 SV=1	Q8ILJ7	PF3D7_1426700	134 kDa	7	2	-1.80735	7	2	0.0679	0.0148
DNA helicase OS=Plasmodium falciparum (isolate 3D7) OX=36329 GN=PF3D7_1355100 PE=3 SV=1	Q8IDF0	PF3D7_1355100	106 kDa	7	2	-1.80735	7	2	0.084	0.0215
Pre-mRNA-processing factor 19 OS=Plasmodium falciparum (isolate 3D7) OX=36329 GN=PF3D7_0308600 PE=3 SV=1	O77325	PF3D7_0308600	61 kDa	7	2	-1.80735	6	2	0.205	0.0545
RNA-binding protein, putative OS=Plasmodium falciparum (isolate 3D7) OX=36329 GN=PF3D7_0605100 PE=4 SV=1	C6KSP9	PF3D7_0605100	86 kDa	8	2	-2	8	2	0.139	0.0225
ATP-dependent RNA helicase DHX57, putative OS=Plasmodium falciparum (isolate 3D7) OX=36329 GN=PF3D7_0310500 PE=4 SV=1	O77360	PF3D7_0310500	267 kDa	4	1	-2	4	1	0.0234	0.00749
Uncharacterized protein OS=Plasmodium falciparum (isolate 3D7) OX=36329 GN=PF3D7_1453000 PE=4 SV=2	Q8IKU7	PF3D7_1453000	111 kDa	4	1	-2	3	1	0.0387	0.015
Uncharacterized protein OS=Plasmodium falciparum (isolate 3D7) OX=36329 GN=PF3D7_1002700 PE=4 SV=1	Q8IK09	PF3D7_1002700	112 kDa	4	1	-2	2	1	0.0519	0.0392
Calcium-transporting ATPase OS=Plasmodium falciparum (isolate 3D7) OX=36329 GN=PF3D7_0106300 PE=4 SV=1	Q76NN8	PF3D7_0106300	139 kDa	4	1	-2	4	1	0.0635	0.0106
mRNA-decapping enzyme 2, putative OS=Plasmodium falciparum (isolate 3D7) OX=36329 GN=PF3D7_1308900 PE=3 SV=1	Q8IEM5	PF3D7_1308900	138 kDa	4	1	-2	4	1	0.0392	0.00938
Origin recognition complex subunit 5 OS=Plasmodium falciparum (isolate 3D7) OX=36329 GN=PF3D7_0215800 PE=3 SV=1	O96237	PF3D7_0215800	104 kDa	4	1	-2	4	1	0.0445	0.01
Uncharacterized protein OS=Plasmodium falciparum (isolate 3D7) OX=36329 GN=PF3D7_0910200 PE=4 SV=1	Q8I350	PF3D7_0910200	368 kDa	4	1	-2	4	1	0.0166	0.00424
Histone deacetylase OS=Plasmodium falciparum (isolate 3D7) OX=36329 GN=PF3D7_0925700 PE=3 SV=1	Q7K6A1	PF3D7_0925700	51 kDa	4	1	-2	4	1	0.16	0.0379
Prolyl-tRNA synthetase OS=Plasmodium falciparum (isolate 3D7) OX=36329 GN=PF3D7_1213800 PE=3 SV=1	A0A144A0G8	PF3D7_1213800	87 kDa	4	1	-2	4	1	0.067	0.0161
GBP130 protein OS=Plasmodium falciparum (isolate 3D7) OX=36329 GN=PF3D7_1016300 PE=4 SV=1	A0A143ZWU2	PF3D7_1016300	96 kDa	4	1	-2	3	1	0.0522	0.0121
Peptidylprolyl isomerase OS=Plasmodium falciparum (isolate 3D7) OX=36329 GN=PF3D7_0812500 PE=4 SV=1	Q8IAW1	PF3D7_0812500	117 kDa	4	1	-2	3	1	0.0365	0.0115
Single-strand telomeric DNA-binding protein GBP2, putative OS=Plasmodium falciparum (isolate 3D7) OX=36329 GN=PF3D7_1006800 PE=4 SV=1	Q8IJX3	PF3D7_1006800	30 kDa	4	1	-2	3	1	0.163	0.0366
Fructose-bisphosphate aldolase OS=Plasmodium falciparum (isolate 3D7) OX=36329 GN=PF3D7_1444800 PE=3 SV=1	A0A144A3T1	PF3D7_1444800	40 kDa	4	1	-2	4	1	0.138	0.0325
Nuclear cap-binding protein subunit 2 OS=Plasmodium falciparum (isolate 3D7) OX=36329 GN=PF3D7_0415500 PE=3 SV=1	Q8I1T2	PF3D7_0415500	28 kDa	4	1	-2	3	1	0.235	0.0641
6-hydroxymethyl-7,8-dihydropterin pyrophosphokinase OS=Plasmodium falciparum (isolate 3D7) OX=36329 GN=PF3D7_0810800 PE=3 SV=1	Q8IAU3	PF3D7_0810800	83 kDa	9	2	-2.16993	9	1	0.154	0.0212
Uncharacterized protein OS=Plasmodium falciparum (isolate 3D7) OX=36329 GN=PF3D7_0212400 PE=4 SV=2	O96204	PF3D7_0212400	494 kDa	10	2	-2.32193	10	2	0.031	0.00636
MA3 domain-containing protein, putative OS=Plasmodium falciparum (isolate 3D7) OX=36329 GN=PF3D7_1457300 PE=3 SV=1	Q8IKQ7	PF3D7_1457300	76 kDa	10	2	-2.32193	9	2	0.171	0.0282
Uncharacterized protein OS=Plasmodium falciparum (isolate 3D7) OX=36329 GN=PF3D7_1225200 PE=4 SV=1	Q8I5G5	PF3D7_1225200	138 kDa	10	2	-2.32193	10	2	0.0885	0.0202
CCT-epsilon OS=Plasmodium falciparum (isolate 3D7) OX=36329 GN=PF3D7_0320300 PE=3 SV=1	O97282	PF3D7_0320300	59 kDa	5	1	-2.32193	4	1	0.112	0.0224
Chromatin assembly factor 1 subunit B, putative OS=Plasmodium falciparum (isolate 3D7) OX=36329 GN=PF3D7_1329300 PE=4 SV=1	Q8IE52	PF3D7_1329300	67 kDa	5	1	-2.32193	5	1	0.0979	0.0241
Mediator of RNA polymerase II transcription subunit 17, putative OS=Plasmodium falciparum (isolate 3D7) OX=36329 GN=PF3D7_0520200 PE=4 SV=1	Q8I3Q8	PF3D7_0520200	82 kDa	5	1	-2.32193	4	1	0.076	0.0201
Exportin-1, putative OS=Plasmodium falciparum (isolate 3D7) OX=36329 GN=PF3D7_0302900 PE=3 SV=2	O77312	PF3D7_0302900	148 kDa	5	1	-2.32193	4	1	0.0478	0.00877
Histone-arginine methyltransferase CARM1, putative OS=Plasmodium falciparum (isolate 3D7) OX=36329 GN=PF3D7_0811500 PE=4 SV=1	A0A5K1K956	PF3D7_0811500	108 kDa	5	1	-2.32193	5	1	0.0669	0.0143
Multidrug resistance-associated protein 2 OS=Plasmodium falciparum (isolate 3D7) OX=36329 GN=PF3D7_1229100 PE=4 SV=1	Q8I5C7	PF3D7_1229100	248 kDa	5	1	-2.32193	5	1	0.0251	0.00427
Replication factor C subunit 1 OS=Plasmodium falciparum (isolate 3D7) OX=36329 GN=PF3D7_0219600 PE=3 SV=1	O96271	PF3D7_0219600	104 kDa	5	1	-2.32193	5	1	0.0763	0.0155
Uncharacterized protein OS=Plasmodium falciparum (isolate 3D7) OX=36329 GN=PF3D7_0710200 PE=4 SV=1	Q8IBY8	PF3D7_0710200	351 kDa	37	7	-2.4021	35	7	0.132	0.0261
ATP-dependent RNA helicase DDX60, putative OS=Plasmodium falciparum (isolate 3D7) OX=36329 GN=PF3D7_0903400 PE=4 SV=1	Q8I3B4	PF3D7_0903400	301 kDa	6	1	-2.58496	6	1	0.0343	0.00473
Uncharacterized protein OS=Plasmodium falciparum (isolate 3D7) OX=36329 GN=PF3D7_0724700 PE=4 SV=1	C0H4P2	PF3D7_0724700	421 kDa	6	1	-2.58496	5	1	0.0143	0.00315
CPSF (Cleavage and polyadenylation specific factor), subunit A, putative OS=Plasmodium falciparum (isolate 3D7) OX=36329 GN=PF3D7_0317700 PE=3 SV=2	O77380	PF3D7_0317700	339 kDa	6	1	-2.58496	6	1	0.0279	0.00453
Uncharacterized protein OS=Plasmodium falciparum (isolate 3D7) OX=36329 GN=PF3D7_1225600 PE=4 SV=1	A0A143ZZZ3	PF3D7_1225600	93 kDa	6	1	-2.58496	6	1	0.108	0.0128
Inosine-5'-monophosphate dehydrogenase OS=Plasmodium falciparum (isolate 3D7) OX=36329 GN=PF3D7_0920800 PE=3 SV=1	Q8I2U5	PF3D7_0920800	56 kDa	6	1	-2.58496	5	1	0.163	0.0294
Tetratricopeptide repeat protein, putative OS=Plasmodium falciparum (isolate 3D7) OX=36329 GN=PF3D7_1205600 PE=4 SV=1	Q8I5Y9	PF3D7_1205600	39 kDa	6	1	-2.58496	6	1	0.183	0.042
Peptidase, putative OS=Plasmodium falciparum (isolate 3D7) OX=36329 GN=PF3D7_0321500 PE=4 SV=2	O97289	PF3D7_0321500	126 kDa	6	1	-2.58496	6	1	0.0633	0.00745
Uncharacterized protein OS=Plasmodium falciparum (isolate 3D7) OX=36329 GN=PF3D7_0824800 PE=4 SV=1	Q8IB82	PF3D7_0824800	155 kDa	6	1	-2.58496	5	1	0.0423	0.00627
DnaJ protein, putative OS=Plasmodium falciparum (isolate 3D7) OX=36329 GN=PF3D7_1005600 PE=4 SV=1	C6S3C2	PF3D7_1005600	95 kDa	6	1	-2.58496	5	1	0.0754	0.0138
Uncharacterized protein OS=Plasmodium falciparum (isolate 3D7) OX=36329 GN=PF3D7_1359600 PE=4 SV=1	A0A5K1K8U0	PF3D7_1359600	235 kDa	13	2	-2.70044	10	2	0.0588	0.0123
Eukaryotic translation initiation factor 3 subunit G OS=Plasmodium falciparum (isolate 3D7) OX=36329 GN=PF3D7_0815600 PE=3 SV=2	Q8IAZ3	PF3D7_0815600	31 kDa	7	1	-2.80735	7	1	0.362	0.0672
Eukaryotic translation initiation factor 3 subunit I OS=Plasmodium falciparum (isolate 3D7) OX=36329 GN=PF3D7_0716800 PE=3 SV=1	Q8IBT2	PF3D7_0716800	37 kDa	8	1	-3	6	1	0.287	0.0673
Uncharacterized protein OS=Plasmodium falciparum (isolate 3D7) OX=36329 GN=PF3D7_1124300 PE=4 SV=1	Q8IIC0	PF3D7_1124300	62 kDa	8	1	-3	7	1	0.147	0.0171
E3 ubiquitin-protein ligase OS=Plasmodium falciparum (isolate 3D7) OX=36329 GN=PF3D7_0704600 PE=4 SV=1	C0H4K6	PF3D7_0704600	460 kDa	18	2	-3.16993	15	2	0.0493	0.00694
Uncharacterized protein OS=Plasmodium falciparum (isolate 3D7) OX=36329 GN=PF3D7_0717100 PE=4 SV=1	C0H4N1	PF3D7_0717100	109 kDa	9	1	-3.16993	8	1	0.117	0.0121
Uncharacterized protein OS=Plasmodium falciparum (isolate 3D7) OX=36329 GN=PF3D7_1227700 PE=4 SV=1	Q8I5E1	PF3D7_1227700	277 kDa	8	0	Null	8	0	0.13	0
AP2 domain transcription factor, putative OS=Plasmodium falciparum (isolate 3D7) OX=36329 GN=PF3D7_0613800 PE=4 SV=1	C6KSY0	PF3D7_0613800	249 kDa	7	0	Null	7	0	0.0224	0
CDC73 domain-containing protein, putative OS=Plasmodium falciparum (isolate 3D7) OX=36329 GN=PF3D7_0520700 PE=3 SV=1	Q8I3Q4	PF3D7_0520700	91 kDa	3	0	Null	3	0	0.0441	0
Uncharacterized protein OS=Plasmodium falciparum (isolate 3D7) OX=36329 GN=PF3D7_1241200 PE=4 SV=1	Q8I517	PF3D7_1241200	486 kDa	7	0	Null	6	0	0.032	0
Uncharacterized protein OS=Plasmodium falciparum (isolate 3D7) OX=36329 GN=PF3D7_1426800 PE=4 SV=2	Q8ILJ6	PF3D7_1426800	118 kDa	5	0	Null	5	0	0.0235	0
Tetratricopeptide repeat protein, putative OS=Plasmodium falciparum (isolate 3D7) OX=36329 GN=PF3D7_0921600 PE=4 SV=1	Q8I2T7	PF3D7_0921600	198 kDa	5	0	Null	3	0	0.0303	0
Uncharacterized protein OS=Plasmodium falciparum (isolate 3D7) OX=36329 GN=PF3D7_1344700 PE=4 SV=1	A0A5K1K8X4	PF3D7_1344700	150 kDa	3	0	Null	3	0	0.0322	0
General transcription and DNA repair factor IIH helicase subunit XPD OS=Plasmodium falciparum (isolate 3D7) OX=36329 GN=PF3D7_0934100 PE=3 SV=1	Q8I2H7	PF3D7_0934100	123 kDa	1	0	Null	1	0	0.0161	0
Nucleoporin NUP313, putative OS=Plasmodium falciparum (isolate 3D7) OX=36329 GN=PF3D7_1446500 PE=4 SV=1	Q8IL08	PF3D7_1446500	347 kDa	1	0	Null	1	0	0.00267	0
DNA2/NAM7 helicase, putative OS=Plasmodium falciparum (isolate 3D7) OX=36329 GN=PF3D7_1010200 PE=4 SV=2	Q8IJU3	PF3D7_1010200	217 kDa	3	0	Null	3	0	0.0136	0
P-type phospholipid transporter OS=Plasmodium falciparum (isolate 3D7) OX=36329 GN=PF3D7_1223400 PE=3 SV=1	Q8I5I3	PF3D7_1223400	190 kDa	1	0	Null	1	0	0.00556	0
Rhoptry neck protein 3 OS=Plasmodium falciparum (isolate 3D7) OX=36329 GN=PF3D7_1252100 PE=4 SV=1	Q8I4R5	PF3D7_1252100	263 kDa	2	0	Null	2	0	0.0126	0
Uncharacterized protein OS=Plasmodium falciparum (isolate 3D7) OX=36329 GN=PF3D7_0807600 PE=4 SV=1	C0H4S8	PF3D7_0807600	159 kDa	4	0	Null	3	0	0.0367	0.0
DnaJ protein, putative OS=Plasmodium falciparum (isolate 3D7) OX=36329 GN=PF3D7_0823800 PE=4 SV=1	Q8IB72	PF3D7_0823800	77 kDa	1	0	Null	1	0	0.0137	0.0
DNA methyltransferase 1-associated protein 1, putative OS=Plasmodium falciparum (isolate 3D7) OX=36329 GN=PF3D7_0628600 PE=4 SV=1	C6KTC1	PF3D7_0628600	47 kDa	4	0	Null	4	0	0.114	0
DNA helicase OS=Plasmodium falciparum (isolate 3D7) OX=36329 GN=PF3D7_1211700 PE=3 SV=1	Q8I5T4	PF3D7_1211700	86 kDa	3	0	Null	3	0	0.0501	0
40S ribosomal protein S25 OS=Plasmodium falciparum (isolate 3D7) OX=36329 GN=PF3D7_1421200 PE=1 SV=2	Q8ILN8	PF3D7_1421200	12 kDa	1	0	Null	1	0	0.0952	0
Translational activator GCN1, putative OS=Plasmodium falciparum (isolate 3D7) OX=36329 GN=PF3D7_1305300 PE=3 SV=1	C0H5A0	PF3D7_1305300	419 kDa	1	0	Null	1	0	0.00397	0
Intron-binding protein aquarius, putative OS=Plasmodium falciparum (isolate 3D7) OX=36329 GN=PF3D7_1352700 PE=4 SV=1	Q8IDH3	PF3D7_1352700	304 kDa	4	0	Null	4	0	0.0209	0
AP-3 complex subunit beta, putative OS=Plasmodium falciparum (isolate 3D7) OX=36329 GN=PF3D7_0613500 PE=3 SV=1	C6KSX7	PF3D7_0613500	160 kDa	3	0	Null	3	0	0.0242	0
Uncharacterized protein OS=Plasmodium falciparum (isolate 3D7) OX=36329 GN=PF3D7_1346500 PE=4 SV=1	A0A5K1K8P9	PF3D7_1346500	71 kDa	2	0	Null	2	0	0.0437	0
Uncharacterized protein OS=Plasmodium falciparum (isolate 3D7) OX=36329 GN=PF3D7_0410900 PE=4 SV=1	Q9U0H9	PF3D7_0410900	118 kDa	3	0	Null	3	0	0.0348	0
Phosphoinositide-binding protein, putative OS=Plasmodium falciparum (isolate 3D7) OX=36329 GN=PF3D7_0704400 PE=4 SV=1	Q8IC26	PF3D7_0704400	119 kDa	4	0	Null	4	0	0.0554	0
Cation transporting P-ATPase OS=Plasmodium falciparum (isolate 3D7) OX=36329 GN=PF3D7_0504000 PE=4 SV=1	Q8I461	PF3D7_0504000	283 kDa	1	0	Null	1	0	0.00585	0.0
Probable DNA repair protein RAD50 OS=Plasmodium falciparum (isolate 3D7) OX=36329 GN=PFF0285c PE=1 SV=1	C6KSQ6	PFF0285c	268 kDa	2	0	Null	2	0	0.0103	0
Pantothenate kinase 1, putative OS=Plasmodium falciparum (isolate 3D7) OX=36329 GN=PF3D7_1420600 PE=4 SV=2	Q8ILP4	PF3D7_1420600	60 kDa	3	0	Null	2	0	0.0713	0
CPSF_A domain-containing protein OS=Plasmodium falciparum (isolate 3D7) OX=36329 GN=PF3D7_0513200 PE=4 SV=1	Q8I3X5	PF3D7_0513200	332 kDa	3	0	Null	3	0	0.0152	0
WD repeat-containing protein, putative OS=Plasmodium falciparum (isolate 3D7) OX=36329 GN=PF3D7_1004200 PE=4 SV=1	Q8IJZ5	PF3D7_1004200	358 kDa	3	0	Null	3	0	0.0146	0.0
Zinc finger protein, putative OS=Plasmodium falciparum (isolate 3D7) OX=36329 GN=PF3D7_1433400 PE=4 SV=2	Q8ILC9	PF3D7_1433400	682 kDa	1	0	Null	1	0	0.00261	0
Uncharacterized protein OS=Plasmodium falciparum (isolate 3D7) OX=36329 GN=PF3D7_1237200 PE=3 SV=1	Q8I551	PF3D7_1237200	231 kDa	1	0	Null	1	0	0.00679	0
ATP-dependent RNA helicase DDX23, putative OS=Plasmodium falciparum (isolate 3D7) OX=36329 GN=PF3D7_0518500 PE=4 SV=1	A0A5K1K868	PF3D7_0518500	131 kDa	3	0	Null	3	0	0.0374	0
Uncharacterized protein OS=Plasmodium falciparum (isolate 3D7) OX=36329 GN=PF3D7_0719900 PE=4 SV=1	Q8IBQ3	PF3D7_0719900	403 kDa	2	0	Null	2	0	0.00617	0
Coatomer subunit beta' OS=Plasmodium falciparum (isolate 3D7) OX=36329 GN=PF3D7_0905900 PE=3 SV=1	Q8I390	PF3D7_0905900	118 kDa	2	0	Null	2	0	0.0307	0
Uncharacterized protein OS=Plasmodium falciparum (isolate 3D7) OX=36329 GN=PF3D7_1336000 PE=4 SV=1	Q8IDX1	PF3D7_1336000	47 kDa	2	0	Null	2	0	0.0777	0
Small heat shock protein, putative OS=Plasmodium falciparum (isolate 3D7) OX=36329 GN=PF3D7_1304500 PE=3 SV=1	Q8IES0	PF3D7_1304500	25 kDa	2	0	Null	2	0	0.123	0
60 kDa chaperonin OS=Plasmodium falciparum (isolate 3D7) OX=36329 GN=PF3D7_1232100 PE=3 SV=2	Q8I0V3	PF3D7_1232100	81 kDa	1	0	Null	1	0	0.0139	0
RNA-binding protein, putative OS=Plasmodium falciparum (isolate 3D7) OX=36329 GN=PF3D7_1330800 PE=4 SV=1	Q8IE18	PF3D7_1330800	68 kDa	2	0	Null	2	0	0.0419	0
Ubiquitin carboxyl-terminal hydrolase 2, putative OS=Plasmodium falciparum (isolate 3D7) OX=36329 GN=PF3D7_0516700 PE=4 SV=1	Q8I3U1	PF3D7_0516700	156 kDa	1	0	Null	1	0	0.012	0
Vesicle-associated membrane protein, putative OS=Plasmodium falciparum (isolate 3D7) OX=36329 GN=PF3D7_1439800 PE=4 SV=1	Q8IL71	PF3D7_1439800	28 kDa	3	0	Null	2	0	0.141	0
Uncharacterized protein OS=Plasmodium falciparum (isolate 3D7) OX=36329 GN=PF3D7_1329500 PE=4 SV=1	A0A5K1K8J1	PF3D7_1329500	218 kDa	2	0	Null	1	0	0.00705	0
WD repeat-containing protein, putative OS=Plasmodium falciparum (isolate 3D7) OX=36329 GN=PF3D7_1228800 PE=4 SV=1	Q8I5D0	PF3D7_1228800	379 kDa	1	0	Null	1	0	0.00405	0
Protein GCN20 OS=Plasmodium falciparum (isolate 3D7) OX=36329 GN=PF3D7_1121700 PE=4 SV=1	Q8IIE9	PF3D7_1121700	95 kDa	3	0	Null	3	0	0.0368	0
Transcription elongation factor SPT6, putative OS=Plasmodium falciparum (isolate 3D7) OX=36329 GN=PF3D7_1406200 PE=4 SV=1	Q8IM32	PF3D7_1406200	338 kDa	2	0	Null	2	0	0.00851	0.0
Mature parasite-infected erythrocyte surface antigen OS=Plasmodium falciparum (isolate 3D7) OX=36329 GN=PF3D7_0500800 PE=4 SV=1	Q8I492	PF3D7_0500800	168 kDa	1	0	Null	1	0	0.0112	0.0
RNA-binding protein, putative OS=Plasmodium falciparum (isolate 3D7) OX=36329 GN=PF3D7_0929200 PE=4 SV=1	C0H570	PF3D7_0929200	34 kDa	1	0	Null	1	0	0.0381	0
W2 domain-containing protein OS=Plasmodium falciparum (isolate 3D7) OX=36329 GN=PF3D7_1213900 PE=4 SV=1	A0A144A0U7	PF3D7_1213900	135 kDa	2	0	Null	2	0	0.0229	0
Ribosome-interacting GTPase 1, putative OS=Plasmodium falciparum (isolate 3D7) OX=36329 GN=PF3D7_0524400 PE=4 SV=1	A0A5K1K870	PF3D7_0524400	41 kDa	1	0	Null	1	0	0.0329	0
Ubiquitin-activating enzyme E1 OS=Plasmodium falciparum (isolate 3D7) OX=36329 GN=PF3D7_1225800 PE=3 SV=1	Q8I5F9	PF3D7_1225800	132 kDa	1	0	Null	1	0	0.014	0
ER membrane protein complex subunit 2 OS=Plasmodium falciparum (isolate 3D7) OX=36329 GN=PF3D7_1410000 PE=3 SV=1	Q8ILZ5	PF3D7_1410000	35 kDa	3	0	Null	3	0	0.137	0
Structural maintenance of chromosomes protein 3 homolog OS=Plasmodium falciparum (isolate 3D7) OX=36329 GN=PFD0685c PE=1 SV=1	Q8I1U7	PFD0685c	141 kDa	1	0	Null	1	0	0.00838	0.0
DUF4205 domain-containing protein OS=Plasmodium falciparum (isolate 3D7) OX=36329 GN=PF3D7_0630600 PE=3 SV=2	C6KTE1	PF3D7_0630600	110 kDa	4	0	Null	4	0	0.0684	0.0
ADP-ribosylation factor GTPase-activating protein OS=Plasmodium falciparum (isolate 3D7) OX=36329 GN=PF3D7_1244600 PE=1 SV=1	Q8I4Y5	PF3D7_1244600	37 kDa	2	0	Null	2	0	0.0783	0.0
ATP-dependent RNA helicase DDX42, putative OS=Plasmodium falciparum (isolate 3D7) OX=36329 GN=PF3D7_0321600 PE=4 SV=2	O97290	PF3D7_0321600	87 kDa	3	0	Null	3	0	0.0503	0.0
Pre-mRNA-processing factor 40, putative OS=Plasmodium falciparum (isolate 3D7) OX=36329 GN=PF3D7_1316500 PE=4 SV=1	A0A5K1K8A8	PF3D7_1316500	106 kDa	1	0	Null	1	0	0.0143	0.0
Eukaryotic translation initiation factor 3 subunit L OS=Plasmodium falciparum (isolate 3D7) OX=36329 GN=PF3D7_0612100 PE=3 SV=1	C6KSW5	PF3D7_0612100	78 kDa	2	0	Null	2	0	0.0412	0
PRESAN domain-containing protein OS=Plasmodium falciparum (isolate 3D7) OX=36329 GN=PF3D7_0801000 PE=4 SV=1	Q8IAK9	PF3D7_0801000	147 kDa	1	0	Null	1	0	0.00656	0
Uncharacterized protein OS=Plasmodium falciparum (isolate 3D7) OX=36329 GN=PF3D7_1442400 PE=4 SV=1	Q8IL47	PF3D7_1442400	250 kDa	3	0	Null	3	0	0.0161	0
60S ribosomal protein L1, putative OS=Plasmodium falciparum (isolate 3D7) OX=36329 GN=PF3D7_1441200 PE=3 SV=1	Q8IL58	PF3D7_1441200	25 kDa	1	0	Null	1	0	0.0783	0
Glutathione S-transferase OS=Plasmodium falciparum (isolate 3D7) OX=36329 GN=PF3D7_1419300 PE=4 SV=1	A0A144A1J6	PF3D7_1419300	25 kDa	3	0	Null	2	0	0.128	0
AAA family ATPase, putative OS=Plasmodium falciparum (isolate 3D7) OX=36329 GN=PF3D7_0814300 PE=4 SV=2	Q8IAX9	PF3D7_0814300	140 kDa	3	0	Null	3	0	0.0317	0
Translation machinery-associated protein 46, putative OS=Plasmodium falciparum (isolate 3D7) OX=36329 GN=PF3D7_1244800 PE=4 SV=1	Q8I4Y3	PF3D7_1244800	40 kDa	1	0	Null	1	0	0.0358	0
Non-SERCA-type Ca2+ -transporting P-ATPase OS=Plasmodium falciparum (isolate 3D7) OX=36329 GN=PF3D7_1211900 PE=4 SV=1	A0A143ZZK9	PF3D7_1211900	140 kDa	2	0	Null	2	0	0.0214	0
ER membrane protein complex subunit 1 OS=Plasmodium falciparum (isolate 3D7) OX=36329 GN=PF3D7_0811200 PE=3 SV=1	Q8IAU7	PF3D7_0811200	134 kDa	2	0	Null	2	0	0.0212	0.0
RNA cytidine acetyltransferase OS=Plasmodium falciparum (isolate 3D7) OX=36329 GN=PF3D7_1020700 PE=3 SV=1	Q8IJJ5	PF3D7_1020700	149 kDa	1	0	Null	1	0	0.00788	0.0
Cation transporting ATPase, putative OS=Plasmodium falciparum (isolate 3D7) OX=36329 GN=PF3D7_0727800 PE=4 SV=1	Q8IBH9	PF3D7_0727800	225 kDa	1	0	Null	1	0	0.00521	0
Uncharacterized protein OS=Plasmodium falciparum (isolate 3D7) OX=36329 GN=PF3D7_1138700 PE=4 SV=2	Q8IHX8	PF3D7_1138700	222 kDa	2	0	Null	2	0	0.0139	0
Uncharacterized protein OS=Plasmodium falciparum (isolate 3D7) OX=36329 GN=PF3D7_1319400 PE=4 SV=1	A0A5K1K826	PF3D7_1319400	128 kDa	2	0	Null	2	0	0.0187	0
Multidrug resistance-associated protein 1 OS=Plasmodium falciparum (isolate 3D7) OX=36329 GN=PF3D7_0112200 PE=4 SV=1	Q9U0N4	PF3D7_0112200	214 kDa	1	0	Null	1	0	0.00439	0
Uncharacterized protein OS=Plasmodium falciparum (isolate 3D7) OX=36329 GN=PF3D7_0715200 PE=4 SV=1	Q8IBU8	PF3D7_0715200	258 kDa	2	0	Null	2	0	0.00997	0
Uncharacterized protein OS=Plasmodium falciparum (isolate 3D7) OX=36329 GN=PF3D7_1316900 PE=4 SV=1	C0H5C0	PF3D7_1316900	114 kDa	3	0	Null	2	0	0.0188	0
Transcription elongation factor SPT5, putative OS=Plasmodium falciparum (isolate 3D7) OX=36329 GN=PF3D7_0610900 PE=3 SV=1	C6KSV4	PF3D7_0610900	149 kDa	1	0	Null	1	0	0.00859	0
Threonyl-tRNA synthetase OS=Plasmodium falciparum (isolate 3D7) OX=36329 GN=PF3D7_1126000 PE=3 SV=1	Q8IIA4	PF3D7_1126000	120 kDa	3	0	Null	3	0	0.0385	0.0
Proteasome activator 28 subunit beta, putative OS=Plasmodium falciparum (isolate 3D7) OX=36329 GN=PF3D7_0907700 PE=1 SV=1	Q8I374	PF3D7_0907700	33 kDa	1	0	Null	1	0	0.0753	0.0
Nucleolar preribosomal GTPase, putative OS=Plasmodium falciparum (isolate 3D7) OX=36329 GN=PF3D7_0528800 PE=4 SV=1	Q8I3H9	PF3D7_0528800	64 kDa	1	0	Null	1	0	0.0168	0.0
Peroxiredoxin OS=Plasmodium falciparum (isolate 3D7) OX=36329 GN=PF3D7_1027300 PE=4 SV=1	Q8IJD0	PF3D7_1027300	44 kDa	1	0	Null	1	0	0.0331	0.0
SET domain protein, putative OS=Plasmodium falciparum (isolate 3D7) OX=36329 GN=PF3D7_0827800 PE=4 SV=1	Q8IBB0	PF3D7_0827800	284 kDa	2	0	Null	2	0	0.00959	0
Uncharacterized protein OS=Plasmodium falciparum (isolate 3D7) OX=36329 GN=PF3D7_0824200 PE=4 SV=1	C0H4X4	PF3D7_0824200	134 kDa	1	0	Null	1	0	0.0107	0
Tudor staphylococcal nuclease OS=Plasmodium falciparum (isolate 3D7) OX=36329 GN=PF3D7_1136300 PE=4 SV=1	Q8II01	PF3D7_1136300	129 kDa	1	0	Null	1	0	0.0137	0
Uncharacterized protein OS=Plasmodium falciparum (isolate 3D7) OX=36329 GN=PF3D7_1136600 PE=4 SV=1	Q8IHZ8	PF3D7_1136600	157 kDa	1	0	Null	1	0	0.0113	0
Proteasome subunit alpha type-6, putative OS=Plasmodium falciparum (isolate 3D7) OX=36329 GN=PF3D7_0807500 PE=1 SV=2	Q8IAR3	PF3D7_0807500	30 kDa	2	0	Null	2	0	0.119	0.0
Mediator of RNA polymerase II transcription subunit 7 OS=Plasmodium falciparum (isolate 3D7) OX=36329 GN=PF3D7_0822100 PE=3 SV=1	Q8IB55	PF3D7_0822100	28 kDa	3	0	Null	3	0	0.137	0.0
Proteasome subunit alpha type OS=Plasmodium falciparum (isolate 3D7) OX=36329 GN=PF3D7_1353900 PE=1 SV=1	Q8IDG2	PF3D7_1353900	27 kDa	4	0	Null	4	0	0.17	0.0
Syntaxin-binding protein, putative OS=Plasmodium falciparum (isolate 3D7) OX=36329 GN=PF3D7_0613700 PE=3 SV=1	C6KSX9	PF3D7_0613700	83 kDa	1	0	Null	1	0	0.0313	0.0
Niemann-Pick type C1-related protein OS=Plasmodium falciparum (isolate 3D7) OX=36329 GN=PF3D7_0107500 PE=4 SV=1	Q8I266	PF3D7_0107500	170 kDa	1	0	Null	1	0	0.00952	0
Cdc2-related protein kinase 4 OS=Plasmodium falciparum (isolate 3D7) OX=36329 GN=PF3D7_0317200 PE=4 SV=1	O77385	PF3D7_0317200	182 kDa	1	0	Null	1	0	0.00515	0
Splicing factor subunit OS=Plasmodium falciparum (isolate 3D7) OX=36329 GN=PF3D7_1355800 PE=3 SV=1	C0H5I5	PF3D7_1355800	10 kDa	1	0	Null	1	0	0.105	0
EF-hand calcium-binding domain-containing protein, putative OS=Plasmodium falciparum (isolate 3D7) OX=36329 GN=PF3D7_1025000 PE=4 SV=2	Q8IJF4	PF3D7_1025000	116 kDa	1	0	Null	1	0	0.0102	0
Nucleic acid binding protein, putative OS=Plasmodium falciparum (isolate 3D7) OX=36329 GN=PF3D7_1132300 PE=4 SV=1	Q8II42	PF3D7_1132300	32 kDa	1	0	Null	1	0	0.033	0
CAAX farnesyltransferase subunit beta OS=Plasmodium falciparum (isolate 3D7) OX=36329 GN=PF3D7_1147500 PE=3 SV=2	Q8IHP6	PF3D7_1147500	110 kDa	2	0	Null	2	0	0.0336	0
Protein SIS1 OS=Plasmodium falciparum (isolate 3D7) OX=36329 GN=PF3D7_0213100 PE=4 SV=1	O96212	PF3D7_0213100	37 kDa	1	0	Null	1	0	0.0244	0
FANCJ-like helicase, putative OS=Plasmodium falciparum (isolate 3D7) OX=36329 GN=PF3D7_1408400 PE=4 SV=1	Q8IM12	PF3D7_1408400	136 kDa	1	0	Null	1	0	0.00776	0
Fe-S cluster assembly protein, putative OS=Plasmodium falciparum (isolate 3D7) OX=36329 GN=PF3D7_1128500 PE=4 SV=1	Q8II78	PF3D7_1128500	85 kDa	1	0	Null	1	0	0.0125	0
HD superfamily phosphohydrolase protein, putative OS=Plasmodium falciparum (isolate 3D7) OX=36329 GN=PF3D7_1239000 PE=4 SV=2	Q8I533	PF3D7_1239000	96 kDa	1	0	Null	1	0	0.0146	0
ADP-ribosylation factor GTPase-activating protein, putative OS=Plasmodium falciparum (isolate 3D7) OX=36329 GN=PF3D7_0526200.2 PE=4 SV=1	A0A143ZVA6	PF3D7_0526200	59 kDa	3	0	Null	3	0	0.0812	0
Proteasome subunit alpha type-3, putative OS=Plasmodium falciparum (isolate 3D7) OX=36329 GN=PF3D7_0317000 PE=1 SV=1	O77396	PF3D7_0317000	29 kDa	2	0	Null	2	0	0.115	0
PRESAN domain-containing protein OS=Plasmodium falciparum (isolate 3D7) OX=36329 GN=PF3D7_0401800 PE=4 SV=1	Q8I207	PF3D7_0401800	60 kDa	2	0	Null	2	0	0.0482	0
Uncharacterized protein OS=Plasmodium falciparum (isolate 3D7) OX=36329 GN=PF3D7_1223500 PE=4 SV=1	A0A144A125	PF3D7_1223500	544 kDa	1	0	Null	1	0	0.00244	0
Exported protein 2 OS=Plasmodium falciparum (isolate 3D7) OX=36329 GN=PF3D7_1471100 PE=1 SV=1	Q8IKC8	PF3D7_1471100	33 kDa	1	0	Null	1	0	0.0314	0
Uncharacterized protein OS=Plasmodium falciparum (isolate 3D7) OX=36329 GN=PF3D7_1427300 PE=4 SV=1	Q8ILJ1	PF3D7_1427300	176 kDa	1	0	Null	1	0	0.00812	0
Uncharacterized protein OS=Plasmodium falciparum (isolate 3D7) OX=36329 GN=PF3D7_1412400 PE=4 SV=1	Q8ILX0	PF3D7_1412400	391 kDa	1	0	Null	1	0	0.00373	0
Uncharacterized protein OS=Plasmodium falciparum (isolate 3D7) OX=36329 GN=PF3D7_0912000 PE=4 SV=1	Q8I332	PF3D7_0912000	189 kDa	1	0	Null	1	0	0.00957	0
E3 ubiquitin-protein ligase, putative OS=Plasmodium falciparum (isolate 3D7) OX=36329 GN=PF3D7_1004300 PE=4 SV=1	Q8IJZ4	PF3D7_1004300	132 kDa	2	0	Null	2	0	0.0239	0
Gamma-tubulin complex component, putative OS=Plasmodium falciparum (isolate 3D7) OX=36329 GN=PF3D7_1443600 PE=3 SV=1	Q8IL35	PF3D7_1443600	224 kDa	1	0	Null	1	0	0.00474	0
Dicarboxylate/tricarboxylate carrier OS=Plasmodium falciparum (isolate 3D7) OX=36329 GN=PF3D7_0823900 PE=3 SV=1	Q8IB73	PF3D7_0823900	35 kDa	1	0	Null	1	0	0.0283	0
Uncharacterized protein OS=Plasmodium falciparum (isolate 3D7) OX=36329 GN=PF3D7_1456700 PE=4 SV=1	Q8IKR2	PF3D7_1456700	78 kDa	1	0	Null	1	0	0.0117	0
Uncharacterized protein OS=Plasmodium falciparum (isolate 3D7) OX=36329 GN=PF3D7_1134200 PE=4 SV=1	Q8II22	PF3D7_1134200	215 kDa	2	0	Null	2	0	0.0139	0.0
Transcription initiation factor TFIID subunit 10, putative OS=Plasmodium falciparum (isolate 3D7) OX=36329 GN=PF3D7_0522200 PE=4 SV=1	Q8I3P1	PF3D7_0522200	14 kDa	2	0	Null	2	0	0.216	0.0
Ribosome production factor 2 homolog OS=Plasmodium falciparum (isolate 3D7) OX=36329 GN=PF3D7_1028400 PE=3 SV=1	Q8IJC0	PF3D7_1028400	57 kDa	1	0	Null	1	0	0.0186	0.0
DnaJ protein, putative OS=Plasmodium falciparum (isolate 3D7) OX=36329 GN=PF3D7_0629200 PE=4 SV=1	C6KTC7	PF3D7_0629200	45 kDa	1	0	Null	1	0	0.0368	0.0
Bromodomain protein, putative OS=Plasmodium falciparum (isolate 3D7) OX=36329 GN=PF3D7_1475600 PE=1 SV=1	Q8IK82	PF3D7_1475600	86 kDa	1	0	Null	1	0	0.0151	0.0
Translation initiation factor eIF-2B subunit beta, putative OS=Plasmodium falciparum (isolate 3D7) OX=36329 GN=PF3D7_1250600 PE=3 SV=1	Q8I4S8	PF3D7_1250600	79 kDa	2	0	Null	2	0	0.0412	0.0
U3 small nucleolar ribonucleoprotein protein MPP10, putative OS=Plasmodium falciparum (isolate 3D7) OX=36329 GN=PF3D7_1027100 PE=4 SV=1	Q8IJD2	PF3D7_1027100	92 kDa	2	0	Null	2	0	0.0324	0
Uncharacterized protein MAL13P1.336 OS=Plasmodium falciparum (isolate 3D7) OX=36329 GN=MAL13P1.336 PE=1 SV=1	Q8ID39	MAL13P1	79 kDa	2	0	Null	2	0	0.0453	0
Exosome complex component RRP4 OS=Plasmodium falciparum (isolate 3D7) OX=36329 GN=PF3D7_0410400 PE=4 SV=1	Q9U0I4	PF3D7_0410400	39 kDa	1	0	Null	1	0	0.0237	0
Uncharacterized protein OS=Plasmodium falciparum (isolate 3D7) OX=36329 GN=PF3D7_1428900 PE=4 SV=2	Q8ILH5	PF3D7_1428900	172 kDa	1	0	Null	1	0	0.0111	0
AP-3 complex subunit mu, putative OS=Plasmodium falciparum (isolate 3D7) OX=36329 GN=PF3D7_1440700 PE=4 SV=1	Q8IL63	PF3D7_1440700	87 kDa	1	0	Null	1	0	0.0109	0
YEATS domain-containing protein, putative OS=Plasmodium falciparum (isolate 3D7) OX=36329 GN=PF3D7_0807000 PE=4 SV=2	C0H4S5	PF3D7_0807000	26 kDa	1	0	Null	1	0	0.0811	0
Signal peptide peptidase OS=Plasmodium falciparum (isolate 3D7) OX=36329 GN=PF3D7_1457000 PE=3 SV=2	Q8IKQ9	PF3D7_1457000	48 kDa	1	0	Null	1	0	0.0388	0
Eukaryotic translation initiation factor 3 subunit M OS=Plasmodium falciparum (isolate 3D7) OX=36329 GN=PF3D7_0418200 PE=3 SV=1	Q8I1Q5	PF3D7_0418200	51 kDa	1	0	Null	1	0	0.0256	0
Proteasome subunit beta OS=Plasmodium falciparum (isolate 3D7) OX=36329 GN=PF3D7_1011400 PE=1 SV=1	Q8IJT1	PF3D7_1011400	31 kDa	2	0	Null	2	0	0.103	0.0
Uncharacterized protein OS=Plasmodium falciparum (isolate 3D7) OX=36329 GN=PF3D7_0208800 PE=4 SV=1	O96174	PF3D7_0208800	28 kDa	1	0	Null	1	0	0.0553	0
Uncharacterized protein OS=Plasmodium falciparum (isolate 3D7) OX=36329 GN=PF3D7_1331200 PE=4 SV=1	A0A5K1K984	PF3D7_1331200	49 kDa	2	0	Null	2	0	0.0811	0.0
Orotate phosphoribosyltransferase OS=Plasmodium falciparum (isolate 3D7) OX=36329 GN=PF3D7_0512700 PE=3 SV=1	Q8I3Y0	PF3D7_0512700	33 kDa	1	0	Null	1	0	0.0356	0.0
Phosphoglycerate mutase, putative OS=Plasmodium falciparum (isolate 3D7) OX=36329 GN=PF3D7_0310300 PE=4 SV=1	C0H469	PF3D7_0310300	138 kDa	1	0	Null	1	0	0.00944	0
tRNA nucleotidyltransferase, putative OS=Plasmodium falciparum (isolate 3D7) OX=36329 GN=PF3D7_1120500 PE=3 SV=1	Q8IIG2	PF3D7_1120500	94 kDa	1	0	Null	1	0	0.0152	0.0
Uncharacterized protein OS=Plasmodium falciparum (isolate 3D7) OX=36329 GN=PF3D7_1324100 PE=4 SV=1	Q8IE76	PF3D7_1324100	62 kDa	1	0	Null	1	0	0.0273	0
Protein phosphatase, putative OS=Plasmodium falciparum (isolate 3D7) OX=36329 GN=PF3D7_1127000 PE=4 SV=2	Q8II93	PF3D7_1127000	34 kDa	2	0	Null	2	0	0.111	0.0
Mediator of RNA polymerase II transcription subunit 10, putative OS=Plasmodium falciparum (isolate 3D7) OX=36329 GN=PF3D7_0707600 PE=4 SV=1	Q8IC13	PF3D7_0707600	29 kDa	1	0	Null	1	0	0.0574	0.0
Eukaryotic initiation factor 4A-III, putative OS=Plasmodium falciparum (isolate 3D7) OX=36329 GN=PF3D7_0422700 PE=3 SV=1	Q8IFN9	PF3D7_0422700	45 kDa	1	0	Null	1	0	0.0359	0.0
Uncharacterized protein OS=Plasmodium falciparum (isolate 3D7) OX=36329 GN=PF3D7_0526800 PE=4 SV=1	Q8I3J7	PF3D7_0526800	44 kDa	2	0	Null	2	0	0.0815	0.0
Eukaryotic translation initiation factor 5, putative OS=Plasmodium falciparum (isolate 3D7) OX=36329 GN=PF3D7_1206700 PE=3 SV=1	Q8I5X8	PF3D7_1206700	65 kDa	1	0	Null	1	0	0.0195	0.0
CSTF domain-containing protein, putative OS=Plasmodium falciparum (isolate 3D7) OX=36329 GN=PF3D7_0933000 PE=4 SV=1	Q8I0W1	PF3D7_0933000	89 kDa	1	0	Null	1	0	0.0184	0
26S proteasome regulatory subunit RPN11 OS=Plasmodium falciparum (isolate 3D7) OX=36329 GN=PF3D7_1368100 PE=4 SV=1	Q8ID28	PF3D7_1368100	35 kDa	1	0	Null	1	0	0.0418	0
U1 small nuclear ribonucleoprotein A, putative OS=Plasmodium falciparum (isolate 3D7) OX=36329 GN=PF3D7_1306900 PE=4 SV=1	C0H5A4	PF3D7_1306900	52 kDa	1	0	Null	1	0	0.029	0
Gamma-tubulin complex component, putative OS=Plasmodium falciparum (isolate 3D7) OX=36329 GN=PF3D7_0933500 PE=3 SV=1	Q8I2I3	PF3D7_0933500	181 kDa	1	0	Null	1	0	0.00926	0
Mediator of RNA polymerase II transcription subunit 4, putative OS=Plasmodium falciparum (isolate 3D7) OX=36329 GN=PF3D7_1465200 PE=4 SV=1	Q8IKI6	PF3D7_1465200	45 kDa	2	0	Null	2	0	0.0585	0.0
Uncharacterized protein OS=Plasmodium falciparum (isolate 3D7) OX=36329 GN=PF3D7_0412200 PE=4 SV=1	Q9U0G8	PF3D7_0412200	39 kDa	1	0	Null	1	0	0.0422	0.0
DNA repair protein RAD51 homolog OS=Plasmodium falciparum (isolate 3D7) OX=36329 GN=PF3D7_1107400 PE=3 SV=2	Q8IIS8	PF3D7_1107400	39 kDa	1	0	Null	1	0	0.04	0.0
Nucleoside transporter 2 OS=Plasmodium falciparum (isolate 3D7) OX=36329 GN=PF3D7_0824400 PE=3 SV=1	Q8IB78	PF3D7_0824400	68 kDa	1	0	Null	1	0	0.0308	0
WD repeat-containing protein OS=Plasmodium falciparum (isolate 3D7) OX=36329 GN=PF3D7_1443400 PE=4 SV=1	Q8IL37	PF3D7_1443400	96 kDa	1	0	Null	1	0	0.0159	0.0
Nucleic acid binding protein, putative OS=Plasmodium falciparum (isolate 3D7) OX=36329 GN=PF3D7_0202600.2 PE=4 SV=1	A0A143ZY32 (+1)	PF3D7_0202600	159 kDa	1	0	Null	1	0	0.0097	0.0
ADP-dependent DNA helicase RecQ OS=Plasmodium falciparum (isolate 3D7) OX=36329 GN=PF3D7_1429900 PE=3 SV=1	Q8ILG5	PF3D7_1429900	170 kDa	2	0	Null	2	0	0.0174	0
Trafficking protein particle complex subunit OS=Plasmodium falciparum (isolate 3D7) OX=36329 GN=PF3D7_0310700 PE=3 SV=2	O77358	PF3D7_0310700	17 kDa	1	0	Null	1	0	0.0759	0.0
DUF383 domain-containing protein OS=Plasmodium falciparum (isolate 3D7) OX=36329 GN=PF3D7_1425900 PE=4 SV=2	Q8ILK4	PF3D7_1425900	43 kDa	1	0	Null	1	0	0.038	0
tRNA (Guanine(26)-N(2))-dimethyltransferase, putative OS=Plasmodium falciparum (isolate 3D7) OX=36329 GN=PF3D7_1319300 PE=3 SV=1	Q8IEC3	PF3D7_1319300	95 kDa	1	0	Null	1	0	0.0174	0.0
Kinetochore protein NUF2, putative OS=Plasmodium falciparum (isolate 3D7) OX=36329 GN=PF3D7_0316500 PE=4 SV=2	O77390	PF3D7_0316500	55 kDa	2	0	Null	2	0	0.0586	0.0
AP-1 complex subunit mu-1 OS=Plasmodium falciparum (isolate 3D7) OX=36329 GN=PF3D7_1311400 PE=3 SV=1	Q8IEK4	PF3D7_1311400	51 kDa	1	0	Null	1	0	0.0275	0
Mediator of RNA polymerase II transcription subunit 6 OS=Plasmodium falciparum (isolate 3D7) OX=36329 GN=MED6 PE=3 SV=1	Q8IKE0	MED6	25 kDa	1	0	Null	1	0	0.0634	0.0
Prefoldin subunit 4 OS=Plasmodium falciparum (isolate 3D7) OX=36329 GN=PF3D7_0904500 PE=3 SV=1	Q8I3A4	PF3D7_0904500	15 kDa	1	0	Null	1	0	0.062	0.0
Uncharacterized protein OS=Plasmodium falciparum (isolate 3D7) OX=36329 GN=PF3D7_1315000 PE=4 SV=1	Q8IEG5	PF3D7_1315000	25 kDa	1	0	Null	1	0	0.0514	0.0
Kinesin-8, putative OS=Plasmodium falciparum (isolate 3D7) OX=36329 GN=PF3D7_0111000 PE=3 SV=2	Q8I235	PF3D7_0111000	192 kDa	2	0	Null	2	0	0.0186	0
Kinetochore protein SPC25 OS=Plasmodium falciparum (isolate 3D7) OX=36329 GN=PF3D7_1345900 PE=3 SV=1	A0A5K1K999	PF3D7_1345900	26 kDa	1	0	Null	1	0	0.0602	0.0
Uncharacterized protein OS=Plasmodium falciparum (isolate 3D7) OX=36329 GN=PF3D7_1328300 PE=4 SV=1	Q8IE43	PF3D7_1328300	39 kDa	1	0	Null	1	0	0.0813	0.0
Pre-mRNA-splicing factor ATP-dependent RNA helicase PRP2, putative OS=Plasmodium falciparum (isolate 3D7) OX=36329 GN=PF3D7_1231600 PE=4 SV=1	Q8I5A4	PF3D7_1231600	137 kDa	1	0	Null	1	0	0.0154	0.0
Protein FAM33A OS=Plasmodium falciparum (isolate 3D7) OX=36329 GN=PF3D7_0307500 PE=3 SV=2	O97253	PF3D7_0307500	46 kDa	1	0	Null	1	0	0.0334	0.0
Uncharacterized protein OS=Plasmodium falciparum (isolate 3D7) OX=36329 GN=PF3D7_0916400 PE=4 SV=1	C0H539	PF3D7_0916400	305 kDa	1	0	Null	1	0	0.00397	0
Small ubiquitin-related modifier OS=Plasmodium falciparum (isolate 3D7) OX=36329 GN=PF3D7_0505800 PE=4 SV=1	Q8I444	PF3D7_0505800	11 kDa	1	0	Null	1	0	0.1	0
CCR4-associated factor 1 OS=Plasmodium falciparum (isolate 3D7) OX=36329 GN=PF3D7_0811300 PE=4 SV=1	C0H4T9	PF3D7_0811300	200 kDa	1	0	Null	1	0	0.0062	0
Uncharacterized protein OS=Plasmodium falciparum (isolate 3D7) OX=36329 GN=PF3D7_1250900 PE=4 SV=1	Q8I4S5	PF3D7_1250900	39 kDa	1	0	Null	1	0	0.0343	0.0
TBCC domain-containing protein, putative OS=Plasmodium falciparum (isolate 3D7) OX=36329 GN=PF3D7_1203300 PE=3 SV=1	Q8I612	PF3D7_1203300	118 kDa	1	0	Null	1	0	0.0131	0.0
Protein transport protein BOS1, putative OS=Plasmodium falciparum (isolate 3D7) OX=36329 GN=PF3D7_1111300 PE=4 SV=1	Q8IIP9	PF3D7_1111300	34 kDa	1	0	Null	1	0	0.0484	0.0
Uncharacterized protein OS=Plasmodium falciparum (isolate 3D7) OX=36329 GN=PF3D7_0214400 PE=3 SV=2	O96224	PF3D7_0214400	74 kDa	1	0	Null	1	0	0.0178	0.0
Deoxyhypusine synthase OS=Plasmodium falciparum (isolate 3D7) OX=36329 GN=PF3D7_1412600 PE=3 SV=1	Q8ILW8	PF3D7_1412600	57 kDa	2	0	Null	2	0	0.0464	0.0
Uncharacterized protein OS=Plasmodium falciparum (isolate 3D7) OX=36329 GN=PF3D7_1349600 PE=4 SV=1	A0A5K1K8Z5	PF3D7_1349600	36 kDa	2	0	Null	2	0	0.114	0.0
			36 kDa

## Sheet: Exp3
DiBioID #3 of PfTepsin-2xFKBP-GFP+FRB-BirA+Biotine+/-RAPA
Identified Proteins	Accession Number	Alternate ID	Molecular Weight	Quantitative Value (Normalized Total Spectra) PfTepsin_FRB-BirA Biotine	Quantitative Value (Normalized Total Spectra) PfTepsin_FRB-BirA Biotine RAPA	Log2 Normalized Ratio PfTepsin_FRB-BirA Biotine/PfTepsin_FRB-BirA Biotine RAPA	Unique peptide countPfTepsin_FRB-BirA Biotine	Unique peptide count PfTepsin-FRB-Bira+Biotine+RAPA	Sequence coverage (%)PfTepsin_FRB-BirA Biotine	Sequence coverage (%)PfTepsin_FRB-BirA Biotine RAPA
Uncharacterized protein OS=Plasmodium falciparum (isolate 3D7) OX=36329 GN=PF3D7_1459600 PE=4 SV=1	Q8IKN5	PF3D7_1459600	94 kDa	2	26	3.70044	2	18	0.04	0.265
Peptidyl-prolyl cis-trans isomerase FKBP35 OS=Plasmodium falciparum (isolate 3D7) OX=36329 GN=FKBP35 PE=1 SV=1	Q8I4V8	FKBP35	35 kDa	2	13	2.70044	2	9	0.0724	0.28
Histone-lysine N-methyltransferase, putative OS=Plasmodium falciparum (isolate 3D7) OX=36329 GN=PF3D7_1355300 PE=4 SV=1	Q8IDE8	PF3D7_1355300	60 kDa	0	6	2.58496	0	5	0.0	0.13
Obg-like ATPase 1 OS=Plasmodium falciparum (isolate 3D7) OX=36329 GN=PF3D7_0722400 PE=3 SV=1	Q8IBM9	PF3D7_0722400	45 kDa	1	6	2.58496	1	6	0.028	0.216
Protein-synthesizing GTPase OS=Plasmodium falciparum (isolate 3D7) OX=36329 GN=PF3D7_1410600 PE=4 SV=1	Q8ILY9	PF3D7_1410600	51 kDa	3	16	2.41504	3	12	0.0968	0.286
Uncharacterized protein OS=Plasmodium falciparum (isolate 3D7) OX=36329 GN=PF3D7_1421100 PE=4 SV=1	Q8ILN9	PF3D7_1421100	151 kDa	0	5	2.32193	0	5	0	0.0415
60S acidic ribosomal protein P1, putative OS=Plasmodium falciparum (isolate 3D7) OX=36329 GN=PF3D7_1103100 PE=3 SV=1	Q8IIX0	PF3D7_1103100	13 kDa	1	5	2.32193	1	4	0.0847	0.5
Zinc finger protein, putative OS=Plasmodium falciparum (isolate 3D7) OX=36329 GN=PF3D7_0906600 PE=4 SV=1	Q8I383	PF3D7_0906600	97 kDa	1	5	2.32193	1	4	0.0166	0.0866
Uncharacterized protein OS=Plasmodium falciparum (isolate 3D7) OX=36329 GN=PF3D7_0702500 PE=4 SV=1	Q8IC42	PF3D7_0702500	28 kDa	1	5	2.32193	1	4	0.0514	0.277
Ubiquitin-activating enzyme E1 OS=Plasmodium falciparum (isolate 3D7) OX=36329 GN=PF3D7_1225800 PE=3 SV=1	Q8I5F9	PF3D7_1225800	132 kDa	0	4	2	0	3	0	0.0298
Ribosome assembly protein 4, putative OS=Plasmodium falciparum (isolate 3D7) OX=36329 GN=PF3D7_1146000 PE=4 SV=1	Q8IHQ8	PF3D7_1146000	73 kDa	0	4	2	0	3	0	0.0605
Mitochondrial-processing peptidase subunit beta, putative OS=Plasmodium falciparum (isolate 3D7) OX=36329 GN=PF3D7_0933600 PE=3 SV=1	Q8I2I2	PF3D7_0933600	56 kDa	0	4	2	0	4	0.0	0.105
AP-4 complex subunit epsilon, putative OS=Plasmodium falciparum (isolate 3D7) OX=36329 GN=PF3D7_0904100 PE=4 SV=2	Q8I3A8	PF3D7_0904100	161 kDa	3	12	2	3	11	0.0245	0.0965
Acyl-CoA synthetase OS=Plasmodium falciparum (isolate 3D7) OX=36329 GN=PF3D7_0525100 PE=4 SV=1	Q8I3L4	PF3D7_0525100	77 kDa	1	4	2	1	4	0.0253	0.0698
Vacuolar proton pump subunit B OS=Plasmodium falciparum (isolate 3D7) OX=36329 GN=PF3D7_0406100 PE=3 SV=1	Q6ZMA8	PF3D7_0406100	56 kDa	1	4	2	1	4	0.0283	0.105
GTP-binding protein, putative OS=Plasmodium falciparum (isolate 3D7) OX=36329 GN=PF3D7_1358900 PE=4 SV=1	C0H5I9	PF3D7_1358900	42 kDa	1	4	2	1	4	0.049	0.139
AP complex subunit sigma OS=Plasmodium falciparum (isolate 3D7) OX=36329 GN=PF3D7_1118100 PE=3 SV=1	Q8III7	PF3D7_1118100	18 kDa	1	4	2	1	3	0.0581	0.213
Eukaryotic translation initiation factor 2A OS=Plasmodium falciparum (isolate 3D7) OX=36329 GN=PF3D7_1438000 PE=3 SV=1	Q8IL87	PF3D7_1438000	77 kDa	1	4	2	1	4	0.0242	0.0696
Phenylalanyl-tRNA synthetase beta subunit OS=Plasmodium falciparum (isolate 3D7) OX=36329 GN=PF3D7_1104000 PE=3 SV=1	Q8IIW2	PF3D7_1104000	73 kDa	1	4	2	1	4	0.0161	0.0722
Large ribosomal subunit nuclear export factor, putative OS=Plasmodium falciparum (isolate 3D7) OX=36329 GN=PF3D7_1457700 PE=3 SV=1	Q8IKQ3	PF3D7_1457700	178 kDa	0	3	1.58496	0	3	0	0.025
Uncharacterized protein OS=Plasmodium falciparum (isolate 3D7) OX=36329 GN=PF3D7_1113000 PE=4 SV=1	Q8IIN2	PF3D7_1113000	710 kDa	0	3	1.58496	0	3	0	0.00405
Eukaryotic translation initiation factor 2 subunit alpha OS=Plasmodium falciparum (isolate 3D7) OX=36329 GN=PF3D7_0728000 PE=3 SV=1	Q8IBH7	PF3D7_0728000	38 kDa	0	3	1.58496	0	3	0.0	0.0851
Replication factor C subunit 5, putative OS=Plasmodium falciparum (isolate 3D7) OX=36329 GN=PF3D7_1111100 PE=4 SV=1	Q8IIQ1	PF3D7_1111100	40 kDa	0	3	1.58496	0	3	0.0	0.086
Clathrin light chain OS=Plasmodium falciparum (isolate 3D7) OX=36329 GN=PF3D7_1435500 PE=3 SV=1	Q8ILA9	PF3D7_1435500	30 kDa	5	15	1.58496	3	9	0.13	0.331
Glucose-6-phosphate isomerase OS=Plasmodium falciparum (isolate 3D7) OX=36329 GN=PF3D7_1436000 PE=1 SV=1	Q8ILA4	PF3D7_1436000	67 kDa	2	6	1.58496	2	6	0.038	0.095
40S ribosomal protein S10, putative OS=Plasmodium falciparum (isolate 3D7) OX=36329 GN=PF3D7_0719700 PE=1 SV=1	Q8IBQ5	PF3D7_0719700	16 kDa	1	3	1.58496	1	3	0.0584	0.255
Prefoldin subunit 5, putative OS=Plasmodium falciparum (isolate 3D7) OX=36329 GN=PF3D7_1128100 PE=4 SV=1	Q8II82	PF3D7_1128100	29 kDa	1	3	1.58496	1	3	0.0484	0.129
Patatin-like phospholipase, putative OS=Plasmodium falciparum (isolate 3D7) OX=36329 GN=PF3D7_0218600 PE=4 SV=1	O96266	PF3D7_0218600	284 kDa	1	3	1.58496	1	3	0.00504	0.0172
Vacuolar protein sorting-associated protein 3, putative OS=Plasmodium falciparum (isolate 3D7) OX=36329 GN=PF3D7_1423800 PE=4 SV=2	Q8ILL4	PF3D7_1423800	177 kDa	1	3	1.58496	1	3	0.00954	0.0238
Uncharacterized protein OS=Plasmodium falciparum (isolate 3D7) OX=36329 GN=PF3D7_0719900 PE=4 SV=1	Q8IBQ3	PF3D7_0719900	403 kDa	1	3	1.58496	1	3	0.00323	0.00823
60S ribosomal protein L7ae/L30e, putative OS=Plasmodium falciparum (isolate 3D7) OX=36329 GN=PF3D7_0419800 PE=3 SV=1	Q8I1P0	PF3D7_0419800	28 kDa	1	3	1.58496	1	3	0.0381	0.14
60S ribosomal subunit protein L24, putative OS=Plasmodium falciparum (isolate 3D7) OX=36329 GN=PF3D7_0506100 PE=3 SV=1	Q8I441	PF3D7_0506100	25 kDa	1	3	1.58496	1	2	0.0735	0.0833
FANCJ-like helicase, putative OS=Plasmodium falciparum (isolate 3D7) OX=36329 GN=PF3D7_1408400 PE=4 SV=1	Q8IM12	PF3D7_1408400	136 kDa	1	3	1.58496	1	3	0.0069	0.0319
Uncharacterized protein OS=Plasmodium falciparum (isolate 3D7) OX=36329 GN=PF3D7_1331200 PE=4 SV=1	A0A5K1K984	PF3D7_1331200	49 kDa	1	3	1.58496	1	3	0.0295	0.106
Ring-infected erythrocyte surface antigen OS=Plasmodium falciparum (isolate 3D7) OX=36329 GN=PF3D7_0102200 PE=4 SV=1	Q8I0U6	PF3D7_0102200	127 kDa	1	3	1.58496	1	3	0.00737	0.0332
Eukaryotic initiation factor 4A-III, putative OS=Plasmodium falciparum (isolate 3D7) OX=36329 GN=PF3D7_0422700 PE=3 SV=1	Q8IFN9	PF3D7_0422700	45 kDa	1	3	1.58496	1	2	0.0359	0.0795
HSP90 co-chaperone p23 OS=Plasmodium falciparum (isolate 3D7) OX=36329 GN=PF3D7_1453700 PE=4 SV=2	Q8IKU1	PF3D7_1453700	30 kDa	1	3	1.58496	1	3	0.04	0.0945
Uncharacterized protein OS=Plasmodium falciparum (isolate 3D7) OX=36329 GN=PF3D7_0408100 PE=4 SV=2	Q9U0K5	PF3D7_0408100	134 kDa	1	3	1.58496	1	3	0.00803	0.0259
Branchpoint-bridging protein OS=Plasmodium falciparum (isolate 3D7) OX=36329 GN=PF3D7_0623600 PE=3 SV=1	C6KT72	PF3D7_0623600	70 kDa	1	3	1.58496	1	3	0.0211	0.0504
Uncharacterized protein OS=Plasmodium falciparum (isolate 3D7) OX=36329 GN=PF3D7_1462400 PE=4 SV=1	Q8IKL0	PF3D7_1462400	396 kDa	1	3	1.58496	1	3	0.00482	0.00993
tRNA nucleotidyltransferase, putative OS=Plasmodium falciparum (isolate 3D7) OX=36329 GN=PF3D7_1120500 PE=3 SV=1	Q8IIG2	PF3D7_1120500	94 kDa	1	3	1.58496	1	3	0.0139	0.0455
Tetratricopeptide repeat protein, putative OS=Plasmodium falciparum (isolate 3D7) OX=36329 GN=PF3D7_0213500 PE=4 SV=2	O96215	PF3D7_0213500	55 kDa	1	3	1.58496	1	3	0.0261	0.0761
DNA-directed RNA polymerase III subunit RPC6 OS=Plasmodium falciparum (isolate 3D7) OX=36329 GN=PF3D7_1421400 PE=3 SV=1	A0A144A2J0	PF3D7_1421400	34 kDa	1	3	1.58496	1	3	0.0521	0.16
Transcription factor, putative OS=Plasmodium falciparum (isolate 3D7) OX=36329 GN=PF3D7_0407300 PE=4 SV=1	Q9U0L3	PF3D7_0407300	38 kDa	1	3	1.58496	1	3	0.0281	0.109
Spermidine synthase OS=Plasmodium falciparum (isolate 3D7) OX=36329 GN=PF3D7_1129000 PE=1 SV=1	Q8II73	PF3D7_1129000	37 kDa	1	3	1.58496	1	3	0.0436	0.131
Methionine--tRNA ligase OS=Plasmodium falciparum (isolate 3D7) OX=36329 GN=PF3D7_1034900 PE=3 SV=1	Q8IJ60	PF3D7_1034900	104 kDa	4	11	1.45943	4	11	0.0551	0.141
DNA-directed RNA polymerase III subunit RPC5, putative OS=Plasmodium falciparum (isolate 3D7) OX=36329 GN=PF3D7_1458800 PE=4 SV=1	Q8IKP3	PF3D7_1458800	103 kDa	3	8	1.41504	3	7	0.0393	0.096
RING finger protein RNF1 OS=Plasmodium falciparum (isolate 3D7) OX=36329 GN=PF3D7_0314700 PE=4 SV=1	O97260	PF3D7_0314700	136 kDa	3	8	1.41504	3	8	0.0398	0.106
Casein kinase I OS=Plasmodium falciparum (isolate 3D7) OX=36329 GN=PF3D7_1136500.1 PE=3 SV=1	A0A144A308 (+1)	PF3D7_1136500	38 kDa	3	8	1.41504	3	7	0.0929	0.211
Calcyclin-binding protein OS=Plasmodium falciparum (isolate 3D7) OX=36329 GN=PF3D7_1238100 PE=4 SV=2	Q8I542	PF3D7_1238100	27 kDa	3	8	1.41504	3	7	0.127	0.316
40S ribosomal protein S19 OS=Plasmodium falciparum (isolate 3D7) OX=36329 GN=PF3D7_1317800 PE=1 SV=1	C0H5C2	PF3D7_1317800	17 kDa	4	10	1.32193	2	3	0.207	0.248
Ribosome biogenesis protein BOP1 homolog OS=Plasmodium falciparum (isolate 3D7) OX=36329 GN=PF3D7_1405800 PE=3 SV=1	Q8IM36	PF3D7_1405800	114 kDa	2	5	1.32193	2	5	0.0135	0.0694
Cleavage stimulation factor subunit 1, putative OS=Plasmodium falciparum (isolate 3D7) OX=36329 GN=PF3D7_0620500 PE=4 SV=1	C6KT45	PF3D7_0620500	76 kDa	2	5	1.32193	2	5	0.0354	0.0969
Exosome complex component RRP45, putative OS=Plasmodium falciparum (isolate 3D7) OX=36329 GN=PF3D7_1364500 PE=3 SV=1	Q8ID62	PF3D7_1364500	55 kDa	2	5	1.32193	2	5	0.0566	0.0964
Dicarboxylate/tricarboxylate carrier OS=Plasmodium falciparum (isolate 3D7) OX=36329 GN=PF3D7_0823900 PE=3 SV=1	Q8IB73	PF3D7_0823900	35 kDa	2	5	1.32193	2	5	0.0849	0.16
T-complex protein 1 subunit gamma OS=Plasmodium falciparum (isolate 3D7) OX=36329 GN=PF3D7_1229500 PE=3 SV=1	Q8I5C4	PF3D7_1229500	61 kDa	3	7	1.22239	3	7	0.0646	0.168
40S ribosomal protein S20e, putative OS=Plasmodium falciparum (isolate 3D7) OX=36329 GN=PF3D7_1003500 PE=1 SV=1	Q8IK02	PF3D7_1003500	14 kDa	3	7	1.22239	2	4	0.0932	0.127
T-complex protein 1 subunit zeta OS=Plasmodium falciparum (isolate 3D7) OX=36329 GN=PF3D7_0608700 PE=3 SV=1	C6KST5	PF3D7_0608700	62 kDa	5	11	1.1375	5	11	0.0976	0.212
DNA-directed RNA polymerase OS=Plasmodium falciparum (isolate 3D7) OX=36329 GN=PF3D7_0509400 PE=4 SV=1	Q8I410	PF3D7_0509400	341 kDa	16	34	1.08746	14	31	0.0645	0.135
RNA-binding protein, putative OS=Plasmodium falciparum (isolate 3D7) OX=36329 GN=PF3D7_1022000 PE=4 SV=2	Q8IJI3	PF3D7_1022000	167 kDa	10	21	1.07039	10	16	0.101	0.144
Uncharacterized protein OS=Plasmodium falciparum (isolate 3D7) OX=36329 GN=PF3D7_1239800 PE=4 SV=1	Q8I525	PF3D7_1239800	691 kDa	0	2	1	0	2	0	0.00295
CDP-diacylglycerol--glycerol-3-phosphate 3-phosphatidyltransferase OS=Plasmodium falciparum (isolate 3D7) OX=36329 GN=PF3D7_0820200 PE=3 SV=1	Q8IB37	PF3D7_0820200	78 kDa	0	2	1	0	2	0	0.0439
Activator of Hsp90 ATPase OS=Plasmodium falciparum (isolate 3D7) OX=36329 GN=PF3D7_0306200 PE=3 SV=3	O97244	PF3D7_0306200	42 kDa	0	2	1	0	2	0	0.0487
U1 small nuclear ribonucleoprotein 70 kDa homolog, putative OS=Plasmodium falciparum (isolate 3D7) OX=36329 GN=PF3D7_1367100 PE=4 SV=1	Q8ID37	PF3D7_1367100	52 kDa	0	2	1	0	2	0.0165	0.0402
60S ribosomal protein L39 OS=Plasmodium falciparum (isolate 3D7) OX=36329 GN=PF3D7_0611700 PE=1 SV=1	C0H4H3	PF3D7_0611700	7 kDa	0	2	1	0	2	0	0.216
Sporozoite and liver stage asparagine-rich protein OS=Plasmodium falciparum (isolate 3D7) OX=36329 GN=PF3D7_1147000 PE=4 SV=1	Q8IHP9	PF3D7_1147000	348 kDa	0	2	1	0	2	0	0.0085
Patatin-like phospholipase, putative OS=Plasmodium falciparum (isolate 3D7) OX=36329 GN=PF3D7_0209100 PE=4 SV=1	O96176	PF3D7_0209100	78 kDa	0	2	1	0	2	0	0.0486
Uncharacterized protein OS=Plasmodium falciparum (isolate 3D7) OX=36329 GN=PF3D7_1139800 PE=4 SV=1	Q8IHW8	PF3D7_1139800	265 kDa	0	2	1	0	2	0	0.0122
EH domain-containing protein OS=Plasmodium falciparum (isolate 3D7) OX=36329 GN=PF3D7_0304200 PE=4 SV=1	Q9NLB8	PF3D7_0304200	62 kDa	0	2	1	0	2	0	0.0507
Exported protein 2 OS=Plasmodium falciparum (isolate 3D7) OX=36329 GN=PF3D7_1471100 PE=1 SV=1	Q8IKC8	PF3D7_1471100	33 kDa	0	2	1	0	2	0	0.0697
Translocation protein SEC63, putative OS=Plasmodium falciparum (isolate 3D7) OX=36329 GN=PF3D7_1318800 PE=4 SV=1	Q8IEC8	PF3D7_1318800	76 kDa	0	2	1	0	2	0	0.0353
Elongation factor Tu, putative OS=Plasmodium falciparum (isolate 3D7) OX=36329 GN=PF3D7_1348300 PE=4 SV=1	Q8IDL6	PF3D7_1348300	163 kDa	0	2	1	0	2	0.0	0.0136
DNA helicase OS=Plasmodium falciparum (isolate 3D7) OX=36329 GN=PF3D7_1211300 PE=3 SV=2	Q8I5T7	PF3D7_1211300	133 kDa	0	2	1	0	2	0.0	0.0247
U3 small nucleolar RNA-associated protein 15, putative OS=Plasmodium falciparum (isolate 3D7) OX=36329 GN=PF3D7_1352200 PE=4 SV=1	A0A5K1K8T1	PF3D7_1352200	55 kDa	0	2	1	0	2	0	0.0539
Choline kinase OS=Plasmodium falciparum (isolate 3D7) OX=36329 GN=PF3D7_1401800 PE=1 SV=1	Q8IM71	PF3D7_1401800	52 kDa	0	2	1	0	2	0.0	0.0568
Polynucleotide 5'-triphosphatase OS=Plasmodium falciparum (isolate 3D7) OX=36329 GN=PF3D7_0322100 PE=3 SV=1	C0H484	PF3D7_0322100	70 kDa	0	2	1	0	2	0.0	0.0406
Uncharacterized protein OS=Plasmodium falciparum (isolate 3D7) OX=36329 GN=PF3D7_1139600 PE=4 SV=1	Q8IHX0	PF3D7_1139600	75 kDa	0	2	1	0	2	0.0	0.0302
Uncharacterized protein OS=Plasmodium falciparum (isolate 3D7) OX=36329 GN=PF3D7_0314200 PE=4 SV=1	A0A143ZV68	PF3D7_0314200	168 kDa	0	2	1	0	2	0.0	0.0101
Glyceraldehyde-3-phosphate dehydrogenase OS=Plasmodium falciparum (isolate 3D7) OX=36329 GN=PF3D7_1462800 PE=3 SV=1	Q8IKK7	PF3D7_1462800	37 kDa	8	16	1	7	13	0.181	0.38
Dynein-related AAA-type ATPase, putative OS=Plasmodium falciparum (isolate 3D7) OX=36329 GN=PF3D7_1434500 PE=4 SV=2	Q8ILB9	PF3D7_1434500	971 kDa	5	10	1	5	10	0.00753	0.0139
Phosphoglycerate kinase OS=Plasmodium falciparum (isolate 3D7) OX=36329 GN=PGK PE=1 SV=1	P27362	PGK	45 kDa	6	12	1	6	12	0.173	0.397
Glutamyl-tRNA synthetase OS=Plasmodium falciparum (isolate 3D7) OX=36329 GN=PF3D7_1349200 PE=3 SV=1	Q8IDK7	PF3D7_1349200	101 kDa	5	10	1	4	8	0.0475	0.0973
Helicase SKI2W, putative OS=Plasmodium falciparum (isolate 3D7) OX=36329 GN=PF3D7_0909900 PE=4 SV=1	Q8I353	PF3D7_0909900	160 kDa	4	8	1	4	7	0.0364	0.0655
Elongation factor 1-beta OS=Plasmodium falciparum (isolate 3D7) OX=36329 GN=PF3D7_0913200 PE=3 SV=1	Q8I320	PF3D7_0913200	32 kDa	4	8	1	4	7	0.145	0.199
26S protease regulatory subunit 6B, putative OS=Plasmodium falciparum (isolate 3D7) OX=36329 GN=PF3D7_0413600 PE=3 SV=1	Q8I1V1	PF3D7_0413600	45 kDa	3	6	1	3	5	0.0893	0.163
60S ribosomal protein L23, putative OS=Plasmodium falciparum (isolate 3D7) OX=36329 GN=PF3D7_1331800 PE=1 SV=1	Q8IE09	PF3D7_1331800	15 kDa	4	8	1	2	5	0.18	0.302
Transcription elongation factor SPT6, putative OS=Plasmodium falciparum (isolate 3D7) OX=36329 GN=PF3D7_1406200 PE=4 SV=1	Q8IM32	PF3D7_1406200	338 kDa	3	6	1	3	6	0.0113	0.0273
Eukaryotic translation initiation factor 3 subunit D OS=Plasmodium falciparum (isolate 3D7) OX=36329 GN=PF3D7_1007900 PE=3 SV=1	Q8IJW4	PF3D7_1007900	63 kDa	3	6	1	3	5	0.0552	0.0939
Non-SERCA-type Ca2+ -transporting P-ATPase OS=Plasmodium falciparum (isolate 3D7) OX=36329 GN=PF3D7_1211900 PE=4 SV=1	A0A143ZZK9	PF3D7_1211900	140 kDa	3	6	1	3	6	0.0269	0.0546
PPPDE peptidase domain-containing protein, putative OS=Plasmodium falciparum (isolate 3D7) OX=36329 GN=PF3D7_1217900 PE=3 SV=1	Q8I5M9	PF3D7_1217900	56 kDa	3	6	1	3	6	0.0642	0.143
Uncharacterized protein OS=Plasmodium falciparum (isolate 3D7) OX=36329 GN=PF3D7_0723400 PE=4 SV=1	Q8IBL9	PF3D7_0723400	168 kDa	2	4	1	2	4	0.0211	0.0359
AMP deaminase OS=Plasmodium falciparum (isolate 3D7) OX=36329 GN=PF3D7_1329400 PE=3 SV=2	Q8IE53	PF3D7_1329400	82 kDa	2	4	1	2	4	0.039	0.0649
Ubiquitin-protein ligase, putative OS=Plasmodium falciparum (isolate 3D7) OX=36329 GN=PF3D7_1119400 PE=4 SV=1	Q8IIH3	PF3D7_1119400	257 kDa	2	4	1	2	4	0.0107	0.0205
ATP-dependent RNA helicase DDX1, putative OS=Plasmodium falciparum (isolate 3D7) OX=36329 GN=PF3D7_0521700 PE=3 SV=1	Q8I3P6	PF3D7_0521700	97 kDa	2	4	1	2	4	0.0285	0.0606
Parasitophorous vacuolar protein 1 OS=Plasmodium falciparum (isolate 3D7) OX=36329 GN=PF3D7_1129100 PE=4 SV=1	Q8II72	PF3D7_1129100	52 kDa	2	4	1	2	4	0.0619	0.122
Cg1 protein OS=Plasmodium falciparum (isolate 3D7) OX=36329 GN=PF3D7_0709100 PE=4 SV=1	Q8IBZ8	PF3D7_0709100	147 kDa	2	4	1	2	4	0.0296	0.0433
ATP-dependent RNA helicase DBP9, putative OS=Plasmodium falciparum (isolate 3D7) OX=36329 GN=PF3D7_1241800 PE=4 SV=2	Q8I511	PF3D7_1241800	103 kDa	1	2	1	1	2	0.0182	0.0273
Uncharacterized protein OS=Plasmodium falciparum (isolate 3D7) OX=36329 GN=PF3D7_1115800 PE=4 SV=1	Q8IIK7	PF3D7_1115800	34 kDa	2	4	1	2	3	0.118	0.181
U3 small nucleolar ribonucleoprotein protein IMP4, putative OS=Plasmodium falciparum (isolate 3D7) OX=36329 GN=PF3D7_0818800 PE=4 SV=1	Q8IB23	PF3D7_0818800	44 kDa	2	4	1	2	4	0.0442	0.0884
DNA primase large subunit OS=Plasmodium falciparum (isolate 3D7) OX=36329 GN=PF3D7_0910900 PE=3 SV=1	C0H531	PF3D7_0910900	64 kDa	1	2	1	1	2	0.0408	0.0594
TBC domain-containing protein, putative OS=Plasmodium falciparum (isolate 3D7) OX=36329 GN=PF3D7_1230000 PE=4 SV=1	A0A144A0A3	PF3D7_1230000	241 kDa	1	2	1	1	2	0.0035	0.014
Vesicle-associated membrane protein, putative OS=Plasmodium falciparum (isolate 3D7) OX=36329 GN=PF3D7_1439800 PE=4 SV=1	Q8IL71	PF3D7_1439800	28 kDa	1	2	1	1	2	0.0456	0.0622
Exported protein 3 OS=Plasmodium falciparum (isolate 3D7) OX=36329 GN=PF3D7_1024800 PE=4 SV=2	Q8IJF6	PF3D7_1024800	171 kDa	1	2	1	1	2	0.0082	0.0184
Gamma-tubulin complex component, putative OS=Plasmodium falciparum (isolate 3D7) OX=36329 GN=PF3D7_0933500 PE=3 SV=1	Q8I2I3	PF3D7_0933500	181 kDa	1	2	1	1	2	0.00926	0.0192
Uncharacterized protein OS=Plasmodium falciparum (isolate 3D7) OX=36329 GN=PF3D7_0208800 PE=4 SV=1	O96174	PF3D7_0208800	28 kDa	1	2	1	1	2	0.0468	0.102
Leucine carboxyl methyltransferase 1 OS=Plasmodium falciparum (isolate 3D7) OX=36329 GN=PF3D7_1439700 PE=3 SV=2	Q8IL72	PF3D7_1439700	39 kDa	1	2	1	1	2	0.0428	0.0734
Diphthamide biosynthesis protein 2, putative OS=Plasmodium falciparum (isolate 3D7) OX=36329 GN=PF3D7_1429500 PE=3 SV=1	Q8ILG9	PF3D7_1429500	89 kDa	1	2	1	1	2	0.0215	0.0296
U4/U6 snRNA-associated-splicing factor, putative OS=Plasmodium falciparum (isolate 3D7) OX=36329 GN=PF3D7_0920900 PE=4 SV=1	Q8I2U4	PF3D7_0920900	57 kDa	1	2	1	1	2	0.0146	0.0542
Ras-related protein Rab-1B OS=Plasmodium falciparum (isolate 3D7) OX=36329 GN=PF3D7_0512600 PE=4 SV=1	A0A5K1K8H7	PF3D7_0512600	23 kDa	1	2	1	1	2	0.055	0.11
Uncharacterized protein OS=Plasmodium falciparum (isolate 3D7) OX=36329 GN=PF3D7_1117900 PE=4 SV=2	Q8III9	PF3D7_1117900	175 kDa	1	2	1	1	2	0.00952	0.0197
Elongation factor Tu, putative OS=Plasmodium falciparum (isolate 3D7) OX=36329 GN=PF3D7_0931000 PE=4 SV=1	Q8I2K5	PF3D7_0931000	107 kDa	1	2	1	1	2	0.0121	0.0263
26S proteasome regulatory subunit RPN6 OS=Plasmodium falciparum (isolate 3D7) OX=36329 GN=PF3D7_1402300 PE=3 SV=1	Q8IM66	PF3D7_1402300	78 kDa	1	2	1	1	2	0.0195	0.045
Zinc finger protein, putative OS=Plasmodium falciparum (isolate 3D7) OX=36329 GN=PF3D7_1450400 PE=4 SV=1	Q8IKX2	PF3D7_1450400	220 kDa	1	2	1	1	2	0.00813	0.00813
Proteasome subunit alpha type OS=Plasmodium falciparum (isolate 3D7) OX=36329 GN=PF3D7_1353900 PE=1 SV=1	Q8IDG2	PF3D7_1353900	27 kDa	1	2	1	1	2	0.0664	0.0996
Oxysterol-binding protein, putative OS=Plasmodium falciparum (isolate 3D7) OX=36329 GN=PF3D7_1131800 PE=4 SV=1	Q8II47	PF3D7_1131800	185 kDa	1	2	1	1	2	0.00952	0.0197
Uncharacterized protein OS=Plasmodium falciparum (isolate 3D7) OX=36329 GN=PF3D7_1470100 PE=4 SV=2	Q8IKD7	PF3D7_1470100	295 kDa	1	2	1	1	2	0.00489	0.00774
Uncharacterized protein OS=Plasmodium falciparum (isolate 3D7) OX=36329 GN=PF3D7_1409600 PE=4 SV=1	Q8ILZ9	PF3D7_1409600	93 kDa	1	2	1	1	2	0.0104	0.0312
Zinc finger protein, putative OS=Plasmodium falciparum (isolate 3D7) OX=36329 GN=PF3D7_1009400 PE=4 SV=1	Q8IJV1	PF3D7_1009400	41 kDa	1	2	1	1	2	0.0249	0.0691
DnaJ protein, putative OS=Plasmodium falciparum (isolate 3D7) OX=36329 GN=PF3D7_1411300 PE=4 SV=2	Q8ILY2	PF3D7_1411300	67 kDa	1	2	1	1	2	0.0229	0.0387
Cell cycle regulator protein, putative OS=Plasmodium falciparum (isolate 3D7) OX=36329 GN=PF3D7_0529500 PE=4 SV=1	Q8I3H2	PF3D7_0529500	20 kDa	1	2	1	1	2	0.0782	0.128
Mediator of RNA polymerase II transcription subunit 6 OS=Plasmodium falciparum (isolate 3D7) OX=36329 GN=MED6 PE=3 SV=1	Q8IKE0	MED6	25 kDa	1	2	1	1	2	0.0634	0.132
Proteasome subunit beta type-6, putative OS=Plasmodium falciparum (isolate 3D7) OX=36329 GN=PF3D7_0931800 PE=1 SV=1	Q8I0U7	PF3D7_0931800	33 kDa	1	2	1	1	2	0.0496	0.0851
Heat shock protein 90, putative OS=Plasmodium falciparum (isolate 3D7) OX=36329 GN=PF3D7_1118200 PE=3 SV=1	Q8III6	PF3D7_1118200	108 kDa	1	2	1	1	2	0.0183	0.0355
Phd finger protein, putative OS=Plasmodium falciparum (isolate 3D7) OX=36329 GN=PF3D7_0310200 PE=4 SV=1	O77336	PF3D7_0310200	534 kDa	1	2	1	1	2	0.00198	0.0044
Calcium-dependent protein kinase 1 OS=Plasmodium falciparum (isolate 3D7) OX=36329 GN=PF3D7_0217500 PE=4 SV=1	A0A143ZWW4	PF3D7_0217500	61 kDa	1	2	1	1	2	0.0229	0.0458
Pre-mRNA-splicing factor RBM22, putative OS=Plasmodium falciparum (isolate 3D7) OX=36329 GN=PF3D7_1248200 PE=4 SV=1	A0A144A0M5	PF3D7_1248200	42 kDa	1	2	1	1	2	0.0308	0.0504
26S proteasome regulatory subunit RPN7, putative OS=Plasmodium falciparum (isolate 3D7) OX=36329 GN=PF3D7_1129200 PE=4 SV=2	Q8II71	PF3D7_1129200	47 kDa	1	2	1	1	2	0.0178	0.0509
Prefoldin subunit 4 OS=Plasmodium falciparum (isolate 3D7) OX=36329 GN=PF3D7_0904500 PE=3 SV=1	Q8I3A4	PF3D7_0904500	15 kDa	1	2	1	1	2	0.062	0.171
Probable tRNA N6-adenosine threonylcarbamoyltransferase OS=Plasmodium falciparum (isolate 3D7) OX=36329 GN=PF3D7_1030600 PE=3 SV=1	Q8IJ99	PF3D7_1030600	70 kDa	1	2	1	1	2	0.0268	0.0401
tRNA (guanine(37)-N1)-methyltransferase OS=Plasmodium falciparum (isolate 3D7) OX=36329 GN=PFI0700c PE=3 SV=1	C0H537	PFI0700c	94 kDa	1	2	1	1	2	0.0192	0.032
Protein phosphatase, putative OS=Plasmodium falciparum (isolate 3D7) OX=36329 GN=PF3D7_1127000 PE=4 SV=2	Q8II93	PF3D7_1127000	34 kDa	1	2	1	1	2	0.0557	0.105
CID domain-containing protein OS=Plasmodium falciparum (isolate 3D7) OX=36329 GN=PF3D7_1140800 PE=4 SV=2	Q8IHV7	PF3D7_1140800	95 kDa	1	2	1	1	2	0.0224	0.0386
60S ribosomal protein L22, putative OS=Plasmodium falciparum (isolate 3D7) OX=36329 GN=PF3D7_0821700 PE=1 SV=1	Q8IB51	PF3D7_0821700	16 kDa	1	2	1	1	2	0.0791	0.0791
Uncharacterized protein OS=Plasmodium falciparum (isolate 3D7) OX=36329 GN=PF3D7_1149400 PE=4 SV=2	Q8IHM9	PF3D7_1149400	25 kDa	1	2	1	1	2	0.0478	0.12
Methionine aminopeptidase 2 OS=Plasmodium falciparum (isolate 3D7) OX=36329 GN=PF3D7_1434600 PE=3 SV=1	Q8ILB8	PF3D7_1434600	72 kDa	1	2	1	1	2	0.0239	0.0462
DUF4149 domain-containing protein OS=Plasmodium falciparum (isolate 3D7) OX=36329 GN=PF3D7_1237700 PE=4 SV=1	Q8I546	PF3D7_1237700	24 kDa	1	2	1	1	2	0.0571	0.114
SAP domain-containing protein, putative OS=Plasmodium falciparum (isolate 3D7) OX=36329 GN=PF3D7_0912500 PE=4 SV=1	C0H535	PF3D7_0912500	33 kDa	1	2	1	1	2	0.0556	0.0868
Sec1 family protein, putative OS=Plasmodium falciparum (isolate 3D7) OX=36329 GN=PF3D7_1034000 PE=3 SV=2	Q8IJ69	PF3D7_1034000	77 kDa	1	2	1	1	2	0.0196	0.0317
Ubiquitin domain-containing protein DSK2, putative OS=Plasmodium falciparum (isolate 3D7) OX=36329 GN=PF3D7_1113400 PE=1 SV=1	Q8IIM8	PF3D7_1113400	43 kDa	1	2	1	1	2	0.0335	0.0851
Uncharacterized protein OS=Plasmodium falciparum (isolate 3D7) OX=36329 GN=PF3D7_0501900 PE=3 SV=1	Q8I481	PF3D7_0501900	45 kDa	1	2	1	1	2	0.0262	0.0656
Non-specific serine/threonine protein kinase OS=Plasmodium falciparum (isolate 3D7) OX=36329 GN=PF3D7_0708300 PE=3 SV=1	Q8IC06	PF3D7_0708300	27 kDa	1	2	1	1	2	0.0568	0.122
Ribonuclease Z, putative OS=Plasmodium falciparum (isolate 3D7) OX=36329 GN=PF3D7_1465300 PE=4 SV=1	Q8IKI5	PF3D7_1465300	100 kDa	1	2	1	1	2	0.014	0.0303
HID1 domain-containing protein, putative OS=Plasmodium falciparum (isolate 3D7) OX=36329 GN=PF3D7_1433100 PE=4 SV=2	Q8ILD2	PF3D7_1433100	135 kDa	1	2	1	1	2	0.0098	0.0249
Choline/ethanolaminephosphotransferase, putative OS=Plasmodium falciparum (isolate 3D7) OX=36329 GN=PF3D7_0628300.1 PE=3 SV=1	C6KTB9	PF3D7_0628300	45 kDa	1	2	1	1	2	0.0205	0.0435
Proteasome subunit alpha type OS=Plasmodium falciparum (isolate 3D7) OX=36329 GN=PF3D7_1353800 PE=1 SV=1	Q8IDG3	PF3D7_1353800	28 kDa	1	2	1	1	2	0.0407	0.0894
Pre-mRNA-splicing factor CWF7, putative OS=Plasmodium falciparum (isolate 3D7) OX=36329 GN=PF3D7_0614400 PE=4 SV=1	C6KSY5	PF3D7_0614400	31 kDa	1	2	1	1	2	0.0392	0.0824
Zinc finger protein, putative OS=Plasmodium falciparum (isolate 3D7) OX=36329 GN=PF3D7_1243100 PE=4 SV=1	Q8I4Z8	PF3D7_1243100	29 kDa	1	2	1	1	2	0.0455	0.0909
Methionine aminopeptidase 1b OS=Plasmodium falciparum (isolate 3D7) OX=36329 GN=METAP1b PE=1 SV=1	Q8IJP2	METAP1b	60 kDa	1	2	1	1	2	0.0232	0.0503
Heat shock protein 86 family protein OS=Plasmodium falciparum (isolate 3D7) OX=36329 GN=PF3D7_0708500 PE=3 SV=1	Q8IC04	PF3D7_0708500	109 kDa	1	2	1	1	2	0.00987	0.0197
Arginyl-tRNA--protein transferase OS=Plasmodium falciparum (isolate 3D7) OX=36329 GN=PF3D7_0212900 PE=4 SV=1	O96210	PF3D7_0212900	43 kDa	1	2	1	1	2	0.0329	0.0685
M1-family alanyl aminopeptidase OS=Plasmodium falciparum (isolate 3D7) OX=36329 GN=PF3D7_1311800 PE=1 SV=1	Q8IEK1	PF3D7_1311800	126 kDa	1	2	1	1	2	0.0111	0.024
Uncharacterized protein OS=Plasmodium falciparum (isolate 3D7) OX=36329 GN=PF3D7_1249100 PE=4 SV=1	Q8I4U3	PF3D7_1249100	45 kDa	1	2	1	1	2	0.0179	0.0383
Zinc finger protein, putative OS=Plasmodium falciparum (isolate 3D7) OX=36329 GN=PF3D7_0818500 PE=4 SV=1	Q8IB20	PF3D7_0818500	22 kDa	1	2	1	1	2	0.0366	0.105
Phosphoenolpyruvate carboxykinase (ATP) OS=Plasmodium falciparum (isolate 3D7) OX=36329 GN=PF3D7_1342800 PE=3 SV=1	Q8IDR1	PF3D7_1342800	66 kDa	1	2	1	1	2	0.0257	0.0463
Uncharacterized protein OS=Plasmodium falciparum (isolate 3D7) OX=36329 GN=PF3D7_1454200 PE=4 SV=1	Q8IKT7	PF3D7_1454200	169 kDa	8	15	0.906891	8	14	0.0662	0.102
PRESAN domain-containing protein OS=Plasmodium falciparum (isolate 3D7) OX=36329 GN=PF3D7_0401800 PE=4 SV=1	Q8I207	PF3D7_0401800	60 kDa	7	13	0.893085	5	10	0.0964	0.15
cAMP-dependent protein kinase regulatory subunit OS=Plasmodium falciparum (isolate 3D7) OX=36329 GN=PF3D7_1223100 PE=1 SV=1	Q7KQK0	PF3D7_1223100	51 kDa	6	11	0.874469	5	9	0.113	0.202
Cell division cycle protein 48 homologue, putative OS=Plasmodium falciparum (isolate 3D7) OX=36329 GN=PF3D7_0619400 PE=4 SV=1	C6KT34	PF3D7_0619400	92 kDa	6	11	0.874469	6	11	0.0894	0.164
Multidrug resistance protein 1 OS=Plasmodium falciparum (isolate 3D7) OX=36329 GN=PF3D7_0523000 PE=4 SV=1	Q7K6A5	PF3D7_0523000	162 kDa	15	27	0.847997	13	24	0.125	0.206
NOC3p domain-containing protein OS=Plasmodium falciparum (isolate 3D7) OX=36329 GN=PF3D7_1466800 PE=4 SV=1	Q8IKG9	PF3D7_1466800	105 kDa	5	9	0.847997	4	7	0.0621	0.0965
Clathrin heavy chain OS=Plasmodium falciparum (isolate 3D7) OX=36329 GN=PF3D7_1219100 PE=3 SV=1	Q8I5L6	PF3D7_1219100	233 kDa	48	86	0.841302	39	63	0.218	0.303
26S proteasome regulatory subunit RPN1, putative OS=Plasmodium falciparum (isolate 3D7) OX=36329 GN=PF3D7_0205900 PE=3 SV=3	O96153	PF3D7_0205900	108 kDa	8	14	0.807355	6	10	0.0849	0.139
Tetratricopeptide repeat protein, putative OS=Plasmodium falciparum (isolate 3D7) OX=36329 GN=PF3D7_1241900 PE=4 SV=1	Q8I510	PF3D7_1241900	80 kDa	4	7	0.807355	4	7	0.071	0.12
Inositol-3-phosphate synthase OS=Plasmodium falciparum (isolate 3D7) OX=36329 GN=PF3D7_0511800 PE=3 SV=1	Q8I3Y8	PF3D7_0511800	69 kDa	4	7	0.807355	4	7	0.0778	0.131
Phosphoglycerate mutase OS=Plasmodium falciparum (isolate 3D7) OX=36329 GN=PF3D7_1120100 PE=1 SV=1	Q8IIG6	PF3D7_1120100	29 kDa	4	7	0.807355	3	5	0.132	0.26
Phosphoethanolamine N-methyltransferase OS=Plasmodium falciparum (isolate 3D7) OX=36329 GN=PF3D7_1343000 PE=4 SV=1	Q8IDQ9	PF3D7_1343000	31 kDa	4	7	0.807355	4	6	0.169	0.256
CCT-alpha OS=Plasmodium falciparum (isolate 3D7) OX=36329 GN=PF3D7_1132200 PE=3 SV=1	Q8II43	PF3D7_1132200	60 kDa	4	7	0.807355	4	7	0.0846	0.151
Intu_longin_1 domain-containing protein OS=Plasmodium falciparum (isolate 3D7) OX=36329 GN=PF3D7_1107200 PE=3 SV=2	Q8IIT1	PF3D7_1107200	84 kDa	4	7	0.807355	4	6	0.0743	0.101
Pre-mRNA-processing factor 19 OS=Plasmodium falciparum (isolate 3D7) OX=36329 GN=PF3D7_0308600 PE=3 SV=1	O77325	PF3D7_0308600	61 kDa	4	7	0.807355	3	5	0.0639	0.102
Heat shock protein 90 OS=Plasmodium falciparum (isolate 3D7) OX=36329 GN=PF3D7_0708400 PE=1 SV=1	Q8IC05	PF3D7_0708400	86 kDa	74	129	0.801774	42	53	0.4	0.49
Protein SEY1 homolog OS=Plasmodium falciparum (isolate 3D7) OX=36329 GN=PF3D7_1416100 PE=3 SV=1	A0A144A1B3	PF3D7_1416100	111 kDa	7	12	0.777608	7	12	0.0768	0.129
Uncharacterized protein OS=Plasmodium falciparum (isolate 3D7) OX=36329 GN=PF3D7_1227700 PE=4 SV=1	Q8I5E1	PF3D7_1227700	91 kDa	10	17	0.765535	9	16	0.131	0.217
60S ribosomal protein L10, putative OS=Plasmodium falciparum (isolate 3D7) OX=36329 GN=PF3D7_1414300 PE=1 SV=1	Q8ILV2	PF3D7_1414300	25 kDa	6	10	0.736966	3	6	0.16	0.292
L-lactate dehydrogenase OS=Plasmodium falciparum (isolate 3D7) OX=36329 GN=PF3D7_1324900 PE=1 SV=1	Q76NM3	PF3D7_1324900	34 kDa	6	10	0.736966	4	8	0.158	0.297
ABC transporter E family member 1, putative OS=Plasmodium falciparum (isolate 3D7) OX=36329 GN=PF3D7_1368200 PE=4 SV=1	Q8I6Z4	PF3D7_1368200	70 kDa	3	5	0.736966	3	5	0.0517	0.11
Zinc finger protein, putative OS=Plasmodium falciparum (isolate 3D7) OX=36329 GN=PF3D7_1458600 PE=4 SV=1	Q8IKP5	PF3D7_1458600	140 kDa	3	5	0.736966	3	5	0.0318	0.0447
Ataxin-2 like protein, putative OS=Plasmodium falciparum (isolate 3D7) OX=36329 GN=PF3D7_1435700.2 PE=4 SV=1	A0A144A3H8 (+1)	PF3D7_1435700	103 kDa	3	5	0.736966	3	5	0.0428	0.0766
AP-1 complex subunit mu-1 OS=Plasmodium falciparum (isolate 3D7) OX=36329 GN=PF3D7_1311400 PE=3 SV=1	Q8IEK4	PF3D7_1311400	51 kDa	3	5	0.736966	3	5	0.0778	0.128
Glycerol-3-phosphate dehydrogenase [NAD(+)] OS=Plasmodium falciparum (isolate 3D7) OX=36329 GN=PF3D7_1216200 PE=1 SV=1	Q8I5P5	PF3D7_1216200	41 kDa	3	5	0.736966	2	4	0.0654	0.134
Protein transport protein SEC23 OS=Plasmodium falciparum (isolate 3D7) OX=36329 GN=pfsec23 PE=2 SV=1	Q8IB60	pfsec23	86 kDa	3	5	0.736966	3	5	0.0567	0.0843
CCR4 domain-containing protein 1, putative OS=Plasmodium falciparum (isolate 3D7) OX=36329 GN=PF3D7_0519500 PE=4 SV=1	Q8I3R5	PF3D7_0519500	289 kDa	3	5	0.736966	3	5	0.0161	0.0281
Uncharacterized protein OS=Plasmodium falciparum (isolate 3D7) OX=36329 GN=PF3D7_0214400 PE=3 SV=2	O96224	PF3D7_0214400	74 kDa	3	5	0.736966	3	4	0.0468	0.0743
Protein SOC1, putative OS=Plasmodium falciparum (isolate 3D7) OX=36329 GN=PF3D7_0418100 PE=3 SV=1	Q8I1Q6	PF3D7_0418100	145 kDa	3	5	0.736966	3	5	0.0263	0.0428
Eukaryotic translation initiation factor 3 subunit A OS=Plasmodium falciparum (isolate 3D7) OX=36329 GN=PF3D7_1212700 PE=3 SV=1	Q8I5S6	PF3D7_1212700	166 kDa	26	43	0.725825	24	36	0.168	0.235
Leucyl-tRNA synthetase OS=Plasmodium falciparum (isolate 3D7) OX=36329 GN=PF3D7_0622800 PE=1 SV=1	C6KT64	PF3D7_0622800	170 kDa	8	13	0.70044	8	13	0.0622	0.104
40S ribosomal protein S11, putative OS=Plasmodium falciparum (isolate 3D7) OX=36329 GN=PF3D7_0317600 PE=1 SV=2	O77381	PF3D7_0317600	19 kDa	8	13	0.70044	7	11	0.273	0.311
Small GTP-binding protein sar1 OS=Plasmodium falciparum (isolate 3D7) OX=36329 GN=PF3D7_0416800 PE=3 SV=1	Q8I1S0	PF3D7_0416800	22 kDa	8	13	0.70044	4	8	0.26	0.438
Endoplasmin, putative OS=Plasmodium falciparum (isolate 3D7) OX=36329 GN=PF3D7_1222300 PE=1 SV=1	Q8I0V4	PF3D7_1222300	95 kDa	8	13	0.70044	8	13	0.123	0.178
Ran-specific GTPase-activating protein 1, putative OS=Plasmodium falciparum (isolate 3D7) OX=36329 GN=PF3D7_0419600 PE=4 SV=1	Q76NN6	PF3D7_0419600	33 kDa	10	16	0.678072	7	11	0.211	0.25
DNA-directed RNA polymerases I and III subunit RPAC1, putative OS=Plasmodium falciparum (isolate 3D7) OX=36329 GN=PF3D7_1143300 PE=4 SV=1	Q8IHT3	PF3D7_1143300	39 kDa	5	8	0.678072	5	6	0.132	0.177
Threonyl-tRNA synthetase OS=Plasmodium falciparum (isolate 3D7) OX=36329 GN=PF3D7_1126000 PE=3 SV=1	Q8IIA4	PF3D7_1126000	120 kDa	5	8	0.678072	5	8	0.0582	0.0859
DNA-directed RNA polymerase II subunit RPB3, putative OS=Plasmodium falciparum (isolate 3D7) OX=36329 GN=PF3D7_0923000 PE=3 SV=1	Q8I2S6	PF3D7_0923000	38 kDa	5	8	0.678072	5	7	0.158	0.218
Gamete antigen 27/25 OS=Plasmodium falciparum (isolate 3D7) OX=36329 GN=PF3D7_1302100 PE=1 SV=1	Q8IEU2	PF3D7_1302100	26 kDa	5	8	0.678072	4	6	0.189	0.327
Exportin-1, putative OS=Plasmodium falciparum (isolate 3D7) OX=36329 GN=PF3D7_0302900 PE=3 SV=2	O77312	PF3D7_0302900	148 kDa	7	11	0.652077	7	10	0.075	0.104
Nucleoporin NUP116/NSP116, putative OS=Plasmodium falciparum (isolate 3D7) OX=36329 GN=PF3D7_1473700 PE=4 SV=1	Q8IKA0	PF3D7_1473700	142 kDa	9	14	0.63743	9	14	0.075	0.105
CCT-beta OS=Plasmodium falciparum (isolate 3D7) OX=36329 GN=PF3D7_0306800 PE=3 SV=4	O97247	PF3D7_0306800	59 kDa	15	23	0.616671	14	20	0.285	0.411
Lysine--tRNA ligase OS=Plasmodium falciparum (isolate 3D7) OX=36329 GN=PF3D7_1350100 PE=1 SV=1	Q8IDJ8	PF3D7_1350100	68 kDa	19	29	0.610053	17	23	0.307	0.369
Heat shock protein 110 OS=Plasmodium falciparum (isolate 3D7) OX=36329 GN=PF3D7_0708800 PE=4 SV=1	Q8IC01	PF3D7_0708800	100 kDa	12	18	0.584963	11	17	0.16	0.213
Nuclear movement protein, putative OS=Plasmodium falciparum (isolate 3D7) OX=36329 GN=PF3D7_1336800 PE=4 SV=1	Q8IDW4	PF3D7_1336800	46 kDa	12	18	0.584963	10	14	0.264	0.339
Glucose-6-phosphate dehydrogenase-6-phosphogluconolactonase OS=Plasmodium falciparum (isolate 3D7) OX=36329 GN=PF3D7_1453800 PE=3 SV=1	A0A144A6N0	PF3D7_1453800	107 kDa	10	15	0.584963	10	14	0.126	0.173
DNA/RNA-binding protein Alba 4 OS=Plasmodium falciparum (isolate 3D7) OX=36329 GN=PF3D7_1347500 PE=4 SV=1	A0A5K1K8Y8	PF3D7_1347500	42 kDa	10	15	0.584963	10	13	0.282	0.368
Isoleucyl-tRNA synthetase OS=Plasmodium falciparum (isolate 3D7) OX=36329 GN=PF3D7_1332900 PE=3 SV=1	Q8IDZ9	PF3D7_1332900	151 kDa	8	12	0.584963	8	12	0.0676	0.0967
SAC3 domain-containing protein, putative OS=Plasmodium falciparum (isolate 3D7) OX=36329 GN=PF3D7_0602600 PE=4 SV=1	C6KSM6	PF3D7_0602600	154 kDa	8	12	0.584963	8	11	0.0756	0.107
6-hydroxymethyl-7,8-dihydropterin pyrophosphokinase OS=Plasmodium falciparum (isolate 3D7) OX=36329 GN=PF3D7_0810800 PE=3 SV=1	Q8IAU3	PF3D7_0810800	83 kDa	8	12	0.584963	6	10	0.0935	0.153
60S ribosomal protein L23 OS=Plasmodium falciparum (isolate 3D7) OX=36329 GN=PF3D7_1323400 PE=1 SV=1	Q8IE82	PF3D7_1323400	22 kDa	8	12	0.584963	5	6	0.211	0.211
Histidine--tRNA ligase OS=Plasmodium falciparum (isolate 3D7) OX=36329 GN=PF3D7_1445100 PE=4 SV=1	Q8IL22	PF3D7_1445100	134 kDa	8	12	0.584963	8	12	0.0663	0.109
60S ribosomal protein L12, putative OS=Plasmodium falciparum (isolate 3D7) OX=36329 GN=PF3D7_0517000 PE=3 SV=2	Q8I3T8	PF3D7_0517000	18 kDa	6	9	0.584963	5	7	0.315	0.4
Asparagine--tRNA ligase OS=Plasmodium falciparum (isolate 3D7) OX=36329 GN=PF3D7_0211800 PE=3 SV=1	O96198	PF3D7_0211800	71 kDa	6	9	0.584963	6	7	0.113	0.128
Uncharacterized protein OS=Plasmodium falciparum (isolate 3D7) OX=36329 GN=PF3D7_0626000 PE=4 SV=1	C6KT96	PF3D7_0626000	209 kDa	6	9	0.584963	5	8	0.0308	0.048
Translation machinery-associated protein 46, putative OS=Plasmodium falciparum (isolate 3D7) OX=36329 GN=PF3D7_1244800 PE=4 SV=1	Q8I4Y3	PF3D7_1244800	40 kDa	6	9	0.584963	4	7	0.131	0.173
Vesicle-fusing ATPase OS=Plasmodium falciparum (isolate 3D7) OX=36329 GN=PF3D7_0303000 PE=3 SV=1	O77313	PF3D7_0303000	89 kDa	4	6	0.584963	4	6	0.0881	0.125
60S ribosomal protein L36 OS=Plasmodium falciparum (isolate 3D7) OX=36329 GN=PF3D7_1109900 PE=1 SV=2	Q8I713	PF3D7_1109900	13 kDa	6	9	0.584963	4	7	0.411	0.429
Trailer hitch homolog, putative OS=Plasmodium falciparum (isolate 3D7) OX=36329 GN=PF3D7_1474900 PE=4 SV=1	Q8IK89	PF3D7_1474900	39 kDa	6	9	0.584963	6	9	0.265	0.387
rRNA 2'-O-methyltransferase fibrillarin, putative OS=Plasmodium falciparum (isolate 3D7) OX=36329 GN=PF3D7_1407100 PE=3 SV=1	Q8IM23	PF3D7_1407100	34 kDa	6	9	0.584963	6	7	0.157	0.157
Ribosome-interacting GTPase 1, putative OS=Plasmodium falciparum (isolate 3D7) OX=36329 GN=PF3D7_0524400 PE=4 SV=1	A0A5K1K870	PF3D7_0524400	41 kDa	4	6	0.584963	4	6	0.115	0.189
Uncharacterized protein OS=Plasmodium falciparum (isolate 3D7) OX=36329 GN=PF3D7_1451200 PE=4 SV=1	Q8IKW4	PF3D7_1451200	176 kDa	4	6	0.584963	4	6	0.0326	0.0472
Replication factor C subunit 1 OS=Plasmodium falciparum (isolate 3D7) OX=36329 GN=PF3D7_0219600 PE=3 SV=1	O96271	PF3D7_0219600	104 kDa	4	6	0.584963	4	6	0.052	0.0752
Protein transport protein Sec24A OS=Plasmodium falciparum (isolate 3D7) OX=36329 GN=PF3D7_1361100 PE=4 SV=1	C0H5J6	PF3D7_1361100	107 kDa	4	6	0.584963	4	6	0.0649	0.0819
Polyribonucleotide 5'-hydroxyl-kinase Clp1, putative OS=Plasmodium falciparum (isolate 3D7) OX=36329 GN=PF3D7_0821600 PE=4 SV=1	Q8IB50	PF3D7_0821600	79 kDa	4	6	0.584963	4	6	0.0742	0.114
Uncharacterized protein OS=Plasmodium falciparum (isolate 3D7) OX=36329 GN=PF3D7_0416900 PE=4 SV=1	C0H4A9	PF3D7_0416900	290 kDa	4	6	0.584963	4	6	0.0227	0.0334
Ras-related protein RAB7 OS=Plasmodium falciparum (isolate 3D7) OX=36329 GN=PF3D7_0903200 PE=4 SV=1	C0H516	PF3D7_0903200	24 kDa	4	6	0.584963	4	5	0.228	0.267
V-type proton ATPase subunit G, putative OS=Plasmodium falciparum (isolate 3D7) OX=36329 GN=PF3D7_1323200 PE=3 SV=1	Q8IE84	PF3D7_1323200	14 kDa	4	6	0.584963	4	5	0.39	0.463
Adenosylhomocysteinase OS=Plasmodium falciparum (isolate 3D7) OX=36329 GN=PFE1050w PE=1 SV=2	P50250	PFE1050w	54 kDa	4	6	0.584963	4	5	0.0689	0.109
U4/U6 small nuclear ribonucleoprotein PRP4, putative OS=Plasmodium falciparum (isolate 3D7) OX=36329 GN=PF3D7_1343900 PE=4 SV=1	C0H5G7	PF3D7_1343900	76 kDa	2	3	0.584963	2	3	0.0494	0.0694
SUMO-activating enzyme subunit 1 OS=Plasmodium falciparum (isolate 3D7) OX=36329 GN=PF3D7_1144500 PE=4 SV=1	Q8IHS2	PF3D7_1144500	40 kDa	2	3	0.584963	2	3	0.0562	0.0947
DEAD/DEAH box helicase, putative OS=Plasmodium falciparum (isolate 3D7) OX=36329 GN=PF3D7_1439100 PE=4 SV=1	Q8IL78	PF3D7_1439100	292 kDa	2	3	0.584963	2	3	0.0113	0.017
Formin 2 OS=Plasmodium falciparum (isolate 3D7) OX=36329 GN=PF3D7_1219000 PE=4 SV=1	Q8I5L7	PF3D7_1219000	350 kDa	2	3	0.584963	2	3	0.0074	0.00941
Uncharacterized protein MAL13P1.304 OS=Plasmodium falciparum (isolate 3D7) OX=36329 GN=MAL13P1.304 PE=1 SV=1	Q8ID94	MAL13P1	210 kDa	2	3	0.584963	2	3	0.0156	0.024
Uncharacterized protein OS=Plasmodium falciparum (isolate 3D7) OX=36329 GN=PF3D7_1336000 PE=4 SV=1	Q8IDX1	PF3D7_1336000	47 kDa	2	3	0.584963	2	3	0.0702	0.0952
Kinesin-8, putative OS=Plasmodium falciparum (isolate 3D7) OX=36329 GN=PF3D7_0111000 PE=3 SV=2	Q8I235	PF3D7_0111000	192 kDa	2	3	0.584963	2	3	0.0192	0.0246
PRESAN domain-containing protein OS=Plasmodium falciparum (isolate 3D7) OX=36329 GN=PF3D7_0801000 PE=4 SV=1	Q8IAK9	PF3D7_0801000	147 kDa	2	3	0.584963	2	3	0.0156	0.041
DnaJ protein, putative OS=Plasmodium falciparum (isolate 3D7) OX=36329 GN=PF3D7_1136800 PE=4 SV=2	Q8IHZ6	PF3D7_1136800	45 kDa	2	3	0.584963	2	3	0.0813	0.114
Uncharacterized protein OS=Plasmodium falciparum (isolate 3D7) OX=36329 GN=PF3D7_1338700 PE=4 SV=1	A0A5K1K8M0	PF3D7_1338700	73 kDa	2	3	0.584963	2	3	0.0402	0.0563
Uncharacterized protein OS=Plasmodium falciparum (isolate 3D7) OX=36329 GN=PF3D7_1321300 PE=4 SV=1	Q8IEA1	PF3D7_1321300	405 kDa	2	3	0.584963	2	3	0.00777	0.0111
Uncharacterized protein OS=Plasmodium falciparum (isolate 3D7) OX=36329 GN=PF3D7_0626200 PE=4 SV=1	C6KT98	PF3D7_0626200	50 kDa	2	3	0.584963	2	3	0.0407	0.0742
RNA-splicing ligase RtcB homolog OS=Plasmodium falciparum (isolate 3D7) OX=36329 GN=PF3D7_1105700 PE=3 SV=1	A0A143ZZZ9	PF3D7_1105700	56 kDa	2	3	0.584963	2	3	0.0494	0.0731
Alanine--tRNA ligase OS=Plasmodium falciparum (isolate 3D7) OX=36329 GN=PF3D7_1367700 PE=3 SV=1	Q8ID31	PF3D7_1367700	165 kDa	2	3	0.584963	2	3	0.0156	0.0241
ER membrane protein complex subunit 2 OS=Plasmodium falciparum (isolate 3D7) OX=36329 GN=PF3D7_1410000 PE=3 SV=1	Q8ILZ5	PF3D7_1410000	35 kDa	2	3	0.584963	2	3	0.0719	0.123
Uncharacterized protein OS=Plasmodium falciparum (isolate 3D7) OX=36329 GN=PF3D7_1313800 PE=4 SV=1	C0H5B3	PF3D7_1313800	409 kDa	2	3	0.584963	2	2	0.00733	0.00616
Protein farnesyltransferase subunit alpha OS=Plasmodium falciparum (isolate 3D7) OX=36329 GN=PF3D7_1242600 PE=3 SV=2	Q8I503	PF3D7_1242600	64 kDa	2	3	0.584963	2	3	0.0288	0.0441
Eukaryotic translation initiation factor 3 subunit E OS=Plasmodium falciparum (isolate 3D7) OX=36329 GN=PF3D7_0528200 PE=3 SV=1	Q8I3I5	PF3D7_0528200	61 kDa	2	3	0.584963	2	3	0.0387	0.0522
SNARE protein, putative OS=Plasmodium falciparum (isolate 3D7) OX=36329 GN=PF3D7_1448600 PE=4 SV=1	Q8IKY7	PF3D7_1448600	30 kDa	2	3	0.584963	2	3	0.107	0.146
N2227-like protein, putative OS=Plasmodium falciparum (isolate 3D7) OX=36329 GN=PF3D7_0309300 PE=4 SV=1	O77329	PF3D7_0309300	112 kDa	2	3	0.584963	2	3	0.0188	0.0314
DNA-directed RNA polymerases I and III subunit RPAC2, putative OS=Plasmodium falciparum (isolate 3D7) OX=36329 GN=PF3D7_1415200 PE=3 SV=1	Q8ILU4	PF3D7_1415200	11 kDa	2	3	0.584963	2	2	0.354	0.354
Protein SIS1 OS=Plasmodium falciparum (isolate 3D7) OX=36329 GN=PF3D7_0213100 PE=4 SV=1	O96212	PF3D7_0213100	37 kDa	2	3	0.584963	2	3	0.0549	0.0945
ATP-dependent RNA helicase MAK5, putative OS=Plasmodium falciparum (isolate 3D7) OX=36329 GN=PF3D7_1445200 PE=4 SV=1	Q8IL21	PF3D7_1445200	94 kDa	2	3	0.584963	2	3	0.044	0.054
DUF155 domain-containing protein OS=Plasmodium falciparum (isolate 3D7) OX=36329 GN=PF3D7_0819500 PE=3 SV=1	C0H4W0	PF3D7_0819500	46 kDa	2	3	0.584963	2	3	0.0466	0.0751
Membrane associated histidine-rich protein 1 OS=Plasmodium falciparum (isolate 3D7) OX=36329 GN=PF3D7_1370300 PE=4 SV=1	C0H5L9	PF3D7_1370300	29 kDa	2	3	0.584963	2	2	0.0361	0.0643
ADP-ribosylation factor OS=Plasmodium falciparum (isolate 3D7) OX=36329 GN=PF3D7_1020900 PE=3 SV=1	A0A143ZY58	PF3D7_1020900	21 kDa	2	3	0.584963	2	3	0.138	0.177
Reticulocyte binding protein homologue 1 OS=Plasmodium falciparum (isolate 3D7) OX=36329 GN=PF3D7_0402300 PE=4 SV=2	B9ZSJ4 (+1)	PF3D7_0402300	358 kDa	2	3	0.584963	2	3	0.00471	0.00841
Uncharacterized protein OS=Plasmodium falciparum (isolate 3D7) OX=36329 GN=PF3D7_0524500 PE=4 SV=1	Q8I3M0	PF3D7_0524500	15 kDa	2	3	0.584963	1	2	0.13	0.22
Uncharacterized protein OS=Plasmodium falciparum (isolate 3D7) OX=36329 GN=PF3D7_1408700 PE=4 SV=2	Q8IM09	PF3D7_1408700	852 kDa	17	25	0.556393	17	25	0.0305	0.0418
Phosphatidate phosphatase OS=Plasmodium falciparum (isolate 3D7) OX=36329 GN=PF3D7_0303200 PE=3 SV=4	O77317	PF3D7_0303200	135 kDa	9	13	0.530515	8	13	0.0792	0.128
Nucleolar protein 5, putative OS=Plasmodium falciparum (isolate 3D7) OX=36329 GN=PF3D7_1008800 PE=3 SV=1	Q8IJV7	PF3D7_1008800	53 kDa	9	13	0.530515	8	12	0.192	0.284
Elongation factor 2 OS=Plasmodium falciparum (isolate 3D7) OX=36329 GN=PF3D7_1451100 PE=3 SV=1	Q8IKW5	PF3D7_1451100	94 kDa	14	20	0.514573	12	17	0.147	0.195
DNA methyltransferase 1-associated protein 1, putative OS=Plasmodium falciparum (isolate 3D7) OX=36329 GN=PF3D7_0628600 PE=4 SV=1	C6KTC1	PF3D7_0628600	47 kDa	7	10	0.514573	7	9	0.205	0.216
Calponin homology domain-containing protein, putative OS=Plasmodium falciparum (isolate 3D7) OX=36329 GN=PF3D7_1447800 PE=4 SV=1	Q8IKZ7	PF3D7_1447800	238 kDa	7	10	0.514573	7	10	0.0358	0.0529
40S ribosomal protein S24 OS=Plasmodium falciparum (isolate 3D7) OX=36329 GN=PF3D7_0519400 PE=1 SV=1	Q8I3R6	PF3D7_0519400	15 kDa	7	10	0.514573	5	8	0.256	0.414
AP2 domain transcription factor AP2-EXP OS=Plasmodium falciparum (isolate 3D7) OX=36329 GN=PF3D7_1466400 PE=1 SV=1	Q8IKH2	PF3D7_1466400	92 kDa	7	10	0.514573	7	9	0.0972	0.139
Cleavage and polyadenylation specificity factor subunit 3, putative OS=Plasmodium falciparum (isolate 3D7) OX=36329 GN=PF3D7_1438500 PE=4 SV=1	Q8IL83	PF3D7_1438500	101 kDa	7	10	0.514573	6	9	0.0799	0.126
Uncharacterized protein OS=Plasmodium falciparum (isolate 3D7) OX=36329 GN=PF3D7_1147300 PE=4 SV=1	Q8IHP7	PF3D7_1147300	159 kDa	12	17	0.5025	11	15	0.0882	0.121
Glutamate dehydrogenase, putative OS=Plasmodium falciparum (isolate 3D7) OX=36329 GN=PF3D7_0802000 PE=3 SV=1	Q8IAM0	PF3D7_0802000	160 kDa	17	24	0.4975	17	23	0.135	0.184
Uncharacterized protein OS=Plasmodium falciparum (isolate 3D7) OX=36329 GN=PF3D7_1136600 PE=4 SV=1	Q8IHZ8	PF3D7_1136600	157 kDa	5	7	0.485427	5	6	0.0514	0.0613
Eukaryotic translation initiation factor 3 subunit L OS=Plasmodium falciparum (isolate 3D7) OX=36329 GN=PF3D7_0612100 PE=3 SV=1	C6KSW5	PF3D7_0612100	78 kDa	5	7	0.485427	5	7	0.0915	0.117
Actin-related protein, putative OS=Plasmodium falciparum (isolate 3D7) OX=36329 GN=PF3D7_0719300 PE=3 SV=1	Q8IBQ9	PF3D7_0719300	121 kDa	5	7	0.485427	5	7	0.0552	0.0727
Heat shock protein 70 OS=Plasmodium falciparum (isolate 3D7) OX=36329 GN=PF3D7_1134000 PE=3 SV=1	Q8II24	PF3D7_1134000	73 kDa	5	7	0.485427	5	7	0.115	0.166
Phosphopyruvate hydratase OS=Plasmodium falciparum (isolate 3D7) OX=36329 GN=PF3D7_1015900 PE=3 SV=1	A0A143ZZ61	PF3D7_1015900	49 kDa	5	7	0.485427	4	7	0.135	0.211
Signal recognition particle subunit SRP68, putative OS=Plasmodium falciparum (isolate 3D7) OX=36329 GN=PF3D7_0621900 PE=3 SV=1	C6KT56	PF3D7_0621900	92 kDa	5	7	0.485427	5	7	0.0696	0.102
AP2 domain transcription factor, putative OS=Plasmodium falciparum (isolate 3D7) OX=36329 GN=PF3D7_1139300 PE=4 SV=1	Q8IHX2	PF3D7_1139300	309 kDa	13	18	0.469485	11	17	0.0558	0.0844
Insulinase, putative OS=Plasmodium falciparum (isolate 3D7) OX=36329 GN=PF3D7_1118300 PE=4 SV=1	Q8III5	PF3D7_1118300	174 kDa	13	18	0.469485	12	17	0.0934	0.114
Translation initiation factor IF-2, putative OS=Plasmodium falciparum (isolate 3D7) OX=36329 GN=PF3D7_0607000 PE=4 SV=1	C6KSR8	PF3D7_0607000	112 kDa	8	11	0.459432	8	9	0.087	0.127
Phosphotransferase OS=Plasmodium falciparum (isolate 3D7) OX=36329 GN=PF3D7_0624000 PE=3 SV=1	C6KT76	PF3D7_0624000	55 kDa	8	11	0.459432	7	10	0.154	0.215
26S protease regulatory subunit 6A, putative OS=Plasmodium falciparum (isolate 3D7) OX=36329 GN=PF3D7_1130400 PE=3 SV=1	Q8II60	PF3D7_1130400	50 kDa	8	11	0.459432	7	9	0.166	0.264
Aspartyl-tRNA synthetase OS=Plasmodium falciparum (isolate 3D7) OX=36329 GN=PF3D7_0102900 PE=3 SV=1	Q8I2B1	PF3D7_0102900	73 kDa	8	11	0.459432	7	10	0.137	0.181
DNA-directed RNA polymerase subunit beta OS=Plasmodium falciparum (isolate 3D7) OX=36329 GN=PF3D7_1134700 PE=3 SV=1	Q8II17	PF3D7_1134700	176 kDa	18	24	0.415037	15	21	0.108	0.159
40S ribosomal protein S3 OS=Plasmodium falciparum (isolate 3D7) OX=36329 GN=PF3D7_1465900 PE=1 SV=1	Q8IKH8	PF3D7_1465900	25 kDa	18	24	0.415037	10	16	0.348	0.538
Trafficking protein particle complex subunit 8, putative OS=Plasmodium falciparum (isolate 3D7) OX=36329 GN=PF3D7_0505100 PE=4 SV=1	Q8I451	PF3D7_0505100	329 kDa	12	16	0.415037	12	15	0.0534	0.0639
60S ribosomal protein L6, putative OS=Plasmodium falciparum (isolate 3D7) OX=36329 GN=PF3D7_1338200 PE=3 SV=1	A0A5K1K8V8	PF3D7_1338200	26 kDa	9	12	0.415037	8	10	0.362	0.475
Histone H2B OS=Plasmodium falciparum (isolate 3D7) OX=36329 GN=PF3D7_1105100 PE=3 SV=1	Q8IIV1	PF3D7_1105100	13 kDa	9	12	0.415037	6	8	0.444	0.462
Dynamin-like protein, putative OS=Plasmodium falciparum (isolate 3D7) OX=36329 GN=PF3D7_1218500 PE=4 SV=1	Q8I5M3	PF3D7_1218500	123 kDa	6	8	0.415037	6	8	0.0669	0.0867
Pre-mRNA-splicing factor ATP-dependent RNA helicase PRP43, putative OS=Plasmodium falciparum (isolate 3D7) OX=36329 GN=PF3D7_0917600 PE=4 SV=1	Q8I2X7	PF3D7_0917600	94 kDa	6	8	0.415037	6	8	0.0866	0.0963
Uncharacterized protein OS=Plasmodium falciparum (isolate 3D7) OX=36329 GN=PF3D7_1329500 PE=4 SV=1	A0A5K1K8J1	PF3D7_1329500	218 kDa	6	8	0.415037	6	8	0.0325	0.0499
S-adenosylmethionine synthase OS=Plasmodium falciparum (isolate 3D7) OX=36329 GN=PF3D7_0922200 PE=3 SV=1	Q7K6A4	PF3D7_0922200	45 kDa	6	8	0.415037	6	8	0.159	0.216
Nascent polypeptide-associated complex subunit alpha, putative OS=Plasmodium falciparum (isolate 3D7) OX=36329 GN=PF3D7_0621800 PE=4 SV=1	C6KT55	PF3D7_0621800	21 kDa	3	4	0.415037	3	4	0.234	0.266
Nucleoporin NUP221, putative OS=Plasmodium falciparum (isolate 3D7) OX=36329 GN=PF3D7_0905100 PE=4 SV=1	Q8I398	PF3D7_0905100	236 kDa	3	4	0.415037	3	4	0.0208	0.027
NIMA related kinase 1 OS=Plasmodium falciparum (isolate 3D7) OX=36329 GN=PF3D7_1228300 PE=4 SV=1	Q8I5D5	PF3D7_1228300	125 kDa	3	4	0.415037	3	4	0.0284	0.0331
Polyadenylate-binding protein 2, putative OS=Plasmodium falciparum (isolate 3D7) OX=36329 GN=PF3D7_0923900 PE=4 SV=1	Q8I2R8	PF3D7_0923900	23 kDa	3	4	0.415037	3	4	0.134	0.223
Proteasome activator 28 subunit beta, putative OS=Plasmodium falciparum (isolate 3D7) OX=36329 GN=PF3D7_0907700 PE=1 SV=1	Q8I374	PF3D7_0907700	33 kDa	3	4	0.415037	3	4	0.125	0.136
Uncharacterized protein OS=Plasmodium falciparum (isolate 3D7) OX=36329 GN=PF3D7_0824200 PE=4 SV=1	C0H4X4	PF3D7_0824200	134 kDa	3	4	0.415037	3	4	0.0302	0.0436
tRNA (Guanine(26)-N(2))-dimethyltransferase, putative OS=Plasmodium falciparum (isolate 3D7) OX=36329 GN=PF3D7_1319300 PE=3 SV=1	Q8IEC3	PF3D7_1319300	95 kDa	3	4	0.415037	3	4	0.0386	0.0473
N-acetyltransferase, GNAT family, putative OS=Plasmodium falciparum (isolate 3D7) OX=36329 GN=PF3D7_1437000 PE=4 SV=2	Q8IL96	PF3D7_1437000	64 kDa	3	4	0.415037	3	4	0.0662	0.0809
Serine/arginine-rich splicing factor 12 OS=Plasmodium falciparum (isolate 3D7) OX=36329 GN=PF3D7_0503300 PE=4 SV=1	Q8I468	PF3D7_0503300	38 kDa	3	4	0.415037	3	4	0.101	0.117
Nicotinate phosphoribosyltransferase OS=Plasmodium falciparum (isolate 3D7) OX=36329 GN=PF3D7_0629100 PE=3 SV=1	C6KTC6	PF3D7_0629100	77 kDa	3	4	0.415037	3	4	0.0602	0.0827
Choline-phosphate cytidylyltransferase OS=Plasmodium falciparum (isolate 3D7) OX=36329 GN=PF3D7_1316600 PE=1 SV=1	Q8IEE9	PF3D7_1316600	105 kDa	3	4	0.415037	3	3	0.0368	0.0368
CRAL/TRIO domain-containing protein, putative OS=Plasmodium falciparum (isolate 3D7) OX=36329 GN=PF3D7_0920700 PE=4 SV=1	Q8I2U6	PF3D7_0920700	71 kDa	3	4	0.415037	3	4	0.0506	0.0641
Ribosomal protein L37 OS=Plasmodium falciparum (isolate 3D7) OX=36329 GN=PF3D7_0706400 PE=1 SV=1	C0H4L5	PF3D7_0706400	11 kDa	3	4	0.415037	2	3	0.13	0.207
Regulator of initiation factor 2 (eIF2) OS=Plasmodium falciparum (isolate 3D7) OX=36329 GN=PF3D7_0322400 PE=3 SV=2	C0H485	PF3D7_0322400	105 kDa	3	4	0.415037	3	3	0.0392	0.0392
Pre-mRNA-splicing factor CWC2, putative OS=Plasmodium falciparum (isolate 3D7) OX=36329 GN=PF3D7_0515000 PE=3 SV=1	Q8I3V8	PF3D7_0515000	98 kDa	3	4	0.415037	2	3	0.033	0.0625
40S ribosomal protein S29, putative OS=Plasmodium falciparum (isolate 3D7) OX=36329 GN=PF3D7_0705700 PE=1 SV=1	C0H4K8	PF3D7_0705700	6 kDa	3	4	0.415037	3	3	0.185	0.185
Nuclear cap-binding protein subunit 2 OS=Plasmodium falciparum (isolate 3D7) OX=36329 GN=PF3D7_0415500 PE=3 SV=1	Q8I1T2	PF3D7_0415500	28 kDa	3	4	0.415037	2	4	0.115	0.248
Uncharacterized protein OS=Plasmodium falciparum (isolate 3D7) OX=36329 GN=PF3D7_0725300 PE=4 SV=1	Q8IBJ8	PF3D7_0725300	93 kDa	3	4	0.415037	3	4	0.0441	0.0643
DNA replication ATP-dependent helicase/nuclease DNA2, putative OS=Plasmodium falciparum (isolate 3D7) OX=36329 GN=PF3D7_1106700 PE=4 SV=1	Q8IIT6	PF3D7_1106700	120 kDa	3	4	0.415037	3	4	0.0361	0.0469
Translation elongation factor EF-1, subunit alpha, putative OS=Plasmodium falciparum (isolate 3D7) OX=36329 GN=PF3D7_1123400 PE=4 SV=1	Q8IIC9	PF3D7_1123400	63 kDa	3	4	0.415037	3	3	0.0613	0.0811
Plasmepsin IV OS=Plasmodium falciparum (isolate 3D7) OX=36329 GN=PF3D7_1407800 PE=1 SV=1	Q8IM16	PF3D7_1407800	51 kDa	3	4	0.415037	3	4	0.109	0.145
Single-strand telomeric DNA-binding protein GBP2, putative OS=Plasmodium falciparum (isolate 3D7) OX=36329 GN=PF3D7_1006800 PE=4 SV=1	Q8IJX3	PF3D7_1006800	30 kDa	3	4	0.415037	3	4	0.106	0.167
Eukaryotic peptide chain release factor subunit 1 OS=Plasmodium falciparum (isolate 3D7) OX=36329 GN=PF3D7_0212300 PE=3 SV=1	O96203	PF3D7_0212300	48 kDa	3	4	0.415037	3	4	0.0703	0.108
HSP40, subfamily A OS=Plasmodium falciparum (isolate 3D7) OX=36329 GN=PF3D7_1437900 PE=4 SV=1	Q8IL88	PF3D7_1437900	48 kDa	16	21	0.392317	14	14	0.314	0.281
Kelch protein K13 OS=Plasmodium falciparum (isolate 3D7) OX=36329 GN=PF3D7_1343700 PE=1 SV=1	Q8IDQ2	PF3D7_1343700	84 kDa	13	17	0.387023	12	15	0.157	0.209
Uncharacterized protein OS=Plasmodium falciparum (isolate 3D7) OX=36329 GN=PF3D7_0611800 PE=4 SV=1	C6KSW2	PF3D7_0611800	375 kDa	10	13	0.378512	10	13	0.0419	0.06
Uncharacterized protein OS=Plasmodium falciparum (isolate 3D7) OX=36329 GN=PF3D7_1453000 PE=4 SV=2	Q8IKU7	PF3D7_1453000	111 kDa	10	13	0.378512	8	9	0.101	0.114
60 kDa chaperonin OS=Plasmodium falciparum (isolate 3D7) OX=36329 GN=PF3D7_1232100 PE=3 SV=2	Q8I0V3	PF3D7_1232100	81 kDa	10	13	0.378512	10	12	0.181	0.209
Small ribosomal subunit assembling AARP2 protein OS=Plasmodium falciparum (isolate 3D7) OX=36329 GN=PF3D7_0106700 PE=4 SV=1	Q8I275	PF3D7_0106700	167 kDa	10	13	0.378512	10	12	0.0858	0.105
ATP-dependent RNA helicase DDX60, putative OS=Plasmodium falciparum (isolate 3D7) OX=36329 GN=PF3D7_0903400 PE=4 SV=1	Q8I3B4	PF3D7_0903400	301 kDa	14	18	0.36257	14	18	0.0568	0.0733
Uncharacterized protein OS=Plasmodium falciparum (isolate 3D7) OX=36329 GN=PF3D7_0817300 PE=4 SV=1	Q8IB09	PF3D7_0817300	255 kDa	7	9	0.36257	7	7	0.0465	0.0488
Actin-like protein, putative OS=Plasmodium falciparum (isolate 3D7) OX=36329 GN=PF3D7_1103600 PE=3 SV=1	Q8IIW6	PF3D7_1103600	58 kDa	7	9	0.36257	7	9	0.164	0.212
Asparagine-rich protein, putative OS=Plasmodium falciparum (isolate 3D7) OX=36329 GN=PF3D7_1231800 PE=4 SV=1	Q8I5A3	PF3D7_1231800	213 kDa	7	9	0.36257	7	9	0.0389	0.0576
Pre-mRNA-splicing helicase BRR2, putative OS=Plasmodium falciparum (isolate 3D7) OX=36329 GN=PF3D7_0422500 PE=4 SV=1	Q8IFP1	PF3D7_0422500	338 kDa	22	28	0.347923	22	25	0.0908	0.116
ATP-dependent RNA helicase DDX5, putative OS=Plasmodium falciparum (isolate 3D7) OX=36329 GN=PF3D7_1445900 PE=2 SV=2	Q8IL13	PF3D7_1445900	60 kDa	22	28	0.347923	17	21	0.364	0.501
VPS13 domain-containing protein, putative OS=Plasmodium falciparum (isolate 3D7) OX=36329 GN=PF3D7_1346400 PE=4 SV=1	C0H5H6	PF3D7_1346400	697 kDa	23	29	0.334419	22	25	0.0436	0.0498
DNA-directed RNA polymerase subunit beta OS=Plasmodium falciparum (isolate 3D7) OX=36329 GN=PF3D7_1206600 PE=3 SV=1	Q8I5X9	PF3D7_1206600	167 kDa	16	20	0.321928	15	18	0.114	0.146
40S ribosomal protein S15A, putative OS=Plasmodium falciparum (isolate 3D7) OX=36329 GN=PF3D7_0316800 PE=1 SV=1	O77395	PF3D7_0316800	15 kDa	12	15	0.321928	9	9	0.6	0.6
Heat shock protein DNAJ homologue Pfj4 OS=Plasmodium falciparum (isolate 3D7) OX=36329 GN=PF3D7_1211400 PE=4 SV=1	Q7KQK3	PF3D7_1211400	28 kDa	8	10	0.321928	6	6	0.295	0.295
Protein transport protein SEC16, putative OS=Plasmodium falciparum (isolate 3D7) OX=36329 GN=PF3D7_1119900 PE=4 SV=1	Q8IIG8	PF3D7_1119900	209 kDa	8	10	0.321928	8	9	0.0555	0.0543
NPL domain-containing protein OS=Plasmodium falciparum (isolate 3D7) OX=36329 GN=PF3D7_0813300 PE=4 SV=1	C0H4U4	PF3D7_0813300	36 kDa	8	10	0.321928	6	7	0.2	0.229
60S ribosomal protein L19 OS=Plasmodium falciparum (isolate 3D7) OX=36329 GN=PF3D7_0614500 PE=1 SV=1	C6KSY6	PF3D7_0614500	22 kDa	8	10	0.321928	5	6	0.231	0.291
RNA polymerase II-associated protein 1, putative OS=Plasmodium falciparum (isolate 3D7) OX=36329 GN=PF3D7_1032900 PE=4 SV=2	Q8IJ79	PF3D7_1032900	208 kDa	4	5	0.321928	4	5	0.0344	0.0448
Uncharacterized protein OS=Plasmodium falciparum (isolate 3D7) OX=36329 GN=PF3D7_0617200 PE=4 SV=1	C6KT13	PF3D7_0617200	53 kDa	4	5	0.321928	4	5	0.0942	0.135
mRNA-decapping enzyme 2, putative OS=Plasmodium falciparum (isolate 3D7) OX=36329 GN=PF3D7_1308900 PE=3 SV=1	Q8IEM5	PF3D7_1308900	138 kDa	4	5	0.321928	4	5	0.0375	0.0469
Prolyl-tRNA synthetase OS=Plasmodium falciparum (isolate 3D7) OX=36329 GN=PF3D7_1213800 PE=3 SV=1	A0A144A0G8	PF3D7_1213800	87 kDa	4	5	0.321928	4	5	0.0603	0.0818
Phosphoglycerate mutase, putative OS=Plasmodium falciparum (isolate 3D7) OX=36329 GN=PF3D7_0310300 PE=4 SV=1	C0H469	PF3D7_0310300	138 kDa	4	5	0.321928	4	5	0.0446	0.0541
Mediator of RNA polymerase II transcription subunit 18, putative OS=Plasmodium falciparum (isolate 3D7) OX=36329 GN=PF3D7_1213200 PE=4 SV=1	Q8I5S3	PF3D7_1213200	33 kDa	4	5	0.321928	4	5	0.155	0.219
CS domain protein, putative OS=Plasmodium falciparum (isolate 3D7) OX=36329 GN=PF3D7_0813200 PE=4 SV=1	Q8IAW7	PF3D7_0813200	37 kDa	4	5	0.321928	4	4	0.125	0.137
PRESAN domain-containing protein OS=Plasmodium falciparum (isolate 3D7) OX=36329 GN=PF3D7_0402000 PE=4 SV=1	Q8I206	PF3D7_0402000	50 kDa	4	5	0.321928	3	3	0.0864	0.0864
Uncharacterized protein OS=Plasmodium falciparum (isolate 3D7) OX=36329 GN=PF3D7_0813400 PE=4 SV=1	C0H4U5	PF3D7_0813400	77 kDa	4	5	0.321928	4	5	0.0728	0.0835
RNA-binding protein NOB1, putative OS=Plasmodium falciparum (isolate 3D7) OX=36329 GN=PF3D7_0418700 PE=3 SV=1	Q8I1Q0	PF3D7_0418700	67 kDa	4	5	0.321928	4	5	0.0685	0.104
E3 ubiquitin-protein ligase, putative OS=Plasmodium falciparum (isolate 3D7) OX=36329 GN=PF3D7_0707700 PE=4 SV=1	Q8IC12	PF3D7_0707700	111 kDa	4	5	0.321928	4	5	0.051	0.0676
Protein arginine N-methyltransferase OS=Plasmodium falciparum (isolate 3D7) OX=36329 GN=PF3D7_1361000 PE=3 SV=1	Q8ID96	PF3D7_1361000	86 kDa	4	5	0.321928	4	5	0.0635	0.0829
Guanine nucleotide-exchange factor SEC12 OS=Plasmodium falciparum (isolate 3D7) OX=36329 GN=PF3D7_1116400 PE=4 SV=1	Q8IIK2	PF3D7_1116400	57 kDa	4	5	0.321928	4	5	0.103	0.12
Rab3 GTPase-activating protein non-catalytic subunit, putative OS=Plasmodium falciparum (isolate 3D7) OX=36329 GN=PF3D7_1016200 PE=4 SV=1	Q8IJN4	PF3D7_1016200	66 kDa	4	5	0.321928	3	4	0.0589	0.075
Eukaryotic translation initiation factor 2 subunit beta OS=Plasmodium falciparum (isolate 3D7) OX=36329 GN=PF3D7_1010600 PE=3 SV=1	Q8IJT9	PF3D7_1010600	25 kDa	4	5	0.321928	4	4	0.167	0.194
ATP-dependent RNA helicase DBP5 OS=Plasmodium falciparum (isolate 3D7) OX=36329 GN=PF3D7_1459000 PE=4 SV=1	Q8IKP1	PF3D7_1459000	84 kDa	4	5	0.321928	4	5	0.0756	0.0877
Nucleoside transporter 2 OS=Plasmodium falciparum (isolate 3D7) OX=36329 GN=PF3D7_0824400 PE=3 SV=1	Q8IB78	PF3D7_0824400	68 kDa	4	5	0.321928	4	5	0.094	0.125
Knob-associated histidine-rich protein OS=Plasmodium falciparum (isolate 3D7) OX=36329 GN=PF3D7_0202000 PE=4 SV=1	Q9TY99	PF3D7_0202000	71 kDa	4	5	0.321928	4	4	0.0887	0.0887
Receptor for activated c kinase OS=Plasmodium falciparum (isolate 3D7) OX=36329 GN=PF3D7_0826700 PE=4 SV=1	Q8IBA0	PF3D7_0826700	36 kDa	4	5	0.321928	3	4	0.118	0.176
Thioredoxin peroxidase 1 OS=Plasmodium falciparum (isolate 3D7) OX=36329 GN=PF3D7_1438900 PE=3 SV=1	Q8IL80	PF3D7_1438900	22 kDa	4	5	0.321928	3	4	0.154	0.287
Calcium-transporting ATPase OS=Plasmodium falciparum (isolate 3D7) OX=36329 GN=PF3D7_0106300 PE=4 SV=1	Q76NN8	PF3D7_0106300	139 kDa	9	11	0.289507	9	10	0.0985	0.107
Eukaryotic translation initiation factor 3 subunit G OS=Plasmodium falciparum (isolate 3D7) OX=36329 GN=PF3D7_0815600 PE=3 SV=2	Q8IAZ3	PF3D7_0815600	31 kDa	9	11	0.289507	8	9	0.287	0.403
Eukaryotic translation initiation factor 3 subunit I OS=Plasmodium falciparum (isolate 3D7) OX=36329 GN=PF3D7_0716800 PE=3 SV=1	Q8IBT2	PF3D7_0716800	37 kDa	9	11	0.289507	7	8	0.281	0.361
Histone H4 OS=Plasmodium falciparum (isolate 3D7) OX=36329 GN=PF3D7_1105000 PE=3 SV=1	Q8IIV2	PF3D7_1105000	11 kDa	14	17	0.280108	7	10	0.524	0.553
60S ribosomal protein L7, putative OS=Plasmodium falciparum (isolate 3D7) OX=36329 GN=PF3D7_0307200 PE=1 SV=2	O97250	PF3D7_0307200	31 kDa	10	12	0.263034	8	9	0.35	0.35
DNA/RNA-binding protein Alba 3 OS=Plasmodium falciparum (isolate 3D7) OX=36329 GN=PF3D7_1006200 PE=4 SV=1	Q8IJX8	PF3D7_1006200	12 kDa	10	12	0.263034	8	9	0.617	0.692
AP2/ERF domain-containing protein PFD0985w OS=Plasmodium falciparum (isolate 3D7) OX=36329 GN=PFD0985w PE=1 SV=2	Q8I1N6	PFD0985w	400 kDa	5	6	0.263034	5	6	0.0184	0.0193
ATP-dependent RNA helicase DDX23, putative OS=Plasmodium falciparum (isolate 3D7) OX=36329 GN=PF3D7_0518500 PE=4 SV=1	A0A5K1K868	PF3D7_0518500	131 kDa	5	6	0.263034	5	6	0.0534	0.0882
U1 small nuclear ribonucleoprotein A, putative OS=Plasmodium falciparum (isolate 3D7) OX=36329 GN=PF3D7_1306900 PE=4 SV=1	C0H5A4	PF3D7_1306900	52 kDa	5	6	0.263034	5	6	0.14	0.14
Uncharacterized protein OS=Plasmodium falciparum (isolate 3D7) OX=36329 GN=PF3D7_1002700 PE=4 SV=1	Q8IK09	PF3D7_1002700	112 kDa	5	6	0.263034	5	6	0.0646	0.0837
ATP-dependent RNA helicase DRS1, putative OS=Plasmodium falciparum (isolate 3D7) OX=36329 GN=PF3D7_1251500 PE=3 SV=1	A0A144A382	PF3D7_1251500	83 kDa	5	6	0.263034	5	6	0.0695	0.0837
Histone acetyltransferase OS=Plasmodium falciparum (isolate 3D7) OX=36329 GN=PF3D7_0416400 PE=3 SV=1	C0H4A7	PF3D7_0416400	147 kDa	5	6	0.263034	5	6	0.0477	0.058
Coatomer subunit beta' OS=Plasmodium falciparum (isolate 3D7) OX=36329 GN=PF3D7_0905900 PE=3 SV=1	Q8I390	PF3D7_0905900	118 kDa	5	6	0.263034	4	5	0.0584	0.0663
N-alpha-acetyltransferase 15, NatA auxiliary subunit, putative OS=Plasmodium falciparum (isolate 3D7) OX=36329 GN=PF3D7_1244100 PE=4 SV=1	Q8I4Y9	PF3D7_1244100	155 kDa	5	6	0.263034	5	6	0.0448	0.054
Exosome complex exonuclease RRP44 OS=Plasmodium falciparum (isolate 3D7) OX=36329 GN=PF3D7_1359300 PE=3 SV=2	Q8IDB6	PF3D7_1359300	127 kDa	5	6	0.263034	5	6	0.0457	0.0606
Protein-serine/threonine phosphatase OS=Plasmodium falciparum (isolate 3D7) OX=36329 GN=PF3D7_1355500 PE=3 SV=1	Q8IDE7	PF3D7_1355500	77 kDa	5	6	0.263034	5	6	0.0745	0.0957
40S ribosomal protein S7 OS=Plasmodium falciparum (isolate 3D7) OX=36329 GN=PF3D7_1302800 PE=1 SV=1	Q8IET7	PF3D7_1302800	22 kDa	5	6	0.263034	5	6	0.134	0.18
Acyl-CoA synthetase OS=Plasmodium falciparum (isolate 3D7) OX=36329 GN=PF3D7_1238800 PE=4 SV=1	Q8I535	PF3D7_1238800	92 kDa	5	6	0.263034	4	6	0.0581	0.0871
GTPase-activating protein, putative OS=Plasmodium falciparum (isolate 3D7) OX=36329 GN=PF3D7_0804900 PE=4 SV=1	Q8IAP4	PF3D7_0804900	57 kDa	5	6	0.263034	5	5	0.126	0.161
Nascent polypeptide-associated complex subunit beta OS=Plasmodium falciparum (isolate 3D7) OX=36329 GN=PF3D7_1426100 PE=3 SV=1	Q8ILK2	PF3D7_1426100	19 kDa	5	6	0.263034	4	5	0.216	0.269
H/ACA ribonucleoprotein complex subunit 4, putative OS=Plasmodium falciparum (isolate 3D7) OX=36329 GN=PF3D7_1417500 PE=3 SV=1	Q8ILS0	PF3D7_1417500	53 kDa	5	6	0.263034	5	6	0.0966	0.114
60S ribosomal protein L28 OS=Plasmodium falciparum (isolate 3D7) OX=36329 GN=PF3D7_1142500 PE=1 SV=1	Q8IHU0	PF3D7_1142500	14 kDa	5	6	0.263034	3	4	0.236	0.26
DNA-directed RNA polymerase subunit beta OS=Plasmodium falciparum (isolate 3D7) OX=36329 GN=PF3D7_0215700 PE=3 SV=3	O96236	PF3D7_0215700	152 kDa	37	44	0.249978	30	36	0.271	0.296
Elongation factor 1-alpha OS=Plasmodium falciparum (isolate 3D7) OX=36329 GN=PF3D7_1357000 PE=3 SV=1	Q8I0P6	PF3D7_1357000	49 kDa	37	44	0.249978	26	27	0.54	0.555
Gamma-ECS OS=Plasmodium falciparum (isolate 3D7) OX=36329 GN=PF3D7_0918900 PE=3 SV=1	Q8I2W4	PF3D7_0918900	124 kDa	16	19	0.247928	15	17	0.167	0.161
26S protease regulatory subunit 7, putative OS=Plasmodium falciparum (isolate 3D7) OX=36329 GN=PF3D7_1311500 PE=3 SV=2	Q8IEK3	PF3D7_1311500	47 kDa	11	13	0.241008	11	12	0.295	0.331
40S ribosomal protein S9, putative OS=Plasmodium falciparum (isolate 3D7) OX=36329 GN=PF3D7_0520000 PE=1 SV=1	Q8I3R0	PF3D7_0520000	22 kDa	11	13	0.241008	9	10	0.434	0.46
Erythrocyte membrane-associated antigen OS=Plasmodium falciparum (isolate 3D7) OX=36329 GN=PF3D7_0703500 PE=3 SV=2	Q8IC35	PF3D7_0703500	265 kDa	36	42	0.222392	32	36	0.18	0.194
Chromodomain-helicase-DNA-binding protein 1 homolog, putative OS=Plasmodium falciparum (isolate 3D7) OX=36329 GN=PF3D7_1023900 PE=4 SV=1	Q8IJG6	PF3D7_1023900	381 kDa	24	28	0.222392	20	25	0.0775	0.0859
TLD domain-containing protein, putative OS=Plasmodium falciparum (isolate 3D7) OX=36329 GN=PF3D7_1344100 PE=4 SV=1	C0H5G9	PF3D7_1344100	94 kDa	12	14	0.222392	11	11	0.171	0.163
26S protease regulatory subunit 10B, putative OS=Plasmodium falciparum (isolate 3D7) OX=36329 GN=PF3D7_1306400 PE=3 SV=1	Q8IEQ1	PF3D7_1306400	45 kDa	6	7	0.222392	6	7	0.201	0.249
Uncharacterized protein OS=Plasmodium falciparum (isolate 3D7) OX=36329 GN=PF3D7_0212500 PE=4 SV=2	O96205	PF3D7_0212500	478 kDa	6	7	0.222392	6	7	0.0133	0.0188
Acid phosphatase, putative OS=Plasmodium falciparum (isolate 3D7) OX=36329 GN=PF3D7_1430300 PE=3 SV=1	Q8ILG1	PF3D7_1430300	307 kDa	6	7	0.222392	5	6	0.0241	0.0327
Histone H2A OS=Plasmodium falciparum (isolate 3D7) OX=36329 GN=PF3D7_0320900 PE=3 SV=1	O97320	PF3D7_0320900	16 kDa	6	7	0.222392	5	6	0.31	0.342
Transportin OS=Plasmodium falciparum (isolate 3D7) OX=36329 GN=PF3D7_0627700 PE=4 SV=1	C6KTB3	PF3D7_0627700	133 kDa	6	7	0.222392	6	7	0.0514	0.0724
40S ribosomal protein S18, putative OS=Plasmodium falciparum (isolate 3D7) OX=36329 GN=PF3D7_1126200 PE=1 SV=1	Q8IIA2	PF3D7_1126200	18 kDa	6	7	0.222392	5	6	0.179	0.269
Bifunctional dihydrofolate reductase-thymidylate synthase OS=Plasmodium falciparum (isolate 3D7) OX=36329 GN=PF3D7_0417200 PE=3 SV=1	Q8I1R6	PF3D7_0417200	72 kDa	6	7	0.222392	6	7	0.1	0.13
PDCD2 domain-containing protein, putative OS=Plasmodium falciparum (isolate 3D7) OX=36329 GN=PF3D7_0716200 PE=4 SV=1	Q8IBT8	PF3D7_0716200	97 kDa	6	7	0.222392	6	7	0.095	0.108
Importin subunit beta, putative OS=Plasmodium falciparum (isolate 3D7) OX=36329 GN=PF3D7_0815200 PE=4 SV=1	Q8IAY9	PF3D7_0815200	100 kDa	6	7	0.222392	6	7	0.073	0.0901
Kelch protein K10 OS=Plasmodium falciparum (isolate 3D7) OX=36329 GN=PF3D7_1022600 PE=4 SV=1	Q8IJH9	PF3D7_1022600	106 kDa	6	7	0.222392	5	6	0.0617	0.0831
Probable prefoldin subunit 6 OS=Plasmodium falciparum (isolate 3D7) OX=36329 GN=PFE0595w PE=1 SV=2	Q8I3Y6	PFE0595w	14 kDa	6	7	0.222392	6	5	0.479	0.378
Glutathione peroxidase OS=Plasmodium falciparum (isolate 3D7) OX=36329 GN=PF3D7_1212000 PE=3 SV=1	Q8I5T2	PF3D7_1212000	24 kDa	6	7	0.222392	6	6	0.259	0.302
Pre-mRNA-processing-splicing factor 8, putative OS=Plasmodium falciparum (isolate 3D7) OX=36329 GN=PF3D7_0405400 PE=4 SV=1	Q8I1X5	PF3D7_0405400	366 kDa	38	44	0.211504	35	42	0.122	0.151
60S acidic ribosomal protein P0 OS=Plasmodium falciparum (isolate 3D7) OX=36329 GN=PF3D7_1130200 PE=3 SV=1	Q8II61	PF3D7_1130200	35 kDa	19	22	0.211504	14	16	0.459	0.503
60S ribosomal protein L13, putative OS=Plasmodium falciparum (isolate 3D7) OX=36329 GN=PF3D7_1004000 PE=1 SV=1	Q8IJZ7	PF3D7_1004000	24 kDa	13	15	0.206451	11	12	0.351	0.351
Histone deacetylase, putative OS=Plasmodium falciparum (isolate 3D7) OX=36329 GN=PF3D7_1472200 PE=4 SV=1	A0A144A4T0	PF3D7_1472200	269 kDa	20	23	0.201634	19	22	0.0968	0.109
26S protease regulatory subunit 4, putative OS=Plasmodium falciparum (isolate 3D7) OX=36329 GN=PF3D7_1008400 PE=3 SV=2	Q8IJW0	PF3D7_1008400	50 kDa	7	8	0.192645	6	7	0.172	0.221
Inositol-phosphate phosphatase, putative OS=Plasmodium falciparum (isolate 3D7) OX=36329 GN=PF3D7_0705500 PE=4 SV=1	Q8IC15	PF3D7_0705500	331 kDa	7	8	0.192645	7	7	0.0295	0.0306
Pre-mRNA-splicing factor CEF1, putative OS=Plasmodium falciparum (isolate 3D7) OX=36329 GN=PF3D7_1033600 PE=3 SV=1	Q7KQL1	PF3D7_1033600	108 kDa	7	8	0.192645	7	7	0.0896	0.0896
RuvB-like helicase OS=Plasmodium falciparum (isolate 3D7) OX=36329 GN=PF3D7_1362200 PE=3 SV=1	Q8ID85	PF3D7_1362200	55 kDa	15	17	0.180572	12	14	0.271	0.348
Eukaryotic initiation factor 4A OS=Plasmodium falciparum (isolate 3D7) OX=36329 GN=PF3D7_1468700 PE=3 SV=1	Q8IKF0	PF3D7_1468700	45 kDa	16	18	0.169925	10	10	0.269	0.302
Protein transport protein SEC31 OS=Plasmodium falciparum (isolate 3D7) OX=36329 GN=PF3D7_0214100 PE=3 SV=3	O96221	PF3D7_0214100	167 kDa	8	9	0.169925	8	9	0.0625	0.0904
CCT-epsilon OS=Plasmodium falciparum (isolate 3D7) OX=36329 GN=PF3D7_0320300 PE=3 SV=1	O97282	PF3D7_0320300	59 kDa	8	9	0.169925	8	9	0.133	0.138
GPN-loop GTPase 1 OS=Plasmodium falciparum (isolate 3D7) OX=36329 GN=PF3D7_1201500 PE=3 SV=1	Q8I630	PF3D7_1201500	58 kDa	8	9	0.169925	7	9	0.141	0.203
Mature parasite-infected erythrocyte surface antigen OS=Plasmodium falciparum (isolate 3D7) OX=36329 GN=PF3D7_0500800 PE=4 SV=1	Q8I492	PF3D7_0500800	168 kDa	8	9	0.169925	7	8	0.0697	0.0872
60S ribosomal protein L38 OS=Plasmodium falciparum (isolate 3D7) OX=36329 GN=PF3D7_1130100 PE=1 SV=1	Q8II62	PF3D7_1130100	10 kDa	8	9	0.169925	5	6	0.448	0.483
Hypoxanthine phosphoribosyltransferase OS=Plasmodium falciparum (isolate 3D7) OX=36329 GN=PF3D7_1012400 PE=3 SV=1	Q8IJS1	PF3D7_1012400	26 kDa	8	9	0.169925	6	5	0.333	0.299
40S ribosomal protein S4 OS=Plasmodium falciparum (isolate 3D7) OX=36329 GN=PF3D7_1105400 PE=1 SV=2	Q8IIU8	PF3D7_1105400	30 kDa	17	19	0.160465	9	13	0.333	0.506
T-complex protein 1 subunit delta OS=Plasmodium falciparum (isolate 3D7) OX=36329 GN=PF3D7_1357800 PE=3 SV=1	C0H5I7	PF3D7_1357800	58 kDa	17	19	0.160465	16	16	0.361	0.346
GTP-binding nuclear protein OS=Plasmodium falciparum (isolate 3D7) OX=36329 GN=PF3D7_1117700 PE=3 SV=1	Q7KQK6	PF3D7_1117700	25 kDa	17	19	0.160465	12	14	0.374	0.542
Coatomer subunit beta, putative OS=Plasmodium falciparum (isolate 3D7) OX=36329 GN=PF3D7_1429800 PE=4 SV=2	Q8ILG6	PF3D7_1429800	160 kDa	18	20	0.152003	16	17	0.122	0.136
Structural maintenance of chromosomes protein 1, putative OS=Plasmodium falciparum (isolate 3D7) OX=36329 GN=PF3D7_1130700 PE=4 SV=1	Q8II57	PF3D7_1130700	215 kDa	9	10	0.152003	9	10	0.0473	0.0578
60S ribosomal protein L3 OS=Plasmodium falciparum (isolate 3D7) OX=36329 GN=PF3D7_1027800 PE=1 SV=1	Q8IJC6	PF3D7_1027800	44 kDa	28	31	0.146841	17	20	0.339	0.415
Zinc finger protein, putative OS=Plasmodium falciparum (isolate 3D7) OX=36329 GN=PF3D7_1008100 PE=4 SV=1	Q8IJW2	PF3D7_1008100	453 kDa	28	31	0.146841	28	30	0.0934	0.102
Dynamin-like protein OS=Plasmodium falciparum (isolate 3D7) OX=36329 GN=PF3D7_1145400 PE=3 SV=1	Q8IHR4	PF3D7_1145400	96 kDa	19	21	0.14439	18	20	0.213	0.268
Uncharacterized protein MAL13P1.336 OS=Plasmodium falciparum (isolate 3D7) OX=36329 GN=MAL13P1.336 PE=1 SV=1	Q8ID39	MAL13P1	79 kDa	10	11	0.137504	8	9	0.147	0.196
60S ribosomal protein L35ae, putative OS=Plasmodium falciparum (isolate 3D7) OX=36329 GN=PF3D7_1142600 PE=1 SV=1	Q8IHT9	PF3D7_1142600	16 kDa	10	11	0.137504	7	8	0.271	0.271
CDC73 domain-containing protein, putative OS=Plasmodium falciparum (isolate 3D7) OX=36329 GN=PF3D7_0520700 PE=3 SV=1	Q8I3Q4	PF3D7_0520700	118 kDa	10	11	0.137504	10	11	0.121	0.105
Periodic tryptophan protein 2, putative OS=Plasmodium falciparum (isolate 3D7) OX=36329 GN=PF3D7_0802300 PE=3 SV=1	Q8IAM3	PF3D7_0802300	129 kDa	10	11	0.137504	10	11	0.127	0.149
Nucleoporin NUP205, putative OS=Plasmodium falciparum (isolate 3D7) OX=36329 GN=PF3D7_1364200 PE=4 SV=1	A0A5K1K9A0	PF3D7_1364200	207 kDa	10	11	0.137504	9	10	0.0634	0.0706
Pyridoxal 5'-phosphate synthase subunit Pdx1 OS=Plasmodium falciparum (isolate 3D7) OX=36329 GN=pdx1 PE=1 SV=1	C6KT50	pdx1	33 kDa	10	11	0.137504	8	8	0.219	0.219
Heat shock protein 70 OS=Plasmodium falciparum (isolate 3D7) OX=36329 GN=PF3D7_0818900 PE=3 SV=1	Q8IB24	PF3D7_0818900	74 kDa	65	71	0.127379	31	32	0.386	0.369
NOT family protein, putative OS=Plasmodium falciparum (isolate 3D7) OX=36329 GN=PF3D7_1417200 PE=4 SV=1	Q8ILS4	PF3D7_1417200	520 kDa	22	24	0.125531	21	23	0.0589	0.0589
Ran-binding protein, putative OS=Plasmodium falciparum (isolate 3D7) OX=36329 GN=PF3D7_1353400 PE=4 SV=1	Q8IDG6	PF3D7_1353400	140 kDa	22	24	0.125531	19	21	0.192	0.226
Uncharacterized protein OS=Plasmodium falciparum (isolate 3D7) OX=36329 GN=PF3D7_1210600 PE=4 SV=1	Q8I5U3	PF3D7_1210600	123 kDa	11	12	0.125531	10	12	0.108	0.111
Casein kinase 2, alpha subunit OS=Plasmodium falciparum (isolate 3D7) OX=36329 GN=PF3D7_1108400 PE=1 SV=1	Q8IIR9	PF3D7_1108400	40 kDa	11	12	0.125531	7	8	0.233	0.227
tRNA m5C-methyltransferase, putative OS=Plasmodium falciparum (isolate 3D7) OX=36329 GN=PF3D7_0704200 PE=3 SV=1	Q8IC28	PF3D7_0704200	141 kDa	23	25	0.120294	19	20	0.174	0.21
T-complex protein 1 subunit theta OS=Plasmodium falciparum (isolate 3D7) OX=36329 GN=PF3D7_0214000 PE=3 SV=3	O96220	PF3D7_0214000	61 kDa	12	13	0.115477	12	12	0.227	0.21
RuvB-like helicase OS=Plasmodium falciparum (isolate 3D7) OX=36329 GN=PF3D7_1106000 PE=3 SV=1	Q8IIU3	PF3D7_1106000	53 kDa	12	13	0.115477	10	12	0.248	0.286
SWIB/MDM2 domain-containing protein OS=Plasmodium falciparum (isolate 3D7) OX=36329 GN=PF3D7_0611400 PE=4 SV=1	C6KSV9	PF3D7_0611400	98 kDa	12	13	0.115477	11	11	0.169	0.157
Nucleoporin NUP637, putative OS=Plasmodium falciparum (isolate 3D7) OX=36329 GN=PF3D7_0609000 PE=4 SV=1	C6KST7	PF3D7_0609000	721 kDa	27	29	0.103093	27	28	0.0523	0.0597
CTP synthase OS=Plasmodium falciparum (isolate 3D7) OX=36329 GN=PF3D7_1410200 PE=3 SV=1	Q8ILZ3	PF3D7_1410200	99 kDa	28	30	0.0995357	22	24	0.274	0.289
AP2 domain transcription factor, putative OS=Plasmodium falciparum (isolate 3D7) OX=36329 GN=PF3D7_1107800 PE=4 SV=1	Q8IIS4	PF3D7_1107800	207 kDa	14	15	0.0995357	14	14	0.106	0.106
Karyopherin beta OS=Plasmodium falciparum (isolate 3D7) OX=36329 GN=PF3D7_0524000 PE=4 SV=1	Q8I3M5	PF3D7_0524000	127 kDa	14	15	0.0995357	14	14	0.149	0.134
60S ribosomal protein L27a, putative OS=Plasmodium falciparum (isolate 3D7) OX=36329 GN=PF3D7_0618300 PE=1 SV=1	C6KT23	PF3D7_0618300	17 kDa	14	15	0.0995357	11	11	0.392	0.392
Eukaryotic translation initiation factor 3 subunit B OS=Plasmodium falciparum (isolate 3D7) OX=36329 GN=PF3D7_0517700 PE=3 SV=1	Q8I3T1	PF3D7_0517700	84 kDa	15	16	0.0931094	12	13	0.173	0.172
DNA topoisomerase 2 OS=Plasmodium falciparum (isolate 3D7) OX=36329 GN=PF3D7_1433500 PE=3 SV=1	Q8ILC8	PF3D7_1433500	169 kDa	15	16	0.0931094	14	16	0.116	0.127
Phosphoenolpyruvate carboxylase OS=Plasmodium falciparum (isolate 3D7) OX=36329 GN=PF3D7_1426700 PE=4 SV=1	Q8ILJ7	PF3D7_1426700	134 kDa	15	16	0.0931094	14	15	0.131	0.145
DNA-directed RNA polymerase II subunit RPB9, putative OS=Plasmodium falciparum (isolate 3D7) OX=36329 GN=PF3D7_0110400 PE=4 SV=1	Q8I241	PF3D7_0110400	30 kDa	15	16	0.0931094	8	10	0.241	0.313
40S ribosomal protein S16, putative OS=Plasmodium falciparum (isolate 3D7) OX=36329 GN=PF3D7_0813900 PE=1 SV=1	Q8IAX5	PF3D7_0813900	16 kDa	16	17	0.0874628	11	13	0.535	0.59
DNA/RNA-binding protein Alba 1 OS=Plasmodium falciparum (isolate 3D7) OX=36329 GN=PF3D7_0814200 PE=4 SV=1	Q8IAX8	PF3D7_0814200	27 kDa	16	17	0.0874628	8	9	0.266	0.31
40S ribosomal protein S6 OS=Plasmodium falciparum (isolate 3D7) OX=36329 GN=PF3D7_1342000 PE=1 SV=1	Q8IDR9	PF3D7_1342000	35 kDa	21	22	0.0671142	14	14	0.278	0.301
Probable ATP-dependent 6-phosphofructokinase OS=Plasmodium falciparum (isolate 3D7) OX=36329 GN=PF3D7_0915400 PE=3 SV=1	Q8I2Z8	PF3D7_0915400	159 kDa	76	78	0.0374747	42	44	0.322	0.337
40S ribosomal protein S3a OS=Plasmodium falciparum (isolate 3D7) OX=36329 GN=MAL3P7.35 PE=1 SV=1	O97313	MAL3P7	30 kDa	40	41	0.0356239	25	24	0.511	0.511
HECT-like E3 ubiquitin ligase, putative OS=Plasmodium falciparum (isolate 3D7) OX=36329 GN=PF3D7_0826100 PE=4 SV=1	Q8IB94	PF3D7_0826100	1005 kDa	56	56	0	53	51	0.0709	0.0663
GYF domain-containing protein OS=Plasmodium falciparum (isolate 3D7) OX=36329 GN=PF3D7_0604500 PE=4 SV=1	C6KSP3	PF3D7_0604500	334 kDa	51	51	0	42	45	0.178	0.186
Protein kinase PK4 OS=Plasmodium falciparum (isolate 3D7) OX=36329 GN=PF3D7_0628200 PE=4 SV=1	C6KTB8	PF3D7_0628200	364 kDa	35	35	0	32	30	0.12	0.112
Kelch domain-containing protein, putative OS=Plasmodium falciparum (isolate 3D7) OX=36329 GN=PF3D7_1468100 PE=4 SV=1	Q8IKF6	PF3D7_1468100	296 kDa	34	34	0	31	31	0.143	0.157
RNA-binding protein, putative OS=Plasmodium falciparum (isolate 3D7) OX=36329 GN=PF3D7_1110400 PE=4 SV=1	Q8IIQ7	PF3D7_1110400	174 kDa	26	26	0	23	22	0.19	0.22
Serine/threonine protein kinase OS=Plasmodium falciparum (isolate 3D7) OX=36329 GN=PF3D7_0302100 PE=4 SV=1	O77306	PF3D7_0302100	157 kDa	24	24	0	20	20	0.178	0.179
ATP-dependent RNA helicase DBP1, putative OS=Plasmodium falciparum (isolate 3D7) OX=36329 GN=PF3D7_0810600 PE=4 SV=1	Q8IAU1	PF3D7_0810600	109 kDa	23	23	0	20	20	0.288	0.278
Acetyl-CoA synthetase, putative OS=Plasmodium falciparum (isolate 3D7) OX=36329 GN=PF3D7_0627800 PE=3 SV=1	C6KTB4	PF3D7_0627800	114 kDa	20	20	0	17	16	0.213	0.203
Uncharacterized protein OS=Plasmodium falciparum (isolate 3D7) OX=36329 GN=PF3D7_1121100 PE=4 SV=2	Q8IIF6	PF3D7_1121100	185 kDa	21	21	0	20	19	0.135	0.142
Ribosome biogenesis protein TSR1, putative OS=Plasmodium falciparum (isolate 3D7) OX=36329 GN=PF3D7_1451900 PE=4 SV=1	Q8IKV7	PF3D7_1451900	121 kDa	22	22	0	19	20	0.199	0.214
Uncharacterized protein OS=Plasmodium falciparum (isolate 3D7) OX=36329 GN=PF3D7_1248700 PE=4 SV=1	Q8I4U7	PF3D7_1248700	231 kDa	16	16	0	12	12	0.093	0.0865
Replication protein A1, small OS=Plasmodium falciparum (isolate 3D7) OX=36329 GN=PF3D7_0904800 PE=4 SV=1	Q8I3A1	PF3D7_0904800	56 kDa	20	20	0	17	16	0.298	0.302
Uncharacterized protein OS=Plasmodium falciparum (isolate 3D7) OX=36329 GN=PF3D7_1419700 PE=4 SV=1	Q8ILQ3	PF3D7_1419700	60 kDa	19	19	0	11	11	0.236	0.24
Uncharacterized protein OS=Plasmodium falciparum (isolate 3D7) OX=36329 GN=PF3D7_1419400 PE=4 SV=2	Q8ILQ6	PF3D7_1419400	262 kDa	18	18	0	17	17	0.0954	0.105
WD repeat-containing protein, putative OS=Plasmodium falciparum (isolate 3D7) OX=36329 GN=PF3D7_1126500 PE=4 SV=1	Q8II99	PF3D7_1126500	164 kDa	17	17	0	14	14	0.128	0.119
Importin-7, putative OS=Plasmodium falciparum (isolate 3D7) OX=36329 GN=PF3D7_0706000 PE=4 SV=1	C0H4L1	PF3D7_0706000	146 kDa	16	16	0	16	15	0.126	0.119
Uncharacterized protein OS=Plasmodium falciparum (isolate 3D7) OX=36329 GN=PF3D7_0507800 PE=4 SV=1	Q8I425	PF3D7_0507800	177 kDa	15	15	0	12	14	0.0878	0.103
Uncharacterized protein OS=Plasmodium falciparum (isolate 3D7) OX=36329 GN=PF3D7_1241200 PE=4 SV=1	Q8I517	PF3D7_1241200	277 kDa	13	13	0	13	13	0.0589	0.0667
60S ribosomal protein L18a OS=Plasmodium falciparum (isolate 3D7) OX=36329 GN=PF3D7_1341200 PE=1 SV=1	Q8IDS6	PF3D7_1341200	22 kDa	15	15	0	8	9	0.348	0.37
Protein transport protein SEC7, putative OS=Plasmodium falciparum (isolate 3D7) OX=36329 GN=PF3D7_1442900 PE=4 SV=1	Q8IL42	PF3D7_1442900	405 kDa	13	13	0	11	12	0.0396	0.044
Nucleolar GTP-binding protein 1 OS=Plasmodium falciparum (isolate 3D7) OX=36329 GN=PF3D7_0612900 PE=3 SV=1	C6KSX2	PF3D7_0612900	80 kDa	13	13	0	12	12	0.201	0.192
Myosin F, putative OS=Plasmodium falciparum (isolate 3D7) OX=36329 GN=PF3D7_1329100 PE=3 SV=1	Q8IE50	PF3D7_1329100	250 kDa	13	13	0	13	12	0.069	0.062
60S ribosomal protein L2 OS=Plasmodium falciparum (isolate 3D7) OX=36329 GN=PF3D7_0516900 PE=1 SV=1	Q8I3T9	PF3D7_0516900	28 kDa	11	11	0	6	7	0.285	0.3
Uncharacterized protein OS=Plasmodium falciparum (isolate 3D7) OX=36329 GN=PF3D7_1445700 PE=4 SV=1	Q8IL16	PF3D7_1445700	42 kDa	13	13	0	11	10	0.319	0.313
RNA-binding protein, putative OS=Plasmodium falciparum (isolate 3D7) OX=36329 GN=PF3D7_0823200 PE=4 SV=1	Q8IB66	PF3D7_0823200	32 kDa	11	11	0	10	9	0.444	0.416
Uncharacterized protein OS=Plasmodium falciparum (isolate 3D7) OX=36329 GN=PF3D7_1120000 PE=4 SV=1	A0A143ZYR6	PF3D7_1120000	129 kDa	10	10	0	9	8	0.106	0.102
rRNA (Adenosine-2'-O-)-methyltransferase, putative OS=Plasmodium falciparum (isolate 3D7) OX=36329 GN=PF3D7_1429400 PE=4 SV=1	Q8ILH0	PF3D7_1429400	333 kDa	9	9	0	9	9	0.0396	0.0421
Elongation factor 1-gamma, putative OS=Plasmodium falciparum (isolate 3D7) OX=36329 GN=PF3D7_1338300 PE=4 SV=1	A0A5K1K967	PF3D7_1338300	48 kDa	11	11	0	8	8	0.192	0.192
40S ribosomal protein S15 OS=Plasmodium falciparum (isolate 3D7) OX=36329 GN=PF3D7_1358800 PE=1 SV=1	Q8IDB0	PF3D7_1358800	17 kDa	11	11	0	9	9	0.437	0.45
14-3-3 protein OS=Plasmodium falciparum (isolate 3D7) OX=36329 GN=PF3D7_0818200 PE=3 SV=1	C0H4V6	PF3D7_0818200	30 kDa	10	10	0	9	8	0.374	0.355
Niemann-Pick type C1-related protein OS=Plasmodium falciparum (isolate 3D7) OX=36329 GN=PF3D7_0107500 PE=4 SV=1	Q8I266	PF3D7_0107500	170 kDa	9	9	0	8	9	0.0646	0.0667
Protein GCN20 OS=Plasmodium falciparum (isolate 3D7) OX=36329 GN=PF3D7_1121700 PE=4 SV=1	Q8IIE9	PF3D7_1121700	95 kDa	9	9	0	8	8	0.124	0.121
Uncharacterized protein OS=Plasmodium falciparum (isolate 3D7) OX=36329 GN=PF3D7_0606000 PE=4 SV=1	C6KSQ8	PF3D7_0606000	123 kDa	8	8	0	8	8	0.0997	0.0903
TLD domain-containing protein OS=Plasmodium falciparum (isolate 3D7) OX=36329 GN=PF3D7_0919800 PE=4 SV=1	Q8I2V5	PF3D7_0919800	125 kDa	8	8	0	8	8	0.0807	0.0724
Nucleosome assembly protein OS=Plasmodium falciparum (isolate 3D7) OX=36329 GN=PF3D7_0919000 PE=3 SV=1	Q8I2W3	PF3D7_0919000	32 kDa	8	8	0	6	5	0.245	0.201
Signal recognition particle receptor subunit alpha, putative OS=Plasmodium falciparum (isolate 3D7) OX=36329 GN=PF3D7_1366600 PE=3 SV=1	Q8ID42	PF3D7_1366600	66 kDa	8	8	0	8	8	0.12	0.12
Multidrug resistance-associated protein 1 OS=Plasmodium falciparum (isolate 3D7) OX=36329 GN=PF3D7_0112200 PE=4 SV=1	Q9U0N4	PF3D7_0112200	214 kDa	6	6	0	6	6	0.0477	0.0417
U3 small nucleolar RNA-associated protein 21, putative OS=Plasmodium falciparum (isolate 3D7) OX=36329 GN=PF3D7_1357700 PE=4 SV=1	A0A5K1K903	PF3D7_1357700	143 kDa	7	7	0	7	7	0.0698	0.0681
Cysteinyl-tRNA synthetase OS=Plasmodium falciparum (isolate 3D7) OX=36329 GN=PF3D7_1015200.1 PE=3 SV=2	Q8IJP3 (+2)	PF3D7_1015200	80 kDa	8	8	0	8	8	0.129	0.134
Prefoldin subunit 2, putative OS=Plasmodium falciparum (isolate 3D7) OX=36329 GN=PF3D7_1416900 PE=3 SV=1	Q8ILS7	PF3D7_1416900	17 kDa	7	7	0	6	6	0.456	0.476
Vacuolar protein sorting-associated protein 9, putative OS=Plasmodium falciparum (isolate 3D7) OX=36329 GN=PF3D7_0815800 PE=4 SV=1	Q8IAZ5	PF3D7_0815800	215 kDa	4	4	0	4	4	0.0284	0.0306
WD repeat-containing protein, putative OS=Plasmodium falciparum (isolate 3D7) OX=36329 GN=PF3D7_1004200 PE=4 SV=1	Q8IJZ5	PF3D7_1004200	358 kDa	6	6	0	6	6	0.0209	0.0186
40S ribosomal protein SA OS=Plasmodium falciparum (isolate 3D7) OX=36329 GN=PF3D7_1026800 PE=3 SV=1	A0A143ZZG2	PF3D7_1026800	30 kDa	7	7	0	6	6	0.205	0.205
Histone H3 OS=Plasmodium falciparum (isolate 3D7) OX=36329 GN=PF3D7_0610400 PE=3 SV=1	C6KSV0	PF3D7_0610400	15 kDa	7	7	0	6	6	0.324	0.324
Uncharacterized protein OS=Plasmodium falciparum (isolate 3D7) OX=36329 GN=PF3D7_1237200 PE=3 SV=1	Q8I551	PF3D7_1237200	231 kDa	6	6	0	5	5	0.0329	0.0423
mRNA methyltransferase, putative OS=Plasmodium falciparum (isolate 3D7) OX=36329 GN=PF3D7_1235500 PE=3 SV=1	Q8I567	PF3D7_1235500	75 kDa	7	7	0	6	7	0.133	0.166
Tetratricopeptide repeat protein, putative OS=Plasmodium falciparum (isolate 3D7) OX=36329 GN=PF3D7_1310800 PE=4 SV=1	Q8IEK8	PF3D7_1310800	165 kDa	7	7	0	7	7	0.0621	0.0621
Ribonuclease, putative OS=Plasmodium falciparum (isolate 3D7) OX=36329 GN=PF3D7_0615400 PE=4 SV=2	C6KSZ5	PF3D7_0615400	323 kDa	4	4	0	4	4	0.0147	0.0136
Hsc70-interacting protein OS=Plasmodium falciparum (isolate 3D7) OX=36329 GN=PF3D7_0527500 PE=3 SV=1	Q8I3J0	PF3D7_0527500	51 kDa	6	6	0	6	6	0.146	0.124
Heterochromatin protein 1 OS=Plasmodium falciparum (isolate 3D7) OX=36329 GN=PF3D7_1220900 PE=1 SV=1	Q8I5K4	PF3D7_1220900	31 kDa	6	6	0	6	6	0.203	0.211
mRNA (N6-adenosine)-methyltransferase, putative OS=Plasmodium falciparum (isolate 3D7) OX=36329 GN=PF3D7_0729500 PE=3 SV=1	Q8I6Z2	PF3D7_0729500	90 kDa	6	6	0	6	6	0.103	0.112
Seryl-tRNA synthetase OS=Plasmodium falciparum (isolate 3D7) OX=36329 GN=PF3D7_0717700 PE=4 SV=1	Q8IBS3	PF3D7_0717700	62 kDa	5	5	0	5	5	0.128	0.121
CAAX farnesyltransferase subunit beta OS=Plasmodium falciparum (isolate 3D7) OX=36329 GN=PF3D7_1147500 PE=3 SV=2	Q8IHP6	PF3D7_1147500	110 kDa	6	6	0	6	5	0.0748	0.0704
Pre-mRNA-splicing factor ATP-dependent RNA helicase PRP22, putative OS=Plasmodium falciparum (isolate 3D7) OX=36329 GN=PF3D7_1030100 PE=4 SV=1	Q8IJA4	PF3D7_1030100	149 kDa	4	4	0	4	4	0.0426	0.0403
AP-1 complex subunit gamma, putative OS=Plasmodium falciparum (isolate 3D7) OX=36329 GN=PF3D7_1455500 PE=4 SV=1	Q8IKS3	PF3D7_1455500	124 kDa	6	6	0	6	5	0.0685	0.0574
CUGBP Elav-like family member 1 OS=Plasmodium falciparum (isolate 3D7) OX=36329 GN=PF3D7_1359400 PE=4 SV=1	Q8IDB7	PF3D7_1359400	57 kDa	4	4	0	3	3	0.0982	0.0845
Exportin-T OS=Plasmodium falciparum (isolate 3D7) OX=36329 GN=PF3D7_1315900 PE=3 SV=1	A0A5K1K8Q1	PF3D7_1315900	143 kDa	6	6	0	6	6	0.0487	0.0479
Peptidylprolyl isomerase OS=Plasmodium falciparum (isolate 3D7) OX=36329 GN=PF3D7_0812500 PE=4 SV=1	Q8IAW1	PF3D7_0812500	117 kDa	5	5	0	5	5	0.0605	0.0532
60S ribosomal protein L17, putative OS=Plasmodium falciparum (isolate 3D7) OX=36329 GN=PF3D7_1351400 PE=1 SV=1	Q8IDI5	PF3D7_1351400	23 kDa	6	6	0	5	5	0.202	0.202
Chromatin assembly factor 1 subunit B, putative OS=Plasmodium falciparum (isolate 3D7) OX=36329 GN=PF3D7_1329300 PE=4 SV=1	Q8IE52	PF3D7_1329300	67 kDa	6	6	0	6	6	0.122	0.124
40S ribosomal protein S19 OS=Plasmodium falciparum (isolate 3D7) OX=36329 GN=PF3D7_0422400 PE=1 SV=1	Q8IFP2	PF3D7_0422400	20 kDa	6	6	0	4	4	0.194	0.235
Coatomer subunit gamma OS=Plasmodium falciparum (isolate 3D7) OX=36329 GN=PF3D7_1145100 PE=3 SV=1	Q8IHR6	PF3D7_1145100	124 kDa	6	6	0	6	5	0.0796	0.0693
DNA polymerase alpha subunit B OS=Plasmodium falciparum (isolate 3D7) OX=36329 GN=PF3D7_1463300 PE=3 SV=1	Q8IKK3	PF3D7_1463300	64 kDa	6	6	0	6	6	0.117	0.102
Histone H3 OS=Plasmodium falciparum (isolate 3D7) OX=36329 GN=PF3D7_0617900 PE=3 SV=1	C6KT19	PF3D7_0617900	15 kDa	3	3	0	3	2	0.324	0.324
Uncharacterized protein OS=Plasmodium falciparum (isolate 3D7) OX=36329 GN=PF3D7_1316900 PE=4 SV=1	C0H5C0	PF3D7_1316900	114 kDa	5	5	0	5	5	0.0668	0.0595
Uncharacterized protein OS=Plasmodium falciparum (isolate 3D7) OX=36329 GN=PF3D7_0322700 PE=4 SV=2	O97298	PF3D7_0322700	373 kDa	5	5	0	5	5	0.0229	0.0213
EELM2 domain-containing protein, putative OS=Plasmodium falciparum (isolate 3D7) OX=36329 GN=PF3D7_0519800 PE=4 SV=1	Q8I3R2	PF3D7_0519800	78 kDa	5	5	0	4	5	0.0988	0.0943
RING finger protein PFE0100w OS=Plasmodium falciparum (isolate 3D7) OX=36329 GN=PFE0100w PE=1 SV=1	Q8I480	PFE0100w	152 kDa	5	5	0	5	5	0.0432	0.0448
Fe-S cluster assembly protein, putative OS=Plasmodium falciparum (isolate 3D7) OX=36329 GN=PF3D7_1128500 PE=4 SV=1	Q8II78	PF3D7_1128500	85 kDa	5	5	0	4	5	0.0655	0.085
M17 leucyl aminopeptidase OS=Plasmodium falciparum (isolate 3D7) OX=36329 GN=PF3D7_1446200 PE=1 SV=1	Q8IL11	PF3D7_1446200	68 kDa	4	4	0	3	3	0.0645	0.0645
KLRAQ domain-containing protein OS=Plasmodium falciparum (isolate 3D7) OX=36329 GN=PF3D7_0406700 PE=4 SV=2	C0H492	PF3D7_0406700	102 kDa	3	3	0	3	3	0.0484	0.0555
Glutathione S-transferase OS=Plasmodium falciparum (isolate 3D7) OX=36329 GN=PF3D7_1419300 PE=4 SV=1	A0A144A1J6	PF3D7_1419300	25 kDa	5	5	0	4	4	0.218	0.218
RNA-binding protein, putative OS=Plasmodium falciparum (isolate 3D7) OX=36329 GN=PF3D7_1360900.1 PE=4 SV=2	C0H5J5	PF3D7_1360900	45 kDa	5	5	0	4	4	0.108	0.108
Proteasome subunit alpha type-2, putative OS=Plasmodium falciparum (isolate 3D7) OX=36329 GN=PF3D7_0608500 PE=1 SV=1	C6KST3	PF3D7_0608500	27 kDa	5	5	0	5	5	0.191	0.23
40S ribosomal protein S26 OS=Plasmodium falciparum (isolate 3D7) OX=36329 GN=PF3D7_0217800 PE=1 SV=1	O96258	PF3D7_0217800	13 kDa	5	5	0	4	4	0.29	0.29
Cyclin-dependent kinases regulatory subunit OS=Plasmodium falciparum (isolate 3D7) OX=36329 GN=PF3D7_0105800 PE=3 SV=1	Q8I283	PF3D7_0105800	99 kDa	5	5	0	5	5	0.0661	0.0733
Importin alpha re-exporter, putative OS=Plasmodium falciparum (isolate 3D7) OX=36329 GN=PF3D7_0932800 PE=4 SV=1	Q8I2I8	PF3D7_0932800	159 kDa	4	4	0	4	4	0.041	0.0447
Transcription initiation factor TFIID subunit 10, putative OS=Plasmodium falciparum (isolate 3D7) OX=36329 GN=PF3D7_0522200 PE=4 SV=1	Q8I3P1	PF3D7_0522200	14 kDa	4	4	0	4	3	0.362	0.284
DNA-directed RNA polymerases I, II, and III subunit RPABC1, putative OS=Plasmodium falciparum (isolate 3D7) OX=36329 GN=PF3D7_1364800 PE=3 SV=1	Q8ID59	PF3D7_1364800	24 kDa	5	5	0	4	4	0.215	0.215
60S ribosomal protein L24, putative OS=Plasmodium falciparum (isolate 3D7) OX=36329 GN=PF3D7_1309100 PE=1 SV=1	Q8IEM3	PF3D7_1309100	19 kDa	5	5	0	5	5	0.21	0.21
ADP/ATP translocase OS=Plasmodium falciparum (isolate 3D7) OX=36329 GN=PF3D7_1037300 PE=3 SV=1	Q8IJ34	PF3D7_1037300	34 kDa	5	5	0	4	4	0.15	0.15
E3 ubiquitin-protein ligase, putative OS=Plasmodium falciparum (isolate 3D7) OX=36329 GN=PF3D7_1004300 PE=4 SV=1	Q8IJZ4	PF3D7_1004300	132 kDa	5	5	0	5	5	0.0611	0.0566
DUF383 domain-containing protein OS=Plasmodium falciparum (isolate 3D7) OX=36329 GN=PF3D7_1425900 PE=4 SV=2	Q8ILK4	PF3D7_1425900	43 kDa	5	5	0	5	5	0.12	0.125
Uncharacterized protein OS=Plasmodium falciparum (isolate 3D7) OX=36329 GN=PF3D7_1202600 PE=3 SV=1	A0A144A0J9	PF3D7_1202600	254 kDa	3	3	0	3	3	0.0161	0.0142
60S ribosomal protein L34 OS=Plasmodium falciparum (isolate 3D7) OX=36329 GN=PF3D7_0710600 PE=1 SV=1	Q8IBY4	PF3D7_0710600	17 kDa	5	5	0	4	4	0.167	0.167
Mediator of RNA polymerase II transcription subunit 7 OS=Plasmodium falciparum (isolate 3D7) OX=36329 GN=PF3D7_0822100 PE=3 SV=1	Q8IB55	PF3D7_0822100	28 kDa	4	4	0	4	4	0.171	0.175
Uncharacterized protein OS=Plasmodium falciparum (isolate 3D7) OX=36329 GN=PF3D7_1346500 PE=4 SV=1	A0A5K1K8P9	PF3D7_1346500	71 kDa	4	4	0	3	4	0.0521	0.0689
CLP1 P-loop domain-containing protein, putative OS=Plasmodium falciparum (isolate 3D7) OX=36329 GN=PF3D7_0303100 PE=4 SV=1	O77314	PF3D7_0303100	170 kDa	4	4	0	4	4	0.0312	0.034
Uncharacterized protein OS=Plasmodium falciparum (isolate 3D7) OX=36329 GN=PF3D7_1205900 PE=3 SV=1	Q8I5Y6	PF3D7_1205900	124 kDa	4	4	0	4	4	0.0407	0.0407
Histone acetyltransferase OS=Plasmodium falciparum (isolate 3D7) OX=36329 GN=PF3D7_1118600 PE=3 SV=1	Q8III2	PF3D7_1118600	71 kDa	4	4	0	4	4	0.0855	0.0839
Ribosome production factor 2 homolog OS=Plasmodium falciparum (isolate 3D7) OX=36329 GN=PF3D7_1028400 PE=3 SV=1	Q8IJC0	PF3D7_1028400	57 kDa	4	4	0	4	4	0.0849	0.0849
Mediator of RNA polymerase II transcription subunit 4, putative OS=Plasmodium falciparum (isolate 3D7) OX=36329 GN=PF3D7_1465200 PE=4 SV=1	Q8IKI6	PF3D7_1465200	45 kDa	3	3	0	3	3	0.0691	0.0931
60S ribosomal protein L11a, putative OS=Plasmodium falciparum (isolate 3D7) OX=36329 GN=PF3D7_0719600 PE=1 SV=1	Q8IBQ6	PF3D7_0719600	20 kDa	4	4	0	3	3	0.168	0.168
Histone deacetylase OS=Plasmodium falciparum (isolate 3D7) OX=36329 GN=PF3D7_0925700 PE=3 SV=1	Q7K6A1	PF3D7_0925700	51 kDa	4	4	0	3	3	0.0802	0.0802
Alternative splicing factor ASF-1, putative OS=Plasmodium falciparum (isolate 3D7) OX=36329 GN=PF3D7_1119800 PE=4 SV=1	Q8IIG9	PF3D7_1119800	24 kDa	3	3	0	2	3	0.12	0.2
GTPase-activating protein, putative OS=Plasmodium falciparum (isolate 3D7) OX=36329 GN=PF3D7_1405100 PE=4 SV=2	Q8IM43	PF3D7_1405100	139 kDa	3	3	0	2	1	0.0251	0.0112
Pre-mRNA-splicing factor PRP46, putative OS=Plasmodium falciparum (isolate 3D7) OX=36329 GN=PF3D7_0302000 PE=4 SV=2	O97334	PF3D7_0302000	70 kDa	4	4	0	4	4	0.095	0.0933
Uncharacterized protein OS=Plasmodium falciparum (isolate 3D7) OX=36329 GN=PF3D7_0714200 PE=4 SV=1	Q8IBV5	PF3D7_0714200	160 kDa	4	4	0	4	4	0.0397	0.0434
26S proteasome regulatory subunit RPN11 OS=Plasmodium falciparum (isolate 3D7) OX=36329 GN=PF3D7_1368100 PE=4 SV=1	Q8ID28	PF3D7_1368100	35 kDa	4	4	0	4	4	0.119	0.141
Uncharacterized protein OS=Plasmodium falciparum (isolate 3D7) OX=36329 GN=PF3D7_0501000 PE=4 SV=1	Q8I490	PF3D7_0501000	31 kDa	4	4	0	3	3	0.142	0.142
Dihydrofolate synthase/folylpolyglutamate synthase OS=Plasmodium falciparum (isolate 3D7) OX=36329 GN=PF3D7_1324800 PE=3 SV=1	Q8IE69	PF3D7_1324800	60 kDa	4	4	0	4	4	0.0862	0.0728
Uncharacterized protein OS=Plasmodium falciparum (isolate 3D7) OX=36329 GN=PF3D7_0828300 PE=4 SV=1	Q8IBB4	PF3D7_0828300	65 kDa	4	4	0	4	4	0.096	0.096
Pre-mRNA-splicing factor 38B, putative OS=Plasmodium falciparum (isolate 3D7) OX=36329 GN=PF3D7_1407300 PE=3 SV=1	Q8IM21	PF3D7_1407300	82 kDa	3	3	0	3	3	0.0594	0.0464
ATP-dependent RNA helicase, putative OS=Plasmodium falciparum (isolate 3D7) OX=36329 GN=PF3D7_0602100 PE=4 SV=1	C6KSM1	PF3D7_0602100	157 kDa	3	3	0	3	3	0.0252	0.0244
Pyruvate kinase OS=Plasmodium falciparum (isolate 3D7) OX=36329 GN=PF3D7_1037100 PE=3 SV=1	Q8IJ37	PF3D7_1037100	87 kDa	3	3	0	3	3	0.0658	0.0658
Protein disulfide-isomerase OS=Plasmodium falciparum (isolate 3D7) OX=36329 GN=PF3D7_0827900 PE=3 SV=1	C0H4Y6	PF3D7_0827900	56 kDa	3	3	0	3	3	0.0538	0.101
60S acidic ribosomal protein P2 OS=Plasmodium falciparum (isolate 3D7) OX=36329 GN=MAL3P3.19 PE=3 SV=1	O00806	MAL3P3	12 kDa	4	4	0	2	2	0.223	0.223
Uncharacterized protein OS=Plasmodium falciparum (isolate 3D7) OX=36329 GN=PF3D7_1303800 PE=4 SV=1	Q8IES7	PF3D7_1303800	1112 kDa	2	2	0	2	2	0.00324	0.0027
Ubiquitin carboxyl-terminal hydrolase 1, putative OS=Plasmodium falciparum (isolate 3D7) OX=36329 GN=PF3D7_0104300 PE=4 SV=3	Q8I296	PF3D7_0104300	416 kDa	2	2	0	2	2	0.006	0.00543
Atypical protein kinase, ABC-1 family, putative OS=Plasmodium falciparum (isolate 3D7) OX=36329 GN=PF3D7_1414500 PE=4 SV=1	A0A144A1E4	PF3D7_1414500	326 kDa	3	3	0	2	3	0.0109	0.0156
Ubiquitin OS=Plasmodium falciparum (isolate 3D7) OX=36329 GN=PF3D7_1365900 PE=1 SV=1	Q8ID50 (+1)	PF3D7_1365900	15 kDa	3	3	0	3	3	0.297	0.297
26S proteasome regulatory subunit p55, putative OS=Plasmodium falciparum (isolate 3D7) OX=36329 GN=PF3D7_1017900 PE=3 SV=1	Q8IJM0	PF3D7_1017900	55 kDa	3	3	0	3	3	0.0771	0.0771
Small nuclear ribonucleoprotein-associated protein B, putative OS=Plasmodium falciparum (isolate 3D7) OX=36329 GN=PF3D7_1414800 PE=4 SV=1	Q8ILU8	PF3D7_1414800	22 kDa	3	3	0	3	3	0.179	0.179
WD repeat-containing protein, putative OS=Plasmodium falciparum (isolate 3D7) OX=36329 GN=PF3D7_0321800 PE=4 SV=1	O97292	PF3D7_0321800	322 kDa	3	3	0	3	3	0.0148	0.0159
1-acyl-sn-glycerol-3-phosphate acyltransferase, putative OS=Plasmodium falciparum (isolate 3D7) OX=36329 GN=PF3D7_1444300 PE=4 SV=2	Q8IL28	PF3D7_1444300	34 kDa	3	3	0	3	3	0.14	0.14
Cleavage and polyadenylation specificity factor subunit 2 OS=Plasmodium falciparum (isolate 3D7) OX=36329 GN=PF3D7_0819000 PE=3 SV=1	Q8IB25	PF3D7_0819000	158 kDa	3	3	0	3	3	0.0206	0.0259
Zinc finger protein, putative OS=Plasmodium falciparum (isolate 3D7) OX=36329 GN=PF3D7_1468900 PE=4 SV=1	Q8IKE8	PF3D7_1468900	97 kDa	3	3	0	3	3	0.0344	0.0357
AP-2 complex subunit mu, putative OS=Plasmodium falciparum (isolate 3D7) OX=36329 GN=PF3D7_1218300 PE=3 SV=1	Q8I5M5	PF3D7_1218300	73 kDa	2	2	0	2	2	0.029	0.029
RNA-binding protein, putative OS=Plasmodium falciparum (isolate 3D7) OX=36329 GN=PF3D7_0723900 PE=4 SV=1	Q8IBL4	PF3D7_0723900	145 kDa	2	2	0	2	2	0.0172	0.0172
Uncharacterized protein OS=Plasmodium falciparum (isolate 3D7) OX=36329 GN=PF3D7_1349500 PE=4 SV=1	A0A5K1K9F8	PF3D7_1349500	405 kDa	2	2	0	2	2	0.0068	0.0071
Transporter, putative OS=Plasmodium falciparum (isolate 3D7) OX=36329 GN=PF3D7_0305300 PE=4 SV=3	O97238	PF3D7_0305300	115 kDa	3	3	0	3	3	0.0471	0.0471
Ribonucleases P/MRP protein subunit POP1, putative OS=Plasmodium falciparum (isolate 3D7) OX=36329 GN=PF3D7_0709600 PE=4 SV=1	C0H4M3	PF3D7_0709600	138 kDa	3	3	0	3	3	0.0268	0.026
Syntaxin-binding protein, putative OS=Plasmodium falciparum (isolate 3D7) OX=36329 GN=PF3D7_0613700 PE=3 SV=1	C6KSX9	PF3D7_0613700	83 kDa	3	3	0	3	3	0.0768	0.0768
26S proteasome regulatory subunit RPN8, putative OS=Plasmodium falciparum (isolate 3D7) OX=36329 GN=PF3D7_0912900 PE=3 SV=1	Q8I323	PF3D7_0912900	39 kDa	3	3	0	3	3	0.0917	0.0917
Gamma-tubulin complex component, putative OS=Plasmodium falciparum (isolate 3D7) OX=36329 GN=PF3D7_1443600 PE=3 SV=1	Q8IL35	PF3D7_1443600	224 kDa	3	3	0	3	3	0.0163	0.0195
Exosome complex component MTR3, putative OS=Plasmodium falciparum (isolate 3D7) OX=36329 GN=PF3D7_0209200 PE=4 SV=3	O96177	PF3D7_0209200	31 kDa	3	3	0	3	3	0.12	0.138
BEACH domain-containing protein, putative OS=Plasmodium falciparum (isolate 3D7) OX=36329 GN=PF3D7_1124100 PE=4 SV=1	Q8IIC2	PF3D7_1124100	196 kDa	3	3	0	3	3	0.02	0.026
Heat shock protein 101 OS=Plasmodium falciparum (isolate 3D7) OX=36329 GN=PF3D7_1116800 PE=1 SV=1	Q8IIJ8	PF3D7_1116800	103 kDa	3	3	0	3	3	0.0464	0.0497
Splicing factor subunit OS=Plasmodium falciparum (isolate 3D7) OX=36329 GN=PF3D7_1355800 PE=3 SV=1	C0H5I5	PF3D7_1355800	10 kDa	3	3	0	3	3	0.407	0.407
High mobility group protein B1 OS=Plasmodium falciparum (isolate 3D7) OX=36329 GN=PF3D7_1202900 PE=4 SV=1	Q8I616	PF3D7_1202900	11 kDa	3	3	0	3	3	0.32	0.32
Phosphoribosylpyrophosphate synthetase OS=Plasmodium falciparum (isolate 3D7) OX=36329 GN=PF3D7_1325100 PE=3 SV=1	Q8IE67	PF3D7_1325100	49 kDa	2	2	0	2	2	0.0458	0.0252
tRNA (adenine(58)-N(1))-methyltransferase non-catalytic subunit TRM6 OS=Plasmodium falciparum (isolate 3D7) OX=36329 GN=PF3D7_0912800 PE=3 SV=1	Q8I324	PF3D7_0912800	73 kDa	2	2	0	2	2	0.0357	0.0308
HP12 protein homolog, putative OS=Plasmodium falciparum (isolate 3D7) OX=36329 GN=PF3D7_1432800 PE=4 SV=1	Q8ILD4	PF3D7_1432800	86 kDa	2	2	0	2	2	0.0355	0.0355
RNA-binding protein, putative OS=Plasmodium falciparum (isolate 3D7) OX=36329 GN=PF3D7_1405900 PE=4 SV=1	A0A144A153	PF3D7_1405900	131 kDa	3	3	0	3	3	0.0406	0.0289
Asparagine-rich antigen Pfa35-2 OS=Plasmodium falciparum (isolate 3D7) OX=36329 GN=PF3D7_0105700 PE=4 SV=1	Q8I284	PF3D7_0105700	364 kDa	2	2	0	2	2	0.00979	0.0104
Non-specific serine/threonine protein kinase OS=Plasmodium falciparum (isolate 3D7) OX=36329 GN=PF3D7_1230900 PE=3 SV=1	A0A144A2N6	PF3D7_1230900	111 kDa	3	3	0	3	3	0.0416	0.0416
Nucleotidyltransferase, putative OS=Plasmodium falciparum (isolate 3D7) OX=36329 GN=PF3D7_1332400 PE=4 SV=1	A0A5K1K8X2	PF3D7_1332400	102 kDa	2	2	0	2	2	0.0256	0.0256
Tetratricopeptide repeat protein, putative OS=Plasmodium falciparum (isolate 3D7) OX=36329 GN=PF3D7_1205600 PE=4 SV=1	Q8I5Y9	PF3D7_1205600	39 kDa	2	2	0	2	2	0.0631	0.0571
Regulator of nonsense transcripts 1, putative OS=Plasmodium falciparum (isolate 3D7) OX=36329 GN=PF3D7_1005500 PE=3 SV=1	A0A143ZY29	PF3D7_1005500	184 kDa	2	2	0	2	2	0.0215	0.0215
Pantothenate kinase 2, putative OS=Plasmodium falciparum (isolate 3D7) OX=36329 GN=PF3D7_1437400 PE=4 SV=1	Q8IL92	PF3D7_1437400	91 kDa	2	2	0	2	2	0.0339	0.0326
Putative chloroquine resistance transporter OS=Plasmodium falciparum (isolate 3D7) OX=36329 GN=CG10 PE=3 SV=1	Q8IBZ9	CG10	49 kDa	3	3	0	3	3	0.0542	0.0542
Uncharacterized protein OS=Plasmodium falciparum (isolate 3D7) OX=36329 GN=PF3D7_1305900 PE=4 SV=1	Q8IEQ6	PF3D7_1305900	58 kDa	3	3	0	2	2	0.0526	0.0526
40S ribosomal protein S23, putative OS=Plasmodium falciparum (isolate 3D7) OX=36329 GN=PF3D7_0306900 PE=1 SV=1	O97248	PF3D7_0306900	16 kDa	3	3	0	2	2	0.138	0.138
Phosphoinositide-binding protein, putative OS=Plasmodium falciparum (isolate 3D7) OX=36329 GN=PF3D7_0720700 PE=4 SV=2	Q8IBP4	PF3D7_0720700	258 kDa	2	2	0	2	2	0.00923	0.00923
Vacuolar protein sorting-associated protein 33, putative OS=Plasmodium falciparum (isolate 3D7) OX=36329 GN=PF3D7_0935200 PE=3 SV=1	Q8I2G8	PF3D7_0935200	136 kDa	2	2	0	2	2	0.0139	0.0174
ADP-dependent DNA helicase RecQ OS=Plasmodium falciparum (isolate 3D7) OX=36329 GN=PF3D7_1429900 PE=3 SV=1	Q8ILG5	PF3D7_1429900	170 kDa	2	2	0	2	2	0.0174	0.0174
Ribonuclease, putative OS=Plasmodium falciparum (isolate 3D7) OX=36329 GN=PF3D7_1009200 PE=4 SV=1	Q8IJV3	PF3D7_1009200	106 kDa	2	2	0	2	2	0.0284	0.0284
Metacaspase-2 OS=Plasmodium falciparum (isolate 3D7) OX=36329 GN=MCA2 PE=1 SV=2	Q8IL84	MCA2	238 kDa	2	2	0	2	2	0.0139	0.0163
U3 small nucleolar RNA-interacting protein 2, putative OS=Plasmodium falciparum (isolate 3D7) OX=36329 GN=PF3D7_1226700 PE=4 SV=1	Q8I5F1	PF3D7_1226700	74 kDa	2	2	0	2	2	0.0409	0.0409
Uncharacterized protein OS=Plasmodium falciparum (isolate 3D7) OX=36329 GN=PF3D7_1206800 PE=4 SV=1	Q8I5X7	PF3D7_1206800	86 kDa	2	2	0	2	2	0.0316	0.0303
Uncharacterized protein OS=Plasmodium falciparum (isolate 3D7) OX=36329 GN=PF3D7_0703900 PE=4 SV=1	A0A143ZY62	PF3D7_0703900	529 kDa	2	2	0	2	2	0.00551	0.00482
Acyl-CoA synthetase OS=Plasmodium falciparum (isolate 3D7) OX=36329 GN=PF3D7_0619500 PE=4 SV=1	C6KT35	PF3D7_0619500	164 kDa	2	2	0	2	2	0.0151	0.0151
Ribosome biogenesis regulatory protein OS=Plasmodium falciparum (isolate 3D7) OX=36329 GN=PF3D7_1124800 PE=3 SV=1	Q8IIB5	PF3D7_1124800	30 kDa	2	2	0	2	2	0.0772	0.0772
Exosome complex component CSL4, putative OS=Plasmodium falciparum (isolate 3D7) OX=36329 GN=PF3D7_0720000 PE=4 SV=1	Q8IBQ2	PF3D7_0720000	22 kDa	2	2	0	2	2	0.144	0.144
ATP-dependent RNA helicase DDX47, putative OS=Plasmodium falciparum (isolate 3D7) OX=36329 GN=PF3D7_0218400 PE=3 SV=1	O96264	PF3D7_0218400	65 kDa	2	2	0	2	2	0.0356	0.0374
DIX domain-containing protein, putative OS=Plasmodium falciparum (isolate 3D7) OX=36329 GN=PF3D7_1421000 PE=4 SV=1	Q8ILP0	PF3D7_1421000	21 kDa	2	2	0	1	2	0.0791	0.198
DNA-directed RNA polymerases I, II, and III subunit RPABC2, putative OS=Plasmodium falciparum (isolate 3D7) OX=36329 GN=PF3D7_0303300 PE=3 SV=2	O77315	PF3D7_0303300	18 kDa	2	2	0	2	2	0.157	0.157
Uncharacterized protein OS=Plasmodium falciparum (isolate 3D7) OX=36329 GN=PF3D7_1324100 PE=4 SV=1	Q8IE76	PF3D7_1324100	62 kDa	2	2	0	2	2	0.0565	0.0565
Nucleolar protein 10, putative OS=Plasmodium falciparum (isolate 3D7) OX=36329 GN=PF3D7_0801500 PE=4 SV=1	Q8IAL3	PF3D7_0801500	64 kDa	2	2	0	2	2	0.0437	0.0419
Uncharacterized protein OS=Plasmodium falciparum (isolate 3D7) OX=36329 GN=PF3D7_1453900 PE=4 SV=1	Q8IKT9	PF3D7_1453900	111 kDa	2	2	0	2	2	0.026	0.026
Elongation factor 1-delta, putative OS=Plasmodium falciparum (isolate 3D7) OX=36329 GN=PF3D7_0319600 PE=3 SV=2	O97319	PF3D7_0319600	18 kDa	2	2	0	2	2	0.128	0.128
Histone H2B OS=Plasmodium falciparum (isolate 3D7) OX=36329 GN=PF3D7_0714000 PE=3 SV=1	Q8IBV7	PF3D7_0714000	14 kDa	2	2	0	2	2	0.154	0.154
Protein transport protein YIF1, putative OS=Plasmodium falciparum (isolate 3D7) OX=36329 GN=PF3D7_0820500 PE=3 SV=1	Q8IB40	PF3D7_0820500	99 kDa	2	2	0	2	2	0.0305	0.0305
26S proteasome regulatory subunit RPN3, putative OS=Plasmodium falciparum (isolate 3D7) OX=36329 GN=PF3D7_1338100 PE=3 SV=1	A0A5K1K9F3	PF3D7_1338100	59 kDa	2	2	0	2	2	0.0517	0.0557
40S ribosomal protein S21 OS=Plasmodium falciparum (isolate 3D7) OX=36329 GN=PF3D7_1144000 PE=1 SV=1	Q8IHS5	PF3D7_1144000	9 kDa	2	2	0	2	2	0.244	0.244
Peptidyl-prolyl cis-trans isomerase OS=Plasmodium falciparum (isolate 3D7) OX=36329 GN=PF3D7_0804800 PE=3 SV=1	Q8I6S4	PF3D7_0804800	25 kDa	2	2	0	2	2	0.12	0.12
U5 small nuclear ribonucleoprotein 40 kDa protein, putative OS=Plasmodium falciparum (isolate 3D7) OX=36329 GN=PF3D7_0822800 PE=4 SV=1	C0H4X1	PF3D7_0822800	37 kDa	2	2	0	2	2	0.0864	0.0802
RNA-binding protein, putative OS=Plasmodium falciparum (isolate 3D7) OX=36329 GN=PF3D7_1330800 PE=4 SV=1	Q8IE18	PF3D7_1330800	68 kDa	2	2	0	2	2	0.0621	0.0621
RNA-binding protein musashi, putative OS=Plasmodium falciparum (isolate 3D7) OX=36329 GN=PF3D7_0916700 PE=4 SV=1	Q8I2Y5	PF3D7_0916700	45 kDa	2	2	0	2	2	0.0619	0.0619
Pre-mRNA-processing factor 17, putative OS=Plasmodium falciparum (isolate 3D7) OX=36329 GN=PF3D7_1220100 PE=4 SV=1	Q8I5L1	PF3D7_1220100	73 kDa	2	2	0	2	2	0.0324	0.0405
60S ribosomal protein L29 OS=Plasmodium falciparum (isolate 3D7) OX=36329 GN=PF3D7_1460300 PE=1 SV=1	C6S3J6	PF3D7_1460300	8 kDa	2	2	0	2	2	0.134	0.134
Uncharacterized protein OS=Plasmodium falciparum (isolate 3D7) OX=36329 GN=PF3D7_0913000 PE=4 SV=1	Q8I322	PF3D7_0913000	17 kDa	2	2	0	2	2	0.163	0.163
Uncharacterized protein OS=Plasmodium falciparum (isolate 3D7) OX=36329 GN=PF3D7_0215400 PE=4 SV=1	O96233	PF3D7_0215400	111 kDa	2	2	0	2	2	0.0226	0.0298
DNA-directed RNA polymerases I, II, and III subunit RPABC5, putative OS=Plasmodium falciparum (isolate 3D7) OX=36329 GN=PF3D7_0708100 PE=3 SV=1	Q8IC08	PF3D7_0708100	8 kDa	2	2	0	2	2	0.319	0.319
Large subunit GTPase 1, putative OS=Plasmodium falciparum (isolate 3D7) OX=36329 GN=PF3D7_1431300 PE=4 SV=1	Q8ILF2	PF3D7_1431300	98 kDa	2	2	0	2	2	0.0264	0.0276
Splicing factor 3B subunit 1, putative OS=Plasmodium falciparum (isolate 3D7) OX=36329 GN=PF3D7_0308900 PE=3 SV=1	O77327	PF3D7_0308900	160 kDa	2	2	0	2	2	0.0166	0.0195
Zinc finger protein, putative OS=Plasmodium falciparum (isolate 3D7) OX=36329 GN=PF3D7_1205500 PE=3 SV=1	Q8I5Z0	PF3D7_1205500	205 kDa	2	2	0	2	2	0.014	0.014
Glycogen synthase kinase 3 OS=Plasmodium falciparum (isolate 3D7) OX=36329 GN=PF3D7_0312400 PE=3 SV=2	O77344	PF3D7_0312400	52 kDa	2	2	0	2	2	0.0568	0.0568
FACT complex subunit SSRP1 OS=Plasmodium falciparum (isolate 3D7) OX=36329 GN=PF3D7_1441400 PE=3 SV=1	Q8IL56	PF3D7_1441400	59 kDa	2	2	0	2	2	0.0435	0.0534
Uncharacterized protein OS=Plasmodium falciparum (isolate 3D7) OX=36329 GN=PF3D7_0514900 PE=4 SV=1	Q8I3V9	PF3D7_0514900	52 kDa	2	2	0	2	2	0.0434	0.0594
AP-3 complex subunit delta, putative OS=Plasmodium falciparum (isolate 3D7) OX=36329 GN=PF3D7_0808100 PE=3 SV=1	C0H4T0	PF3D7_0808100	193 kDa	2	2	0	2	2	0.0162	0.0118
Uncharacterized protein OS=Plasmodium falciparum (isolate 3D7) OX=36329 GN=PF3D7_1026000 PE=4 SV=2	Q8IJE1	PF3D7_1026000	43 kDa	2	2	0	2	2	0.0634	0.0634
ATP-dependent RNA helicase DBP7, putative OS=Plasmodium falciparum (isolate 3D7) OX=36329 GN=PF3D7_0721300 PE=4 SV=1	Q8IBN8	PF3D7_0721300	105 kDa	2	2	0	2	2	0.0178	0.0178
Pyrroline-5-carboxylate reductase, putative OS=Plasmodium falciparum (isolate 3D7) OX=36329 GN=PF3D7_1357900 PE=1 SV=1	Q8IDC6	PF3D7_1357900	28 kDa	2	2	0	2	2	0.103	0.103
Proteasome subunit alpha type OS=Plasmodium falciparum (isolate 3D7) OX=36329 GN=PF3D7_0727400 PE=1 SV=1	Q8IBI3	PF3D7_0727400	28 kDa	2	2	0	2	2	0.0781	0.0977
Tubulin-folding cofactor E OS=Plasmodium falciparum (isolate 3D7) OX=36329 GN=PF3D7_0708000 PE=3 SV=1	C0H4M2	PF3D7_0708000	104 kDa	2	2	0	2	2	0.0207	0.023
Mitochondrial acidic protein MAM33, putative OS=Plasmodium falciparum (isolate 3D7) OX=36329 GN=PF3D7_1434800 PE=4 SV=1	Q8ILB6	PF3D7_1434800	29 kDa	2	2	0	2	1	0.0754	0.0437
General transcription factor IIH subunit 4 OS=Plasmodium falciparum (isolate 3D7) OX=36329 GN=PF3D7_1244200 PE=3 SV=1	Q8I4Y8	PF3D7_1244200	112 kDa	2	2	0	2	2	0.0212	0.0212
Asparagine and aspartate rich protein 1 OS=Plasmodium falciparum (isolate 3D7) OX=36329 GN=PF3D7_1233600 PE=4 SV=1	Q8I586	PF3D7_1233600	646 kDa	68	66	-0.0430687	61	60	0.121	0.121
PRE-binding protein OS=Plasmodium falciparum (isolate 3D7) OX=36329 GN=PF3D7_1011800 PE=4 SV=1	Q8IJS7	PF3D7_1011800	132 kDa	33	32	-0.0443941	27	26	0.241	0.263
Polyadenylate-binding protein-interacting protein 1, putative OS=Plasmodium falciparum (isolate 3D7) OX=36329 GN=PF3D7_1107300 PE=4 SV=1	Q8IIS9	PF3D7_1107300	382 kDa	32	31	-0.0458037	27	27	0.0996	0.1
U5 small nuclear ribonucleoprotein component, putative OS=Plasmodium falciparum (isolate 3D7) OX=36329 GN=PF3D7_1003800 PE=3 SV=1	Q8IJZ9	PF3D7_1003800	143 kDa	26	25	-0.0565835	23	22	0.22	0.218
MATH and LRR domain-containing protein PFE0570w OS=Plasmodium falciparum (isolate 3D7) OX=36329 GN=PFE0570w PE=1 SV=1	Q8I3Z1	PFE0570w	1188 kDa	75	72	-0.0588937	69	65	0.0836	0.0809
DNA-directed RNA polymerase subunit OS=Plasmodium falciparum (isolate 3D7) OX=36329 GN=PF3D7_0318200 PE=3 SV=1	O77375	PF3D7_0318200	279 kDa	46	44	-0.0641303	40	40	0.18	0.175
Protein phosphatase PPM2 OS=Plasmodium falciparum (isolate 3D7) OX=36329 GN=PF3D7_1138500 PE=3 SV=2	Q8IHY0	PF3D7_1138500	105 kDa	44	42	-0.0671142	30	32	0.353	0.389
40S ribosomal protein S5 OS=Plasmodium falciparum (isolate 3D7) OX=36329 GN=PF3D7_1447000 PE=1 SV=1	Q8IL02	PF3D7_1447000	30 kDa	21	20	-0.0703893	12	12	0.327	0.327
40S ribosomal protein S11 OS=Plasmodium falciparum (isolate 3D7) OX=36329 GN=PF3D7_0516200 PE=3 SV=1	A0A5K1K925	PF3D7_0516200	16 kDa	20	19	-0.0740006	12	11	0.543	0.543
Eukaryotic translation initiation factor 3 subunit C OS=Plasmodium falciparum (isolate 3D7) OX=36329 GN=PF3D7_1206200 PE=3 SV=1	Q8I5Y3	PF3D7_1206200	116 kDa	19	18	-0.0780025	18	16	0.199	0.19
60S ribosomal protein L21 OS=Plasmodium falciparum (isolate 3D7) OX=36329 GN=PF3D7_1426000 PE=1 SV=1	Q8ILK3	PF3D7_1426000	19 kDa	19	18	-0.0780025	9	9	0.348	0.348
Actin I OS=Plasmodium falciparum (isolate 3D7) OX=36329 GN=PF3D7_1246200 PE=3 SV=1	A0A144A1R5	PF3D7_1246200	42 kDa	19	18	-0.0780025	14	12	0.386	0.378
Phosphoinositide-binding protein, putative OS=Plasmodium falciparum (isolate 3D7) OX=36329 GN=PF3D7_0704400 PE=4 SV=1	Q8IC26	PF3D7_0704400	119 kDa	18	17	-0.0824622	16	16	0.204	0.212
Coatomer alpha subunit, putative OS=Plasmodium falciparum (isolate 3D7) OX=36329 GN=PF3D7_0606700 PE=4 SV=1	C6KSR5	PF3D7_0606700	177 kDa	17	16	-0.0874628	14	12	0.108	0.108
60S ribosomal protein L5, putative OS=Plasmodium falciparum (isolate 3D7) OX=36329 GN=PF3D7_1424100 PE=1 SV=1	Q8ILL3	PF3D7_1424100	34 kDa	17	16	-0.0874628	11	12	0.384	0.384
Uncharacterized protein OS=Plasmodium falciparum (isolate 3D7) OX=36329 GN=PF3D7_0804500 PE=4 SV=1	A0A143ZZV5	PF3D7_0804500	721 kDa	17	16	-0.0874628	16	16	0.0346	0.0313
Uncharacterized protein OS=Plasmodium falciparum (isolate 3D7) OX=36329 GN=PF3D7_0108300 PE=4 SV=2	Q8I259	PF3D7_0108300	255 kDa	33	31	-0.0901978	27	26	0.157	0.156
Splicing factor 3B subunit 3, putative OS=Plasmodium falciparum (isolate 3D7) OX=36329 GN=PF3D7_1234800 PE=4 SV=1	Q8I574	PF3D7_1234800	152 kDa	16	15	-0.0931094	14	14	0.116	0.123
Elongator complex protein 3, putative OS=Plasmodium falciparum (isolate 3D7) OX=36329 GN=PF3D7_1227800 PE=4 SV=1	Q8I5E0	PF3D7_1227800	129 kDa	30	28	-0.0995357	23	23	0.227	0.232
AP2 domain transcription factor AP2-I OS=Plasmodium falciparum (isolate 3D7) OX=36329 GN=PF3D7_1007700 PE=4 SV=1	Q8IJW6	PF3D7_1007700	183 kDa	30	28	-0.0995357	21	24	0.137	0.153
Ubiquitin-like protein, putative OS=Plasmodium falciparum (isolate 3D7) OX=36329 GN=PF3D7_0922100 PE=4 SV=1	Q8I2T2	PF3D7_0922100	182 kDa	15	14	-0.0995357	14	13	0.124	0.121
60S ribosomal protein L27 OS=Plasmodium falciparum (isolate 3D7) OX=36329 GN=PF3D7_1460700 PE=1 SV=2	Q8IKM5	PF3D7_1460700	17 kDa	14	13	-0.106915	11	9	0.438	0.37
Protein-serine/threonine phosphatase OS=Plasmodium falciparum (isolate 3D7) OX=36329 GN=PF3D7_1012700 PE=4 SV=1	Q8IJR8	PF3D7_1012700	171 kDa	27	25	-0.111031	26	24	0.176	0.187
Uncharacterized protein OS=Plasmodium falciparum (isolate 3D7) OX=36329 GN=PF3D7_1036900 PE=4 SV=1	A0A143ZYL5	PF3D7_1036900	193 kDa	52	48	-0.115477	39	38	0.289	0.297
Uncharacterized protein OS=Plasmodium falciparum (isolate 3D7) OX=36329 GN=PF3D7_0704000 PE=4 SV=1	C0H4K3	PF3D7_0704000	393 kDa	26	24	-0.115477	26	23	0.0845	0.0829
60S ribosomal protein L32 OS=Plasmodium falciparum (isolate 3D7) OX=36329 GN=PF3D7_0903900 PE=1 SV=1	Q8I3B0	PF3D7_0903900	16 kDa	13	12	-0.115477	7	9	0.344	0.374
Uncharacterized protein OS=Plasmodium falciparum (isolate 3D7) OX=36329 GN=PF3D7_1359000 PE=4 SV=1	C0H5J0	PF3D7_1359000	395 kDa	13	12	-0.115477	13	12	0.046	0.0411
Ribosomal protein L15 OS=Plasmodium falciparum (isolate 3D7) OX=36329 GN=PF3D7_0415900 PE=1 SV=1	C0H4A6	PF3D7_0415900	24 kDa	13	12	-0.115477	8	8	0.312	0.312
High mobility group protein B3, putative OS=Plasmodium falciparum (isolate 3D7) OX=36329 GN=PF3D7_1205800 PE=4 SV=1	Q8I5Y7	PF3D7_1205800	267 kDa	12	11	-0.125531	12	10	0.0644	0.0556
P-type phospholipid transporter OS=Plasmodium falciparum (isolate 3D7) OX=36329 GN=PF3D7_1223400 PE=3 SV=1	Q8I5I3	PF3D7_1223400	190 kDa	12	11	-0.125531	12	11	0.0822	0.0822
Ubiquitin carboxyl-terminal hydrolase, putative OS=Plasmodium falciparum (isolate 3D7) OX=36329 GN=PF3D7_0726500 PE=4 SV=1	Q8IBJ1	PF3D7_0726500	373 kDa	22	20	-0.137504	19	18	0.0741	0.0741
Cullin-like protein, putative OS=Plasmodium falciparum (isolate 3D7) OX=36329 GN=PF3D7_0629800 PE=3 SV=1	C6KTD3	PF3D7_0629800	136 kDa	11	10	-0.137504	11	9	0.105	0.0833
Mediator of RNA polymerase II transcription subunit 17, putative OS=Plasmodium falciparum (isolate 3D7) OX=36329 GN=PF3D7_0520200 PE=4 SV=1	Q8I3Q8	PF3D7_0520200	82 kDa	11	10	-0.137504	10	10	0.146	0.131
40S ribosomal protein S25 OS=Plasmodium falciparum (isolate 3D7) OX=36329 GN=PF3D7_1421200 PE=1 SV=2	Q8ILN8	PF3D7_1421200	12 kDa	11	10	-0.137504	8	8	0.514	0.514
RNA-binding protein, putative OS=Plasmodium falciparum (isolate 3D7) OX=36329 GN=PF3D7_1004400 PE=4 SV=1	Q8IJZ3	PF3D7_1004400	106 kDa	21	19	-0.14439	16	16	0.201	0.175
Uncharacterized protein OS=Plasmodium falciparum (isolate 3D7) OX=36329 GN=PF3D7_0706500 PE=4 SV=1	C0H4L6	PF3D7_0706500	197 kDa	20	18	-0.152003	17	16	0.102	0.106
Uncharacterized protein OS=Plasmodium falciparum (isolate 3D7) OX=36329 GN=PF3D7_1006700 PE=4 SV=2	Q8IJX4	PF3D7_1006700	46 kDa	20	18	-0.152003	11	9	0.35	0.305
26S protease regulatory subunit 8, putative OS=Plasmodium falciparum (isolate 3D7) OX=36329 GN=PF3D7_1248900 PE=3 SV=1	Q8I4U5	PF3D7_1248900	50 kDa	10	9	-0.152003	9	9	0.264	0.246
High molecular weight rhoptry protein 2 OS=Plasmodium falciparum (isolate 3D7) OX=36329 GN=PF3D7_0929400 PE=4 SV=1	C0H571	PF3D7_0929400	163 kDa	10	9	-0.152003	10	8	0.0965	0.0762
Inosine-5'-monophosphate dehydrogenase OS=Plasmodium falciparum (isolate 3D7) OX=36329 GN=PF3D7_0920800 PE=3 SV=1	Q8I2U5	PF3D7_0920800	56 kDa	10	9	-0.152003	9	7	0.225	0.188
60S ribosomal protein L26, putative OS=Plasmodium falciparum (isolate 3D7) OX=36329 GN=PF3D7_0312800 PE=1 SV=1	O77364	PF3D7_0312800	15 kDa	10	9	-0.152003	4	4	0.254	0.254
Multidrug resistance-associated protein 2 OS=Plasmodium falciparum (isolate 3D7) OX=36329 GN=PF3D7_1229100 PE=4 SV=1	Q8I5C7	PF3D7_1229100	248 kDa	10	9	-0.152003	10	9	0.0474	0.046
Multiprotein-bridging factor 1, putative OS=Plasmodium falciparum (isolate 3D7) OX=36329 GN=PF3D7_1128200 PE=4 SV=1	Q8II81	PF3D7_1128200	16 kDa	10	9	-0.152003	9	9	0.588	0.61
Transformer-2 protein homolog beta, putative OS=Plasmodium falciparum (isolate 3D7) OX=36329 GN=PF3D7_1002400.1 PE=4 SV=1	Q8IK12	PF3D7_1002400	30 kDa	10	9	-0.152003	7	7	0.274	0.218
40S ribosomal protein S5, putative OS=Plasmodium falciparum (isolate 3D7) OX=36329 GN=PF3D7_0721600 PE=1 SV=1	Q8IBN5	PF3D7_0721600	22 kDa	10	9	-0.152003	5	5	0.149	0.149
Bromodomain protein, putative OS=Plasmodium falciparum (isolate 3D7) OX=36329 GN=PF3D7_0110500 PE=1 SV=1	Q8I240	PF3D7_0110500	268 kDa	27	24	-0.169925	24	21	0.116	0.119
Histone acetyltransferase GCN5 OS=Plasmodium falciparum (isolate 3D7) OX=36329 GN=PF3D7_0823300 PE=1 SV=2	Q8IB67	PF3D7_0823300	171 kDa	18	16	-0.169925	15	15	0.124	0.123
DnaJ protein, putative OS=Plasmodium falciparum (isolate 3D7) OX=36329 GN=PF3D7_0823800 PE=4 SV=1	Q8IB72	PF3D7_0823800	77 kDa	18	16	-0.169925	15	15	0.238	0.266
Nuclear polyadenylated RNA-binding protein NAB2, putative OS=Plasmodium falciparum (isolate 3D7) OX=36329 GN=PF3D7_0623100 PE=4 SV=1	C6KT67	PF3D7_0623100	91 kDa	9	8	-0.169925	8	7	0.127	0.125
Uncharacterized protein OS=Plasmodium falciparum (isolate 3D7) OX=36329 GN=PF3D7_0212100 PE=4 SV=1	O96201	PF3D7_0212100	215 kDa	9	8	-0.169925	7	7	0.0531	0.058
60S ribosomal protein L6, putative OS=Plasmodium falciparum (isolate 3D7) OX=36329 GN=PF3D7_1323100 PE=1 SV=1	Q8IE85	PF3D7_1323100	22 kDa	9	8	-0.169925	6	5	0.268	0.268
26S proteasome regulatory subunit RPN2, putative OS=Plasmodium falciparum (isolate 3D7) OX=36329 GN=PF3D7_1466300 PE=3 SV=1	Q8IKH3	PF3D7_1466300	133 kDa	9	8	-0.169925	9	8	0.0768	0.0751
Autophagy-related protein 18 OS=Plasmodium falciparum (isolate 3D7) OX=36329 GN=PF3D7_1012900 PE=4 SV=1	Q8IJR6	PF3D7_1012900	44 kDa	9	8	-0.169925	8	6	0.229	0.182
GRIP and coiled-coil domain-containing protein PFC0235w OS=Plasmodium falciparum (isolate 3D7) OX=36329 GN=PFC0235w PE=1 SV=2	O97237	PFC0235w	136 kDa	17	15	-0.180572	17	14	0.161	0.147
Signal recognition particle 54 kDa protein OS=Plasmodium falciparum (isolate 3D7) OX=36329 GN=PF3D7_1450100 PE=3 SV=1	Q8IKX4	PF3D7_1450100	56 kDa	17	15	-0.180572	14	12	0.324	0.264
Uncharacterized protein OS=Plasmodium falciparum (isolate 3D7) OX=36329 GN=PF3D7_0717100 PE=4 SV=1	C0H4N1	PF3D7_0717100	109 kDa	17	15	-0.180572	15	12	0.154	0.128
40S ribosomal protein S17, putative OS=Plasmodium falciparum (isolate 3D7) OX=36329 GN=PF3D7_1242700 PE=1 SV=1	Q8I502	PF3D7_1242700	16 kDa	17	15	-0.180572	8	7	0.453	0.387
RNA cytidine acetyltransferase OS=Plasmodium falciparum (isolate 3D7) OX=36329 GN=PF3D7_1020700 PE=3 SV=1	Q8IJJ5	PF3D7_1020700	149 kDa	8	7	-0.192645	8	7	0.0567	0.0481
Nucleosome assembly protein OS=Plasmodium falciparum (isolate 3D7) OX=36329 GN=PF3D7_1203700 PE=1 SV=2	Q8I608	PF3D7_1203700	40 kDa	8	7	-0.192645	7	7	0.182	0.182
SNF2 helicase, putative OS=Plasmodium falciparum (isolate 3D7) OX=36329 GN=PF3D7_0624600 PE=4 SV=1	C6KT82	PF3D7_0624600	316 kDa	55	48	-0.196397	48	41	0.208	0.186
Eukaryotic translation initiation factor 2A OS=Plasmodium falciparum (isolate 3D7) OX=36329 GN=PF3D7_1019000 PE=3 SV=1	Q8IJL2	PF3D7_1019000	281 kDa	31	27	-0.199309	27	25	0.135	0.126
60S ribosomal protein L13 OS=Plasmodium falciparum (isolate 3D7) OX=36329 GN=PF3D7_0814000 PE=1 SV=1	Q8IAX6	PF3D7_0814000	25 kDa	22	19	-0.211504	14	13	0.386	0.442
60S ribosomal protein L4 OS=Plasmodium falciparum (isolate 3D7) OX=36329 GN=PF3D7_0507100 PE=1 SV=1	Q8I431	PF3D7_0507100	46 kDa	28	24	-0.222392	16	15	0.363	0.363
Uncharacterized protein OS=Plasmodium falciparum (isolate 3D7) OX=36329 GN=PF3D7_0606600 PE=4 SV=1	C6KSR4	PF3D7_0606600	280 kDa	21	18	-0.222392	18	15	0.0783	0.0675
Protein kinase, putative OS=Plasmodium falciparum (isolate 3D7) OX=36329 GN=PF3D7_0926100 PE=4 SV=1	Q8I2P8	PF3D7_0926100	367 kDa	14	12	-0.222392	13	11	0.0557	0.0507
Eukaryotic translation initiation factor 4E OS=Plasmodium falciparum (isolate 3D7) OX=36329 GN=PF3D7_0315100 PE=3 SV=1	O97266	PF3D7_0315100	27 kDa	14	12	-0.222392	11	11	0.489	0.489
Eukaryotic translation initation factor 4 gamma OS=Plasmodium falciparum (isolate 3D7) OX=36329 GN=PF3D7_1312900 PE=4 SV=1	C0H5B1	PF3D7_1312900	147 kDa	7	6	-0.222392	6	6	0.0669	0.0805
Transcription elongation factor SPT5, putative OS=Plasmodium falciparum (isolate 3D7) OX=36329 GN=PF3D7_0610900 PE=3 SV=1	C6KSV4	PF3D7_0610900	149 kDa	7	6	-0.222392	7	6	0.0609	0.0477
DnaJ protein, putative OS=Plasmodium falciparum (isolate 3D7) OX=36329 GN=PF3D7_0629200 PE=4 SV=1	C6KTC7	PF3D7_0629200	45 kDa	7	6	-0.222392	5	5	0.155	0.155
BSD-domain protein, putative OS=Plasmodium falciparum (isolate 3D7) OX=36329 GN=PF3D7_0914900 PE=4 SV=1	Q8I303	PF3D7_0914900	84 kDa	7	6	-0.222392	7	6	0.131	0.0889
Ras-related protein Rab-2 OS=Plasmodium falciparum (isolate 3D7) OX=36329 GN=PF3D7_1231100 PE=4 SV=1	Q8I5A9	PF3D7_1231100	24 kDa	7	6	-0.222392	7	6	0.352	0.329
Plasmepsin II OS=Plasmodium falciparum (isolate 3D7) OX=36329 GN=PF3D7_1408000 PE=1 SV=1	Q8I6V3	PF3D7_1408000	51 kDa	7	6	-0.222392	6	5	0.159	0.139
AP-3 complex subunit mu, putative OS=Plasmodium falciparum (isolate 3D7) OX=36329 GN=PF3D7_1440700 PE=4 SV=1	Q8IL63	PF3D7_1440700	87 kDa	7	6	-0.222392	7	5	0.113	0.0819
S-adenosylmethionine decarboxylase/ornithine decarboxylase OS=Plasmodium falciparum (isolate 3D7) OX=36329 GN=PF3D7_1033100 PE=3 SV=1	Q8IJ77	PF3D7_1033100	168 kDa	74	63	-0.232173	51	48	0.33	0.302
MCL1 domain-containing protein, putative OS=Plasmodium falciparum (isolate 3D7) OX=36329 GN=PF3D7_1305000 PE=4 SV=1	Q8IER6	PF3D7_1305000	174 kDa	13	11	-0.241008	13	11	0.104	0.0967
FPL domain-containing protein OS=Plasmodium falciparum (isolate 3D7) OX=36329 GN=PF3D7_0619000.1 PE=3 SV=1	C6KT30	PF3D7_0619000	214 kDa	13	11	-0.241008	13	11	0.0963	0.0668
Suf domain-containing protein OS=Plasmodium falciparum (isolate 3D7) OX=36329 GN=PF3D7_0526500 PE=4 SV=1	Q8I3K0	PF3D7_0526500	165 kDa	13	11	-0.241008	13	11	0.0824	0.0751
Heat shock protein 70 OS=Plasmodium falciparum (isolate 3D7) OX=36329 GN=PF3D7_0917900 PE=3 SV=1	Q8I2X4	PF3D7_0917900	72 kDa	38	32	-0.247928	26	23	0.431	0.376
Uncharacterized protein OS=Plasmodium falciparum (isolate 3D7) OX=36329 GN=PF3D7_1466900 PE=4 SV=2	Q8IKG8	PF3D7_1466900	169 kDa	19	16	-0.247928	18	15	0.162	0.138
Pyruvate kinase OS=Plasmodium falciparum (isolate 3D7) OX=36329 GN=PF3D7_0626800 PE=1 SV=1	C6KTA4	PF3D7_0626800	56 kDa	19	16	-0.247928	14	15	0.299	0.303
Polyadenylate-binding protein OS=Plasmodium falciparum (isolate 3D7) OX=36329 GN=PF3D7_1224300 PE=3 SV=1	Q8I5H4	PF3D7_1224300	97 kDa	37	31	-0.255257	27	24	0.343	0.32
Ubiquitinyl hydrolase 1 OS=Plasmodium falciparum (isolate 3D7) OX=36329 GN=PF3D7_0904600 PE=4 SV=1	Q8I3A3	PF3D7_0904600	208 kDa	6	5	-0.263034	6	5	0.0458	0.0412
FoP domain-containing protein, putative OS=Plasmodium falciparum (isolate 3D7) OX=36329 GN=PF3D7_0519700 PE=4 SV=1	C0H4F1	PF3D7_0519700	23 kDa	6	5	-0.263034	4	4	0.25	0.26
Signal recognition particle subunit SRP72, putative OS=Plasmodium falciparum (isolate 3D7) OX=36329 GN=PF3D7_1136400 PE=4 SV=1	Q8II00	PF3D7_1136400	107 kDa	6	5	-0.263034	5	5	0.0767	0.0688
Serine/arginine-rich splicing factor 4 OS=Plasmodium falciparum (isolate 3D7) OX=36329 GN=PF3D7_1022400 PE=4 SV=1	Q8IJI0	PF3D7_1022400	62 kDa	6	5	-0.263034	5	5	0.0929	0.0762
DNA-directed DNA polymerase OS=Plasmodium falciparum (isolate 3D7) OX=36329 GN=PF3D7_0630300 PE=3 SV=1	C6KTD8	PF3D7_0630300	345 kDa	6	5	-0.263034	6	5	0.0234	0.0206
Uncharacterized protein OS=Plasmodium falciparum (isolate 3D7) OX=36329 GN=PF3D7_0921900 PE=4 SV=1	Q8I2T4	PF3D7_0921900	29 kDa	6	5	-0.263034	5	4	0.218	0.214
Uncharacterized protein OS=Plasmodium falciparum (isolate 3D7) OX=36329 GN=PF3D7_1111700 PE=4 SV=1	Q8IIP6	PF3D7_1111700	96 kDa	6	5	-0.263034	5	4	0.0737	0.06
DUF4205 domain-containing protein OS=Plasmodium falciparum (isolate 3D7) OX=36329 GN=PF3D7_0630600 PE=3 SV=2	C6KTE1	PF3D7_0630600	110 kDa	6	5	-0.263034	5	4	0.0642	0.0556
Ubiquitin carboxyl-terminal hydrolase 2, putative OS=Plasmodium falciparum (isolate 3D7) OX=36329 GN=PF3D7_0516700 PE=4 SV=1	Q8I3U1	PF3D7_0516700	156 kDa	6	5	-0.263034	6	5	0.0526	0.042
60S ribosomal export protein NMD3 OS=Plasmodium falciparum (isolate 3D7) OX=36329 GN=PF3D7_0729300 PE=3 SV=1	Q8IBG6	PF3D7_0729300	104 kDa	6	5	-0.263034	6	5	0.0687	0.0608
Origin recognition complex subunit 2 OS=Plasmodium falciparum (isolate 3D7) OX=36329 GN=PF3D7_0705300 PE=3 SV=1	Q8IC17	PF3D7_0705300	98 kDa	6	5	-0.263034	5	4	0.0655	0.0533
60S ribosomal protein L18-2, putative OS=Plasmodium falciparum (isolate 3D7) OX=36329 GN=PF3D7_1341300 PE=1 SV=1	C0H5G3	PF3D7_1341300	21 kDa	6	5	-0.263034	4	4	0.219	0.219
Translocon component PTEX88 OS=Plasmodium falciparum (isolate 3D7) OX=36329 GN=PF3D7_1105600 PE=4 SV=2	Q8IIU7	PF3D7_1105600	91 kDa	6	5	-0.263034	6	5	0.0849	0.0656
Uncharacterized protein OS=Plasmodium falciparum (isolate 3D7) OX=36329 GN=PF3D7_1225600 PE=4 SV=1	A0A143ZZZ3	PF3D7_1225600	93 kDa	11	9	-0.289507	11	9	0.136	0.14
Uncharacterized protein OS=Plasmodium falciparum (isolate 3D7) OX=36329 GN=PF3D7_0306100 PE=4 SV=3	O97243	PF3D7_0306100	74 kDa	11	9	-0.289507	10	8	0.217	0.185
U3 small nucleolar RNA-associated protein 4, putative OS=Plasmodium falciparum (isolate 3D7) OX=36329 GN=PF3D7_1333600 PE=4 SV=1	Q8IDZ2	PF3D7_1333600	159 kDa	11	9	-0.289507	11	9	0.0861	0.0757
Heat shock protein 60 OS=Plasmodium falciparum (isolate 3D7) OX=36329 GN=PF3D7_1015600 PE=3 SV=1	Q8IJN9	PF3D7_1015600	63 kDa	11	9	-0.289507	10	8	0.247	0.2
Uncharacterized protein OS=Plasmodium falciparum (isolate 3D7) OX=36329 GN=PF3D7_1225200 PE=4 SV=1	Q8I5G5	PF3D7_1225200	138 kDa	16	13	-0.29956	15	13	0.133	0.108
Uncharacterized protein OS=Plasmodium falciparum (isolate 3D7) OX=36329 GN=PF3D7_1426800 PE=4 SV=2	Q8ILJ6	PF3D7_1426800	249 kDa	16	13	-0.29956	16	12	0.0768	0.062
Secreted ookinete protein, putative OS=Plasmodium falciparum (isolate 3D7) OX=36329 GN=PF3D7_0108700 PE=4 SV=2	Q8I255	PF3D7_0108700	136 kDa	21	17	-0.304855	18	16	0.21	0.163
Deoxyribodipyrimidine photo-lyase, putative OS=Plasmodium falciparum (isolate 3D7) OX=36329 GN=PF3D7_0513600 PE=4 SV=1	Q8I0W8	PF3D7_0513600	129 kDa	20	16	-0.321928	18	15	0.19	0.155
40S ribosomal protein S8 OS=Plasmodium falciparum (isolate 3D7) OX=36329 GN=PF3D7_1408600 PE=1 SV=1	Q8IM10	PF3D7_1408600	25 kDa	10	8	-0.321928	6	6	0.252	0.312
Rhoptry protein RHOP148 OS=Plasmodium falciparum (isolate 3D7) OX=36329 GN=PF3D7_1366400 PE=4 SV=1	A0A5K1K9G4	PF3D7_1366400	149 kDa	10	8	-0.321928	10	8	0.0895	0.0769
Symplekin_C domain-containing protein OS=Plasmodium falciparum (isolate 3D7) OX=36329 GN=PF3D7_1218200 PE=4 SV=1	Q8I5M6	PF3D7_1218200	256 kDa	10	8	-0.321928	10	8	0.0487	0.0366
ER membrane protein complex subunit 1 OS=Plasmodium falciparum (isolate 3D7) OX=36329 GN=PF3D7_0811200 PE=3 SV=1	Q8IAU7	PF3D7_0811200	134 kDa	5	4	-0.321928	5	4	0.0468	0.0406
Small heat shock protein, putative OS=Plasmodium falciparum (isolate 3D7) OX=36329 GN=PF3D7_1304500 PE=3 SV=1	Q8IES0	PF3D7_1304500	25 kDa	5	4	-0.321928	4	4	0.232	0.232
EF-hand calcium-binding domain-containing protein, putative OS=Plasmodium falciparum (isolate 3D7) OX=36329 GN=PF3D7_1025000 PE=4 SV=2	Q8IJF4	PF3D7_1025000	116 kDa	5	4	-0.321928	5	4	0.0531	0.0398
Vacuolar protein sorting-associated protein 35 OS=Plasmodium falciparum (isolate 3D7) OX=36329 GN=PF3D7_1110500 PE=3 SV=1	Q8IIQ6	PF3D7_1110500	123 kDa	5	4	-0.321928	5	4	0.0543	0.039
Protein arginine N-methyltransferase 1 OS=Plasmodium falciparum (isolate 3D7) OX=36329 GN=PF3D7_1426200 PE=4 SV=1	Q8ILK1	PF3D7_1426200	47 kDa	5	4	-0.321928	4	3	0.107	0.0723
U2 snRNP-associated SURP motif-containing protein, putative OS=Plasmodium falciparum (isolate 3D7) OX=36329 GN=PF3D7_1402700 PE=4 SV=1	A0A144A0W9	PF3D7_1402700	78 kDa	5	4	-0.321928	5	4	0.0949	0.0842
DNA primase OS=Plasmodium falciparum (isolate 3D7) OX=36329 GN=PF3D7_1438700 PE=3 SV=1	A0A144A659	PF3D7_1438700	53 kDa	5	4	-0.321928	5	4	0.131	0.111
ADP-ribosylation factor GTPase-activating protein OS=Plasmodium falciparum (isolate 3D7) OX=36329 GN=PF3D7_1244600 PE=1 SV=1	Q8I4Y5	PF3D7_1244600	37 kDa	5	4	-0.321928	5	4	0.229	0.199
Putative rRNA methyltransferase OS=Plasmodium falciparum (isolate 3D7) OX=36329 GN=PF3D7_1354300 PE=3 SV=1	Q8IDF8	PF3D7_1354300	120 kDa	5	4	-0.321928	5	4	0.051	0.0363
DNA/RNA-binding protein Alba 2 OS=Plasmodium falciparum (isolate 3D7) OX=36329 GN=PF3D7_1346300 PE=4 SV=1	Q8IDN4	PF3D7_1346300	25 kDa	5	4	-0.321928	5	4	0.209	0.152
PI31 domain-containing protein, putative OS=Plasmodium falciparum (isolate 3D7) OX=36329 GN=PF3D7_1010100 PE=4 SV=1	Q8IJU4	PF3D7_1010100	36 kDa	5	4	-0.321928	3	3	0.128	0.128
Tubulin gamma chain OS=Plasmodium falciparum (isolate 3D7) OX=36329 GN=PF3D7_0803700 PE=3 SV=1	Q8IAN7	PF3D7_0803700	52 kDa	5	4	-0.321928	5	4	0.139	0.113
Prefoldin-like protein, putative OS=Plasmodium falciparum (isolate 3D7) OX=36329 GN=PF3D7_0907300 PE=4 SV=1	Q8I378	PF3D7_0907300	31 kDa	5	4	-0.321928	5	4	0.213	0.163
26S proteasome regulatory subunit RPN10, putative OS=Plasmodium falciparum (isolate 3D7) OX=36329 GN=PF3D7_0807800 PE=4 SV=1	Q8IAR6	PF3D7_0807800	55 kDa	5	4	-0.321928	4	4	0.102	0.0873
Exosome complex component RRP40, putative OS=Plasmodium falciparum (isolate 3D7) OX=36329 GN=PF3D7_1307000 PE=4 SV=1	Q8IEP5	PF3D7_1307000	28 kDa	5	4	-0.321928	4	3	0.184	0.147
26S proteasome regulatory subunit RPN9, putative OS=Plasmodium falciparum (isolate 3D7) OX=36329 GN=PF3D7_1030500 PE=3 SV=1	Q8IJA0	PF3D7_1030500	47 kDa	5	4	-0.321928	5	4	0.112	0.112
DNA-directed RNA polymerases I, II, and III subunit RPABC3 OS=Plasmodium falciparum (isolate 3D7) OX=36329 GN=PF3D7_1213700 PE=3 SV=1	Q8I5R8	PF3D7_1213700	17 kDa	5	4	-0.321928	4	3	0.207	0.159
Protein dopey homolog PFC0245c OS=Plasmodium falciparum (isolate 3D7) OX=36329 GN=PFC0245c PE=1 SV=1	O97239	PFC0245c	468 kDa	41	32	-0.357552	36	31	0.112	0.0933
Carbamoyl phosphate synthetase OS=Plasmodium falciparum (isolate 3D7) OX=36329 GN=PF3D7_1308200 PE=4 SV=1	Q8IEN3	PF3D7_1308200	273 kDa	59	46	-0.359081	48	41	0.189	0.174
WD repeat-containing protein, putative OS=Plasmodium falciparum (isolate 3D7) OX=36329 GN=PF3D7_1138800 PE=4 SV=2	Q8IHX6	PF3D7_1138800	222 kDa	18	14	-0.36257	17	14	0.109	0.103
DNA-directed RNA polymerase subunit OS=Plasmodium falciparum (isolate 3D7) OX=36329 GN=PF3D7_1329000 PE=3 SV=1	Q8IE49	PF3D7_1329000	275 kDa	9	7	-0.36257	8	7	0.0488	0.0412
Clustered-asparagine-rich protein OS=Plasmodium falciparum (isolate 3D7) OX=36329 GN=PF3D7_1236100 PE=4 SV=2	Q8I562	PF3D7_1236100	52 kDa	9	7	-0.36257	6	5	0.124	0.101
MA3 domain-containing protein, putative OS=Plasmodium falciparum (isolate 3D7) OX=36329 GN=PF3D7_1457300 PE=3 SV=1	Q8IKQ7	PF3D7_1457300	76 kDa	9	7	-0.36257	9	7	0.163	0.147
60S ribosomal protein L1, putative OS=Plasmodium falciparum (isolate 3D7) OX=36329 GN=PF3D7_1441200 PE=3 SV=1	Q8IL58	PF3D7_1441200	25 kDa	9	7	-0.36257	8	7	0.309	0.198
Vacuolar protein sorting-associated protein 26, putative OS=Plasmodium falciparum (isolate 3D7) OX=36329 GN=PF3D7_1250300 PE=3 SV=1	A0A144A4V4	PF3D7_1250300	35 kDa	9	7	-0.36257	8	7	0.259	0.232
Ribonucleoside-diphosphate reductase small chain, putative OS=Plasmodium falciparum (isolate 3D7) OX=36329 GN=PF3D7_1015800 PE=3 SV=2	Q8IJN8	PF3D7_1015800	40 kDa	9	7	-0.36257	7	5	0.245	0.152
Uncharacterized protein OS=Plasmodium falciparum (isolate 3D7) OX=36329 GN=PF3D7_1352400 PE=4 SV=1	A0A5K1K907	PF3D7_1352400	190 kDa	40	31	-0.367732	36	30	0.24	0.191
Serine/threonine protein kinase, putative OS=Plasmodium falciparum (isolate 3D7) OX=36329 GN=PF3D7_1148000 PE=4 SV=1	Q8IHP1	PF3D7_1148000	171 kDa	13	10	-0.378512	13	9	0.0994	0.0658
Uncharacterized protein OS=Plasmodium falciparum (isolate 3D7) OX=36329 GN=PF3D7_1237500 PE=4 SV=1	Q8I548	PF3D7_1237500	193 kDa	13	10	-0.378512	12	10	0.0928	0.0898
Fructose-bisphosphate aldolase OS=Plasmodium falciparum (isolate 3D7) OX=36329 GN=PF3D7_1444800 PE=3 SV=1	A0A144A3T1	PF3D7_1444800	40 kDa	13	10	-0.378512	12	9	0.436	0.322
Protein phosphatase PPM11, putative OS=Plasmodium falciparum (isolate 3D7) OX=36329 GN=PF3D7_1208900 PE=4 SV=1	Q8I5V9	PF3D7_1208900	167 kDa	25	19	-0.395929	20	16	0.143	0.124
Myosin-specific chaperone UNC, putative OS=Plasmodium falciparum (isolate 3D7) OX=36329 GN=PF3D7_1420200 PE=4 SV=1	Q8ILP8	PF3D7_1420200	148 kDa	28	21	-0.415037	22	18	0.197	0.153
RING finger protein PFF0165c OS=Plasmodium falciparum (isolate 3D7) OX=36329 GN=PFF0165c PE=1 SV=1	Q6LFN2	PFF0165c	132 kDa	16	12	-0.415037	15	11	0.149	0.109
Transcriptional coactivator ADA2 OS=Plasmodium falciparum (isolate 3D7) OX=36329 GN=PF3D7_1014600 PE=4 SV=1	Q8IJP9	PF3D7_1014600	300 kDa	12	9	-0.415037	11	9	0.0656	0.0531
Mannose-6-phosphate isomerase OS=Plasmodium falciparum (isolate 3D7) OX=36329 GN=PF3D7_0801800 PE=3 SV=1	Q8IAL6	PF3D7_0801800	118 kDa	8	6	-0.415037	8	6	0.0762	0.0653
Bromodomain protein 1 OS=Plasmodium falciparum (isolate 3D7) OX=36329 GN=PF3D7_1033700 PE=1 SV=1	Q8IJ72	PF3D7_1033700	56 kDa	8	6	-0.415037	8	6	0.193	0.152
[truncated: 395 more rows]
